# Supplementary material for: GenoMycAnalyzer: a web-based tool for species and drug resistance prediction for Mycobacterium genomes
Source: BMC Genomics. 2024 Apr 20;25:387. doi: 10.1186/s12864-024-10320-3 (PMC11031912; doi:10.1186/s12864-024-10320-3)
Supplement: Supplementary file 2 — Additional file 2: Table S4. Sample accession identifier and corresponding metadata. [file 12864_2024_10320_MOESM2_ESM.xlsx]

## Sheet: Table S4
Table S4: Sample accession identifier and corresponding metadata
Sample Accession	Species	Lineage	Spoligotype	Phenotypic drug susceptibility testing*															GenoMycAnalyzer validation
				INH	RIF	EMB	PZA	STM	KAN	CAP	AMK	MFX	LFX	ETO	CFZ	LZD	BDQ	DLM	Species identification	Lineage prediction	Spoligotype prediction	Genotypic DST
SRR3083893	Mycolicibacterium novocastrense	NA	NA	NA	NA	NA	NA	NA	NA	NA	NA	NA	NA	NA	NA	NA	NA	NA	Yes
SRR3086674	Mycolicibacterium novocastrense	NA	NA	NA	NA	NA	NA	NA	NA	NA	NA	NA	NA	NA	NA	NA	NA	NA	Yes
SRR3086675	Mycolicibacterium novocastrense	NA	NA	NA	NA	NA	NA	NA	NA	NA	NA	NA	NA	NA	NA	NA	NA	NA	Yes
SRR3086683	Mycobacterium lehmannii	NA	NA	NA	NA	NA	NA	NA	NA	NA	NA	NA	NA	NA	NA	NA	NA	NA	Yes
SRR3390760	Mycobacterium colombiense	NA	NA	NA	NA	NA	NA	NA	NA	NA	NA	NA	NA	NA	NA	NA	NA	NA	Yes
SRR3390761	Mycobacterium colombiense	NA	NA	NA	NA	NA	NA	NA	NA	NA	NA	NA	NA	NA	NA	NA	NA	NA	Yes
SRR3390762	Mycobacterium colombiense	NA	NA	NA	NA	NA	NA	NA	NA	NA	NA	NA	NA	NA	NA	NA	NA	NA	Yes
SRR3390763	Mycobacterium colombiense	NA	NA	NA	NA	NA	NA	NA	NA	NA	NA	NA	NA	NA	NA	NA	NA	NA	Yes
SRR3390764	Mycobacterium colombiense	NA	NA	NA	NA	NA	NA	NA	NA	NA	NA	NA	NA	NA	NA	NA	NA	NA	Yes
SRR3390766	Mycobacterium colombiense	NA	NA	NA	NA	NA	NA	NA	NA	NA	NA	NA	NA	NA	NA	NA	NA	NA	Yes
SRR3390769	Mycobacterium colombiense	NA	NA	NA	NA	NA	NA	NA	NA	NA	NA	NA	NA	NA	NA	NA	NA	NA	Yes
SRR3390770	Mycobacterium colombiense	NA	NA	NA	NA	NA	NA	NA	NA	NA	NA	NA	NA	NA	NA	NA	NA	NA	Yes
SRR3390781	Mycobacterium colombiense	NA	NA	NA	NA	NA	NA	NA	NA	NA	NA	NA	NA	NA	NA	NA	NA	NA	Yes
SRR3390782	Mycobacterium colombiense	NA	NA	NA	NA	NA	NA	NA	NA	NA	NA	NA	NA	NA	NA	NA	NA	NA	Yes
SRR3390783	Mycobacterium colombiense	NA	NA	NA	NA	NA	NA	NA	NA	NA	NA	NA	NA	NA	NA	NA	NA	NA	Yes
SRR3390784	Mycobacterium colombiense	NA	NA	NA	NA	NA	NA	NA	NA	NA	NA	NA	NA	NA	NA	NA	NA	NA	Yes
SRR3391640	Mycobacterium marseillense	NA	NA	NA	NA	NA	NA	NA	NA	NA	NA	NA	NA	NA	NA	NA	NA	NA	Yes
SRR3391643	Mycobacterium marseillense	NA	NA	NA	NA	NA	NA	NA	NA	NA	NA	NA	NA	NA	NA	NA	NA	NA	Yes
SRR3391808	Mycobacterium marseillense	NA	NA	NA	NA	NA	NA	NA	NA	NA	NA	NA	NA	NA	NA	NA	NA	NA	Yes
SRR3391809	Mycobacterium marseillense	NA	NA	NA	NA	NA	NA	NA	NA	NA	NA	NA	NA	NA	NA	NA	NA	NA	Yes
SRR3391810	Mycobacterium colombiense	NA	NA	NA	NA	NA	NA	NA	NA	NA	NA	NA	NA	NA	NA	NA	NA	NA	Yes
SRR3391811	Mycobacterium colombiense	NA	NA	NA	NA	NA	NA	NA	NA	NA	NA	NA	NA	NA	NA	NA	NA	NA	Yes
SRR3391812	Mycobacterium colombiense	NA	NA	NA	NA	NA	NA	NA	NA	NA	NA	NA	NA	NA	NA	NA	NA	NA	Yes
SRR3391814	Mycobacterium colombiense	NA	NA	NA	NA	NA	NA	NA	NA	NA	NA	NA	NA	NA	NA	NA	NA	NA	Yes
SRR3391815	Mycobacterium colombiense	NA	NA	NA	NA	NA	NA	NA	NA	NA	NA	NA	NA	NA	NA	NA	NA	NA	Yes
SRR3391816	Mycobacterium colombiense	NA	NA	NA	NA	NA	NA	NA	NA	NA	NA	NA	NA	NA	NA	NA	NA	NA	Yes
SRR3391817	Mycobacterium colombiense	NA	NA	NA	NA	NA	NA	NA	NA	NA	NA	NA	NA	NA	NA	NA	NA	NA	Yes
SRR3391818	Mycobacterium colombiense	NA	NA	NA	NA	NA	NA	NA	NA	NA	NA	NA	NA	NA	NA	NA	NA	NA	Yes
SRR3391819	Mycobacterium tuberculosis	NA	NA	NA	NA	NA	NA	NA	NA	NA	NA	NA	NA	NA	NA	NA	NA	NA	Yes
SRR3391820	Mycobacterium tuberculosis	NA	NA	NA	NA	NA	NA	NA	NA	NA	NA	NA	NA	NA	NA	NA	NA	NA	Yes
SRR3391821	Mycolicibacterium mucogenicum	NA	NA	NA	NA	NA	NA	NA	NA	NA	NA	NA	NA	NA	NA	NA	NA	NA	Yes
SRR3391822	Mycolicibacterium mucogenicum	NA	NA	NA	NA	NA	NA	NA	NA	NA	NA	NA	NA	NA	NA	NA	NA	NA	Yes
SRR3391832	Mycobacterium tuberculosis	NA	NA	NA	NA	NA	NA	NA	NA	NA	NA	NA	NA	NA	NA	NA	NA	NA	Yes
SRR3391833	Mycobacterium tuberculosis	NA	NA	NA	NA	NA	NA	NA	NA	NA	NA	NA	NA	NA	NA	NA	NA	NA	Yes
SRR3391834	Mycobacterium asiaticum	NA	NA	NA	NA	NA	NA	NA	NA	NA	NA	NA	NA	NA	NA	NA	NA	NA	Yes
SRR3391836	Mycobacterium asiaticum	NA	NA	NA	NA	NA	NA	NA	NA	NA	NA	NA	NA	NA	NA	NA	NA	NA	Yes
SRR3391837	Mycobacterium asiaticum	NA	NA	NA	NA	NA	NA	NA	NA	NA	NA	NA	NA	NA	NA	NA	NA	NA	Yes
SRR3391851	Mycobacterium asiaticum	NA	NA	NA	NA	NA	NA	NA	NA	NA	NA	NA	NA	NA	NA	NA	NA	NA	Yes
SRR3391852	Mycobacterium asiaticum	NA	NA	NA	NA	NA	NA	NA	NA	NA	NA	NA	NA	NA	NA	NA	NA	NA	Yes
SRR3391853	Mycobacterium asiaticum	NA	NA	NA	NA	NA	NA	NA	NA	NA	NA	NA	NA	NA	NA	NA	NA	NA	Yes
SRR3391854	Mycolicibacterium fortuitum	NA	NA	NA	NA	NA	NA	NA	NA	NA	NA	NA	NA	NA	NA	NA	NA	NA	Yes
SRR3391855	Mycolicibacterium fortuitum	NA	NA	NA	NA	NA	NA	NA	NA	NA	NA	NA	NA	NA	NA	NA	NA	NA	Yes
SRR3391856	Mycolicibacterium fortuitum	NA	NA	NA	NA	NA	NA	NA	NA	NA	NA	NA	NA	NA	NA	NA	NA	NA	Yes
SRR3391857	Mycolicibacterium fortuitum	NA	NA	NA	NA	NA	NA	NA	NA	NA	NA	NA	NA	NA	NA	NA	NA	NA	Yes
SRR3391858	Mycolicibacterium conceptionense	NA	NA	NA	NA	NA	NA	NA	NA	NA	NA	NA	NA	NA	NA	NA	NA	NA	Yes
SRR3391859	Mycolicibacterium conceptionense	NA	NA	NA	NA	NA	NA	NA	NA	NA	NA	NA	NA	NA	NA	NA	NA	NA	Yes
SRR3391860	Mycobacterium asiaticum	NA	NA	NA	NA	NA	NA	NA	NA	NA	NA	NA	NA	NA	NA	NA	NA	NA	Yes
SRR3391861	Mycobacterium asiaticum	NA	NA	NA	NA	NA	NA	NA	NA	NA	NA	NA	NA	NA	NA	NA	NA	NA	Yes
SRR3391869	Mycolicibacterium mucogenicum	NA	NA	NA	NA	NA	NA	NA	NA	NA	NA	NA	NA	NA	NA	NA	NA	NA	Yes
SRR3391870	Mycolicibacterium mucogenicum	NA	NA	NA	NA	NA	NA	NA	NA	NA	NA	NA	NA	NA	NA	NA	NA	NA	Yes
SRR3391882	Mycobacterium intracellulare subsp. yongonense	NA	NA	NA	NA	NA	NA	NA	NA	NA	NA	NA	NA	NA	NA	NA	NA	NA	Yes
SRR3391885	Mycobacterium intracellulare subsp. yongonense	NA	NA	NA	NA	NA	NA	NA	NA	NA	NA	NA	NA	NA	NA	NA	NA	NA	Yes
SRR3391896	Mycobacterium asiaticum	NA	NA	NA	NA	NA	NA	NA	NA	NA	NA	NA	NA	NA	NA	NA	NA	NA	Yes
SRR3391901	Mycobacterium asiaticum	NA	NA	NA	NA	NA	NA	NA	NA	NA	NA	NA	NA	NA	NA	NA	NA	NA	Yes
SRR3391927	Mycolicibacter sinensis	NA	NA	NA	NA	NA	NA	NA	NA	NA	NA	NA	NA	NA	NA	NA	NA	NA	Yes
SRR3391928	Mycolicibacter sinensis	NA	NA	NA	NA	NA	NA	NA	NA	NA	NA	NA	NA	NA	NA	NA	NA	NA	Yes
SRR3391935	Mycobacterium colombiense	NA	NA	NA	NA	NA	NA	NA	NA	NA	NA	NA	NA	NA	NA	NA	NA	NA	Yes
SRR3391936	Mycobacterium colombiense	NA	NA	NA	NA	NA	NA	NA	NA	NA	NA	NA	NA	NA	NA	NA	NA	NA	Yes
SRR3391938	Mycolicibacterium fortuitum	NA	NA	NA	NA	NA	NA	NA	NA	NA	NA	NA	NA	NA	NA	NA	NA	NA	Yes
SRR3391939	Mycolicibacterium fortuitum	NA	NA	NA	NA	NA	NA	NA	NA	NA	NA	NA	NA	NA	NA	NA	NA	NA	Yes
SRR3391940	Mycolicibacterium fortuitum	NA	NA	NA	NA	NA	NA	NA	NA	NA	NA	NA	NA	NA	NA	NA	NA	NA	Yes
SRR3391941	Mycolicibacterium fortuitum	NA	NA	NA	NA	NA	NA	NA	NA	NA	NA	NA	NA	NA	NA	NA	NA	NA	Yes
SRR3392085	Mycobacterium gordonae	NA	NA	NA	NA	NA	NA	NA	NA	NA	NA	NA	NA	NA	NA	NA	NA	NA	Yes
SRR3392086	Mycobacterium gordonae	NA	NA	NA	NA	NA	NA	NA	NA	NA	NA	NA	NA	NA	NA	NA	NA	NA	Yes
SRR3392087	Mycobacterium gordonae	NA	NA	NA	NA	NA	NA	NA	NA	NA	NA	NA	NA	NA	NA	NA	NA	NA	Yes
SRR3392088	Mycobacterium gordonae	NA	NA	NA	NA	NA	NA	NA	NA	NA	NA	NA	NA	NA	NA	NA	NA	NA	Yes
SRR3392100	Mycobacterium szulgai	NA	NA	NA	NA	NA	NA	NA	NA	NA	NA	NA	NA	NA	NA	NA	NA	NA	Yes
SRR3392101	Mycobacterium szulgai	NA	NA	NA	NA	NA	NA	NA	NA	NA	NA	NA	NA	NA	NA	NA	NA	NA	Yes
SRR3392102	Mycobacterium szulgai	NA	NA	NA	NA	NA	NA	NA	NA	NA	NA	NA	NA	NA	NA	NA	NA	NA	Yes
SRR3392103	Mycobacterium szulgai	NA	NA	NA	NA	NA	NA	NA	NA	NA	NA	NA	NA	NA	NA	NA	NA	NA	Yes
SRR3392113	Mycobacterium alsense	NA	NA	NA	NA	NA	NA	NA	NA	NA	NA	NA	NA	NA	NA	NA	NA	NA	Yes
SRR3392114	Mycobacterium alsense	NA	NA	NA	NA	NA	NA	NA	NA	NA	NA	NA	NA	NA	NA	NA	NA	NA	Yes
SRR3392115	Mycobacterium alsense	NA	NA	NA	NA	NA	NA	NA	NA	NA	NA	NA	NA	NA	NA	NA	NA	NA	Yes
SRR3392124	Mycobacterium alsense	NA	NA	NA	NA	NA	NA	NA	NA	NA	NA	NA	NA	NA	NA	NA	NA	NA	Yes
SRR3392125	Mycobacterium asiaticum	NA	NA	NA	NA	NA	NA	NA	NA	NA	NA	NA	NA	NA	NA	NA	NA	NA	Yes
SRR3392127	Mycobacterium asiaticum	NA	NA	NA	NA	NA	NA	NA	NA	NA	NA	NA	NA	NA	NA	NA	NA	NA	Yes
SRR3392135	Mycobacterium asiaticum	NA	NA	NA	NA	NA	NA	NA	NA	NA	NA	NA	NA	NA	NA	NA	NA	NA	Yes
SRR3392136	Mycobacterium asiaticum	NA	NA	NA	NA	NA	NA	NA	NA	NA	NA	NA	NA	NA	NA	NA	NA	NA	Yes
SRR3392139	Mycolicibacterium fortuitum	NA	NA	NA	NA	NA	NA	NA	NA	NA	NA	NA	NA	NA	NA	NA	NA	NA	Yes
SRR3392141	Mycolicibacterium fortuitum	NA	NA	NA	NA	NA	NA	NA	NA	NA	NA	NA	NA	NA	NA	NA	NA	NA	Yes
SRR3392142	Mycolicibacterium fortuitum	NA	NA	NA	NA	NA	NA	NA	NA	NA	NA	NA	NA	NA	NA	NA	NA	NA	Yes
SRR3392143	Mycolicibacterium fortuitum	NA	NA	NA	NA	NA	NA	NA	NA	NA	NA	NA	NA	NA	NA	NA	NA	NA	Yes
SRR3392144	Mycolicibacterium fortuitum	NA	NA	NA	NA	NA	NA	NA	NA	NA	NA	NA	NA	NA	NA	NA	NA	NA	Yes
SRR3392145	Mycolicibacterium fortuitum	NA	NA	NA	NA	NA	NA	NA	NA	NA	NA	NA	NA	NA	NA	NA	NA	NA	Yes
SRR3392146	Mycolicibacterium fortuitum	NA	NA	NA	NA	NA	NA	NA	NA	NA	NA	NA	NA	NA	NA	NA	NA	NA	Yes
SRR3392147	Mycolicibacterium fortuitum	NA	NA	NA	NA	NA	NA	NA	NA	NA	NA	NA	NA	NA	NA	NA	NA	NA	Yes
SRR3392148	Mycolicibacterium fortuitum	NA	NA	NA	NA	NA	NA	NA	NA	NA	NA	NA	NA	NA	NA	NA	NA	NA	Yes
SRR3392149	Mycolicibacterium fortuitum	NA	NA	NA	NA	NA	NA	NA	NA	NA	NA	NA	NA	NA	NA	NA	NA	NA	Yes
SRR3392157	Mycolicibacterium fortuitum	NA	NA	NA	NA	NA	NA	NA	NA	NA	NA	NA	NA	NA	NA	NA	NA	NA	Yes
SRR3392158	Mycolicibacterium fortuitum	NA	NA	NA	NA	NA	NA	NA	NA	NA	NA	NA	NA	NA	NA	NA	NA	NA	Yes
SRR3392160	Mycolicibacterium fortuitum	NA	NA	NA	NA	NA	NA	NA	NA	NA	NA	NA	NA	NA	NA	NA	NA	NA	Yes
SRR3392161	Mycolicibacterium fortuitum	NA	NA	NA	NA	NA	NA	NA	NA	NA	NA	NA	NA	NA	NA	NA	NA	NA	Yes
SRR3392162	Mycolicibacterium fortuitum	NA	NA	NA	NA	NA	NA	NA	NA	NA	NA	NA	NA	NA	NA	NA	NA	NA	Yes
SRR3392168	Mycolicibacterium fortuitum	NA	NA	NA	NA	NA	NA	NA	NA	NA	NA	NA	NA	NA	NA	NA	NA	NA	Yes
SRR3392172	Mycolicibacterium fortuitum	NA	NA	NA	NA	NA	NA	NA	NA	NA	NA	NA	NA	NA	NA	NA	NA	NA	Yes
SRR3392177	Mycolicibacterium fortuitum	NA	NA	NA	NA	NA	NA	NA	NA	NA	NA	NA	NA	NA	NA	NA	NA	NA	Yes
SRR3392179	Mycolicibacterium fortuitum	NA	NA	NA	NA	NA	NA	NA	NA	NA	NA	NA	NA	NA	NA	NA	NA	NA	Yes
SRR3392182	Mycolicibacterium fortuitum	NA	NA	NA	NA	NA	NA	NA	NA	NA	NA	NA	NA	NA	NA	NA	NA	NA	Yes
SRR3392187	Mycobacterium alsense	NA	NA	NA	NA	NA	NA	NA	NA	NA	NA	NA	NA	NA	NA	NA	NA	NA	Yes
SRR3392188	Mycobacterium alsense	NA	NA	NA	NA	NA	NA	NA	NA	NA	NA	NA	NA	NA	NA	NA	NA	NA	Yes
SRR3392192	Mycobacterium malmoense	NA	NA	NA	NA	NA	NA	NA	NA	NA	NA	NA	NA	NA	NA	NA	NA	NA	Yes
SRR3392193	Mycobacterium malmoense	NA	NA	NA	NA	NA	NA	NA	NA	NA	NA	NA	NA	NA	NA	NA	NA	NA	Yes
SRR3392194	Mycobacterium malmoense	NA	NA	NA	NA	NA	NA	NA	NA	NA	NA	NA	NA	NA	NA	NA	NA	NA	Yes
SRR3392715	Mycobacterium malmoense	NA	NA	NA	NA	NA	NA	NA	NA	NA	NA	NA	NA	NA	NA	NA	NA	NA	Yes
SRR3392716	Mycobacterium malmoense	NA	NA	NA	NA	NA	NA	NA	NA	NA	NA	NA	NA	NA	NA	NA	NA	NA	Yes
SRR3392717	Mycobacterium malmoense	NA	NA	NA	NA	NA	NA	NA	NA	NA	NA	NA	NA	NA	NA	NA	NA	NA	Yes
SRR3392718	Mycobacterium malmoense	NA	NA	NA	NA	NA	NA	NA	NA	NA	NA	NA	NA	NA	NA	NA	NA	NA	Yes
SRR3392719	Mycobacterium malmoense	NA	NA	NA	NA	NA	NA	NA	NA	NA	NA	NA	NA	NA	NA	NA	NA	NA	Yes
SRR3392722	Mycobacterium scrofulaceum	NA	NA	NA	NA	NA	NA	NA	NA	NA	NA	NA	NA	NA	NA	NA	NA	NA	Yes
SRR3392723	Mycobacterium scrofulaceum	NA	NA	NA	NA	NA	NA	NA	NA	NA	NA	NA	NA	NA	NA	NA	NA	NA	Yes
SRR3392726	Mycobacterium scrofulaceum	NA	NA	NA	NA	NA	NA	NA	NA	NA	NA	NA	NA	NA	NA	NA	NA	NA	Yes
SRR3392727	Mycobacterium scrofulaceum	NA	NA	NA	NA	NA	NA	NA	NA	NA	NA	NA	NA	NA	NA	NA	NA	NA	Yes
SRR3392728	Mycobacterium mantenii	NA	NA	NA	NA	NA	NA	NA	NA	NA	NA	NA	NA	NA	NA	NA	NA	NA	Yes
SRR3392729	Mycobacterium mantenii	NA	NA	NA	NA	NA	NA	NA	NA	NA	NA	NA	NA	NA	NA	NA	NA	NA	Yes
SRR3392730	Mycobacterium mantenii	NA	NA	NA	NA	NA	NA	NA	NA	NA	NA	NA	NA	NA	NA	NA	NA	NA	Yes
SRR3392731	Mycobacterium mantenii	NA	NA	NA	NA	NA	NA	NA	NA	NA	NA	NA	NA	NA	NA	NA	NA	NA	Yes
SRR3392732	Mycobacterium mantenii	NA	NA	NA	NA	NA	NA	NA	NA	NA	NA	NA	NA	NA	NA	NA	NA	NA	Yes
SRR3392733	Mycobacterium intracellulare	NA	NA	NA	NA	NA	NA	NA	NA	NA	NA	NA	NA	NA	NA	NA	NA	NA	Yes
SRR3392734	Mycobacterium intracellulare	NA	NA	NA	NA	NA	NA	NA	NA	NA	NA	NA	NA	NA	NA	NA	NA	NA	Yes
SRR3392735	Mycobacterium colombiense	NA	NA	NA	NA	NA	NA	NA	NA	NA	NA	NA	NA	NA	NA	NA	NA	NA	Yes
SRR3392736	Mycobacterium colombiense	NA	NA	NA	NA	NA	NA	NA	NA	NA	NA	NA	NA	NA	NA	NA	NA	NA	Yes
SRR3392737	Mycobacterium colombiense	NA	NA	NA	NA	NA	NA	NA	NA	NA	NA	NA	NA	NA	NA	NA	NA	NA	Yes
SRR3392738	Mycobacterium colombiense	NA	NA	NA	NA	NA	NA	NA	NA	NA	NA	NA	NA	NA	NA	NA	NA	NA	Yes
SRR3392743	Mycobacterium mantenii	NA	NA	NA	NA	NA	NA	NA	NA	NA	NA	NA	NA	NA	NA	NA	NA	NA	Yes
SRR3392744	Mycobacterium mantenii	NA	NA	NA	NA	NA	NA	NA	NA	NA	NA	NA	NA	NA	NA	NA	NA	NA	Yes
SRR3392745	Mycobacterium mantenii	NA	NA	NA	NA	NA	NA	NA	NA	NA	NA	NA	NA	NA	NA	NA	NA	NA	Yes
SRR3392746	Mycobacterium mantenii	NA	NA	NA	NA	NA	NA	NA	NA	NA	NA	NA	NA	NA	NA	NA	NA	NA	Yes
SRR3392747	Mycobacterium intracellulare subsp. yongonense	NA	NA	NA	NA	NA	NA	NA	NA	NA	NA	NA	NA	NA	NA	NA	NA	NA	Yes
SRR3392753	Mycobacterium intracellulare subsp. yongonense	NA	NA	NA	NA	NA	NA	NA	NA	NA	NA	NA	NA	NA	NA	NA	NA	NA	Yes
SRR3392756	Mycobacterium intracellulare subsp. yongonense	NA	NA	NA	NA	NA	NA	NA	NA	NA	NA	NA	NA	NA	NA	NA	NA	NA	Yes
SRR3392757	Mycobacterium intracellulare subsp. yongonense	NA	NA	NA	NA	NA	NA	NA	NA	NA	NA	NA	NA	NA	NA	NA	NA	NA	Yes
SRR3392758	Mycobacterium intracellulare	NA	NA	NA	NA	NA	NA	NA	NA	NA	NA	NA	NA	NA	NA	NA	NA	NA	Yes
SRR3392766	Mycobacterium intracellulare	NA	NA	NA	NA	NA	NA	NA	NA	NA	NA	NA	NA	NA	NA	NA	NA	NA	Yes
SRR3392818	Mycolicibacter sinensis	NA	NA	NA	NA	NA	NA	NA	NA	NA	NA	NA	NA	NA	NA	NA	NA	NA	Yes
SRR3392819	Mycolicibacter sinensis	NA	NA	NA	NA	NA	NA	NA	NA	NA	NA	NA	NA	NA	NA	NA	NA	NA	Yes
SRR3394687	Mycobacterium kyorinense	NA	NA	NA	NA	NA	NA	NA	NA	NA	NA	NA	NA	NA	NA	NA	NA	NA	Yes
SRR3394688	Mycobacterium kyorinense	NA	NA	NA	NA	NA	NA	NA	NA	NA	NA	NA	NA	NA	NA	NA	NA	NA	Yes
SRR3394691	Mycobacterium colombiense	NA	NA	NA	NA	NA	NA	NA	NA	NA	NA	NA	NA	NA	NA	NA	NA	NA	Yes
SRR3394696	Mycobacterium colombiense	NA	NA	NA	NA	NA	NA	NA	NA	NA	NA	NA	NA	NA	NA	NA	NA	NA	Yes
SRR3394697	Mycolicibacterium conceptionense	NA	NA	NA	NA	NA	NA	NA	NA	NA	NA	NA	NA	NA	NA	NA	NA	NA	Yes
SRR3394751	Mycolicibacter sinensis	NA	NA	NA	NA	NA	NA	NA	NA	NA	NA	NA	NA	NA	NA	NA	NA	NA	Yes
SRR3394760	Mycolicibacter sinensis	NA	NA	NA	NA	NA	NA	NA	NA	NA	NA	NA	NA	NA	NA	NA	NA	NA	Yes
SRR3394782	Mycolicibacterium conceptionense	NA	NA	NA	NA	NA	NA	NA	NA	NA	NA	NA	NA	NA	NA	NA	NA	NA	Yes
SRR3394822	Mycobacterium szulgai	NA	NA	NA	NA	NA	NA	NA	NA	NA	NA	NA	NA	NA	NA	NA	NA	NA	Yes
SRR3394874	Mycolicibacterium conceptionense	NA	NA	NA	NA	NA	NA	NA	NA	NA	NA	NA	NA	NA	NA	NA	NA	NA	Yes
SRR3394875	Mycobacterium porcinum	NA	NA	NA	NA	NA	NA	NA	NA	NA	NA	NA	NA	NA	NA	NA	NA	NA	Yes
SRR3394876	Mycolicibacterium conceptionense	NA	NA	NA	NA	NA	NA	NA	NA	NA	NA	NA	NA	NA	NA	NA	NA	NA	Yes
SRR3394877	Mycolicibacterium peregrinum	NA	NA	NA	NA	NA	NA	NA	NA	NA	NA	NA	NA	NA	NA	NA	NA	NA	Yes
SRR3394878	Mycolicibacterium conceptionense	NA	NA	NA	NA	NA	NA	NA	NA	NA	NA	NA	NA	NA	NA	NA	NA	NA	Yes
SRR3394879	Mycobacterium porcinum	NA	NA	NA	NA	NA	NA	NA	NA	NA	NA	NA	NA	NA	NA	NA	NA	NA	Yes
SRR3394880	Mycobacterium porcinum	NA	NA	NA	NA	NA	NA	NA	NA	NA	NA	NA	NA	NA	NA	NA	NA	NA	Yes
SRR3394881	Mycobacterium colombiense	NA	NA	NA	NA	NA	NA	NA	NA	NA	NA	NA	NA	NA	NA	NA	NA	NA	Yes
SRR3394883	Mycolicibacterium fortuitum	NA	NA	NA	NA	NA	NA	NA	NA	NA	NA	NA	NA	NA	NA	NA	NA	NA	Yes
SRR3394886	Mycobacterium colombiense	NA	NA	NA	NA	NA	NA	NA	NA	NA	NA	NA	NA	NA	NA	NA	NA	NA	Yes
SRR3394887	Mycobacterium colombiense	NA	NA	NA	NA	NA	NA	NA	NA	NA	NA	NA	NA	NA	NA	NA	NA	NA	Yes
SRR3394888	Mycobacterium colombiense	NA	NA	NA	NA	NA	NA	NA	NA	NA	NA	NA	NA	NA	NA	NA	NA	NA	Yes
SRR3394890	Mycolicibacterium conceptionense	NA	NA	NA	NA	NA	NA	NA	NA	NA	NA	NA	NA	NA	NA	NA	NA	NA	Yes
SRR3394891	Mycolicibacterium fortuitum	NA	NA	NA	NA	NA	NA	NA	NA	NA	NA	NA	NA	NA	NA	NA	NA	NA	Yes
SRR3394892	Mycolicibacterium conceptionense	NA	NA	NA	NA	NA	NA	NA	NA	NA	NA	NA	NA	NA	NA	NA	NA	NA	Yes
SRR3394895	Mycolicibacterium conceptionense	NA	NA	NA	NA	NA	NA	NA	NA	NA	NA	NA	NA	NA	NA	NA	NA	NA	Yes
SRR3394899	Mycolicibacterium elephantis	NA	NA	NA	NA	NA	NA	NA	NA	NA	NA	NA	NA	NA	NA	NA	NA	NA	Yes
SRR3394901	Mycolicibacterium monacense	NA	NA	NA	NA	NA	NA	NA	NA	NA	NA	NA	NA	NA	NA	NA	NA	NA	Yes
SRR3394908	Mycolicibacterium peregrinum	NA	NA	NA	NA	NA	NA	NA	NA	NA	NA	NA	NA	NA	NA	NA	NA	NA	Yes
SRR3394910	Mycolicibacterium fortuitum	NA	NA	NA	NA	NA	NA	NA	NA	NA	NA	NA	NA	NA	NA	NA	NA	NA	Yes
SRR3394912	Mycolicibacterium fortuitum	NA	NA	NA	NA	NA	NA	NA	NA	NA	NA	NA	NA	NA	NA	NA	NA	NA	Yes
SRR3394913	Mycolicibacterium fortuitum	NA	NA	NA	NA	NA	NA	NA	NA	NA	NA	NA	NA	NA	NA	NA	NA	NA	Yes
SRR3394918	Mycobacterium colombiense	NA	NA	NA	NA	NA	NA	NA	NA	NA	NA	NA	NA	NA	NA	NA	NA	NA	Yes
SRR3394919	Mycolicibacterium setense	NA	NA	NA	NA	NA	NA	NA	NA	NA	NA	NA	NA	NA	NA	NA	NA	NA	Yes
SRR3394920	Mycolicibacterium elephantis	NA	NA	NA	NA	NA	NA	NA	NA	NA	NA	NA	NA	NA	NA	NA	NA	NA	Yes
SRR3394921	Mycolicibacterium fortuitum	NA	NA	NA	NA	NA	NA	NA	NA	NA	NA	NA	NA	NA	NA	NA	NA	NA	Yes
SRR3394923	Mycolicibacterium celeriflavum	NA	NA	NA	NA	NA	NA	NA	NA	NA	NA	NA	NA	NA	NA	NA	NA	NA	Yes
SRR3394926	Mycolicibacterium fortuitum	NA	NA	NA	NA	NA	NA	NA	NA	NA	NA	NA	NA	NA	NA	NA	NA	NA	Yes
SRR3394927	Mycobacterium intracellulare	NA	NA	NA	NA	NA	NA	NA	NA	NA	NA	NA	NA	NA	NA	NA	NA	NA	Yes
SRR3394928	Mycolicibacter sinensis	NA	NA	NA	NA	NA	NA	NA	NA	NA	NA	NA	NA	NA	NA	NA	NA	NA	Yes
SRR3394929	Mycolicibacter sinensis	NA	NA	NA	NA	NA	NA	NA	NA	NA	NA	NA	NA	NA	NA	NA	NA	NA	Yes
SRR3401646	Mycobacterium mantenii	NA	NA	NA	NA	NA	NA	NA	NA	NA	NA	NA	NA	NA	NA	NA	NA	NA	Yes
SRR3623973	Mycolicibacterium elephantis	NA	NA	NA	NA	NA	NA	NA	NA	NA	NA	NA	NA	NA	NA	NA	NA	NA	Yes
SRR3623974	Mycolicibacterium elephantis	NA	NA	NA	NA	NA	NA	NA	NA	NA	NA	NA	NA	NA	NA	NA	NA	NA	Yes
SRR3623979	Mycolicibacterium peregrinum	NA	NA	NA	NA	NA	NA	NA	NA	NA	NA	NA	NA	NA	NA	NA	NA	NA	Yes
SRR3623986	Mycolicibacterium monacense	NA	NA	NA	NA	NA	NA	NA	NA	NA	NA	NA	NA	NA	NA	NA	NA	NA	Yes
SRR3632294	Mycobacterium colombiense	NA	NA	NA	NA	NA	NA	NA	NA	NA	NA	NA	NA	NA	NA	NA	NA	NA	Yes
SRR3632297	Mycobacterium colombiense	NA	NA	NA	NA	NA	NA	NA	NA	NA	NA	NA	NA	NA	NA	NA	NA	NA	Yes
SRR3632299	Mycobacterium colombiense	NA	NA	NA	NA	NA	NA	NA	NA	NA	NA	NA	NA	NA	NA	NA	NA	NA	Yes
SRR3632300	Mycobacterium asiaticum	NA	NA	NA	NA	NA	NA	NA	NA	NA	NA	NA	NA	NA	NA	NA	NA	NA	Yes
SRR3632301	Mycobacterium asiaticum	NA	NA	NA	NA	NA	NA	NA	NA	NA	NA	NA	NA	NA	NA	NA	NA	NA	Yes
SRR3632305	Mycobacterium colombiense	NA	NA	NA	NA	NA	NA	NA	NA	NA	NA	NA	NA	NA	NA	NA	NA	NA	Yes
SRR3632306	Mycobacterium gordonae	NA	NA	NA	NA	NA	NA	NA	NA	NA	NA	NA	NA	NA	NA	NA	NA	NA	Yes
SRR3632307	Mycobacterium gordonae	NA	NA	NA	NA	NA	NA	NA	NA	NA	NA	NA	NA	NA	NA	NA	NA	NA	Yes
SRR3632308	Mycobacterium gordonae	NA	NA	NA	NA	NA	NA	NA	NA	NA	NA	NA	NA	NA	NA	NA	NA	NA	Yes
SRR3632309	Mycobacterium gordonae	NA	NA	NA	NA	NA	NA	NA	NA	NA	NA	NA	NA	NA	NA	NA	NA	NA	Yes
SRR3632311	Mycobacterium gordonae	NA	NA	NA	NA	NA	NA	NA	NA	NA	NA	NA	NA	NA	NA	NA	NA	NA	Yes
SRR3632312	Mycobacterium gordonae	NA	NA	NA	NA	NA	NA	NA	NA	NA	NA	NA	NA	NA	NA	NA	NA	NA	Yes
SRR3632325	Mycobacterium asiaticum	NA	NA	NA	NA	NA	NA	NA	NA	NA	NA	NA	NA	NA	NA	NA	NA	NA	Yes
SRR3632326	Mycobacterium malmoense	NA	NA	NA	NA	NA	NA	NA	NA	NA	NA	NA	NA	NA	NA	NA	NA	NA	Yes
SRR3632327	Mycobacterium malmoense	NA	NA	NA	NA	NA	NA	NA	NA	NA	NA	NA	NA	NA	NA	NA	NA	NA	Yes
SRR1735564	Mycobacterium tuberculosis variant africanum	NA	NA	NA	NA	NA	NA	NA	NA	NA	NA	NA	NA	NA	NA	NA	NA	NA	Yes
SRR1735565	Mycobacterium intracellulare	NA	NA	NA	NA	NA	NA	NA	NA	NA	NA	NA	NA	NA	NA	NA	NA	NA	Yes
SRR1735566	Mycobacterium avium	NA	NA	NA	NA	NA	NA	NA	NA	NA	NA	NA	NA	NA	NA	NA	NA	NA	Yes
SRR1735567	Mycobacterium tuberculosis variant bovis BCG	NA	NA	NA	NA	NA	NA	NA	NA	NA	NA	NA	NA	NA	NA	NA	NA	NA	Yes
SRR1735568	Mycobacteroides abscessus	NA	NA	NA	NA	NA	NA	NA	NA	NA	NA	NA	NA	NA	NA	NA	NA	NA	Yes
SRR1735569	Mycobacterium tuberculosis variant africanum	NA	NA	NA	NA	NA	NA	NA	NA	NA	NA	NA	NA	NA	NA	NA	NA	NA	Yes
SRR1735570	Mycobacterium tuberculosis	NA	NA	NA	NA	NA	NA	NA	NA	NA	NA	NA	NA	NA	NA	NA	NA	NA	Yes
SRR1735571	Mycobacterium tuberculosis	NA	NA	NA	NA	NA	NA	NA	NA	NA	NA	NA	NA	NA	NA	NA	NA	NA	Yes
SRR1735572	Mycobacterium avium	NA	NA	NA	NA	NA	NA	NA	NA	NA	NA	NA	NA	NA	NA	NA	NA	NA	Yes
SRR1735573	Mycobacterium tuberculosis	NA	NA	NA	NA	NA	NA	NA	NA	NA	NA	NA	NA	NA	NA	NA	NA	NA	Yes
SRR1735574	Mycobacterium tuberculosis variant africanum	NA	NA	NA	NA	NA	NA	NA	NA	NA	NA	NA	NA	NA	NA	NA	NA	NA	Yes
SRR1735575	Mycobacteroides abscessus	NA	NA	NA	NA	NA	NA	NA	NA	NA	NA	NA	NA	NA	NA	NA	NA	NA	Yes
SRR1735576	Mycobacterium intracellulare	NA	NA	NA	NA	NA	NA	NA	NA	NA	NA	NA	NA	NA	NA	NA	NA	NA	Yes
SRR1735577	Mycobacterium tuberculosis variant africanum	NA	NA	NA	NA	NA	NA	NA	NA	NA	NA	NA	NA	NA	NA	NA	NA	NA	Yes
SRR1735578	Mycobacteroides chelonae	NA	NA	NA	NA	NA	NA	NA	NA	NA	NA	NA	NA	NA	NA	NA	NA	NA	Yes
SRR1735579	Mycobacterium tuberculosis complex	NA	NA	NA	NA	NA	NA	NA	NA	NA	NA	NA	NA	NA	NA	NA	NA	NA	Yes
SRR1735580	Mycobacterium marinum	NA	NA	NA	NA	NA	NA	NA	NA	NA	NA	NA	NA	NA	NA	NA	NA	NA	Yes
SRR1735581	Mycobacterium tuberculosis	NA	NA	NA	NA	NA	NA	NA	NA	NA	NA	NA	NA	NA	NA	NA	NA	NA	Yes
SRR1735582	Mycobacterium tuberculosis	NA	NA	NA	NA	NA	NA	NA	NA	NA	NA	NA	NA	NA	NA	NA	NA	NA	Yes
SRR1735583	Mycobacteroides chelonae	NA	NA	NA	NA	NA	NA	NA	NA	NA	NA	NA	NA	NA	NA	NA	NA	NA	Yes
SRR1735584	Mycobacteroides abscessus	NA	NA	NA	NA	NA	NA	NA	NA	NA	NA	NA	NA	NA	NA	NA	NA	NA	Yes
SRR1735585	Mycobacterium tuberculosis	NA	NA	NA	NA	NA	NA	NA	NA	NA	NA	NA	NA	NA	NA	NA	NA	NA	Yes
SRR1735586	Mycobacterium tuberculosis	NA	NA	NA	NA	NA	NA	NA	NA	NA	NA	NA	NA	NA	NA	NA	NA	NA	Yes
SRR1735587	Mycobacterium tuberculosis	NA	NA	NA	NA	NA	NA	NA	NA	NA	NA	NA	NA	NA	NA	NA	NA	NA	Yes
SRR1735588	Mycobacterium tuberculosis	NA	NA	NA	NA	NA	NA	NA	NA	NA	NA	NA	NA	NA	NA	NA	NA	NA	Yes
SRR1735589	Mycobacterium avium	NA	NA	NA	NA	NA	NA	NA	NA	NA	NA	NA	NA	NA	NA	NA	NA	NA	Yes
SRR1735590	Mycolicibacterium fortuitum	NA	NA	NA	NA	NA	NA	NA	NA	NA	NA	NA	NA	NA	NA	NA	NA	NA	Yes
SRR1735591	Mycobacterium tuberculosis	NA	NA	NA	NA	NA	NA	NA	NA	NA	NA	NA	NA	NA	NA	NA	NA	NA	Yes
SRR1735592	Mycobacterium avium	NA	NA	NA	NA	NA	NA	NA	NA	NA	NA	NA	NA	NA	NA	NA	NA	NA	Yes
SRR1735593	Mycolicibacterium fortuitum	NA	NA	NA	NA	NA	NA	NA	NA	NA	NA	NA	NA	NA	NA	NA	NA	NA	Yes
SRR1735594	Mycobacterium tuberculosis complex	NA	NA	NA	NA	NA	NA	NA	NA	NA	NA	NA	NA	NA	NA	NA	NA	NA	Yes
SRR1735595	Mycobacterium tuberculosis complex	NA	NA	NA	NA	NA	NA	NA	NA	NA	NA	NA	NA	NA	NA	NA	NA	NA	Yes
SRR1735597	Mycobacterium avium	NA	NA	NA	NA	NA	NA	NA	NA	NA	NA	NA	NA	NA	NA	NA	NA	NA	Yes
SRR1735599	Mycobacterium tuberculosis complex	NA	NA	NA	NA	NA	NA	NA	NA	NA	NA	NA	NA	NA	NA	NA	NA	NA	Yes
SRR1735602	Mycobacterium intracellulare	NA	NA	NA	NA	NA	NA	NA	NA	NA	NA	NA	NA	NA	NA	NA	NA	NA	Yes
SRR1735603	Mycobacterium tuberculosis complex	NA	NA	NA	NA	NA	NA	NA	NA	NA	NA	NA	NA	NA	NA	NA	NA	NA	Yes
SRR1735604	Mycobacterium tuberculosis complex	NA	NA	NA	NA	NA	NA	NA	NA	NA	NA	NA	NA	NA	NA	NA	NA	NA	Yes
SRR1735605	Mycobacterium tuberculosis	NA	NA	NA	NA	NA	NA	NA	NA	NA	NA	NA	NA	NA	NA	NA	NA	NA	Yes
SRR1735606	Mycobacteroides abscessus	NA	NA	NA	NA	NA	NA	NA	NA	NA	NA	NA	NA	NA	NA	NA	NA	NA	Yes
SRR1735607	Mycolicibacterium fortuitum	NA	NA	NA	NA	NA	NA	NA	NA	NA	NA	NA	NA	NA	NA	NA	NA	NA	Yes
SRR1735608	Mycobacterium intracellulare	NA	NA	NA	NA	NA	NA	NA	NA	NA	NA	NA	NA	NA	NA	NA	NA	NA	Yes
SRR1735609	Mycobacterium kansasii	NA	NA	NA	NA	NA	NA	NA	NA	NA	NA	NA	NA	NA	NA	NA	NA	NA	Yes
SRR1735610	Mycobacterium tuberculosis	NA	NA	NA	NA	NA	NA	NA	NA	NA	NA	NA	NA	NA	NA	NA	NA	NA	Yes
SRR1735611	Mycobacterium tuberculosis	NA	NA	NA	NA	NA	NA	NA	NA	NA	NA	NA	NA	NA	NA	NA	NA	NA	Yes
SRR1735612	Mycobacterium tuberculosis complex	NA	NA	NA	NA	NA	NA	NA	NA	NA	NA	NA	NA	NA	NA	NA	NA	NA	Yes
SRR1735613	Mycobacterium tuberculosis complex	NA	NA	NA	NA	NA	NA	NA	NA	NA	NA	NA	NA	NA	NA	NA	NA	NA	Yes
SRR1735614	Mycobacterium marinum	NA	NA	NA	NA	NA	NA	NA	NA	NA	NA	NA	NA	NA	NA	NA	NA	NA	Yes
SRR1735615	Mycobacterium tuberculosis	NA	NA	NA	NA	NA	NA	NA	NA	NA	NA	NA	NA	NA	NA	NA	NA	NA	Yes
SRR1735617	Mycobacterium tuberculosis complex	NA	NA	NA	NA	NA	NA	NA	NA	NA	NA	NA	NA	NA	NA	NA	NA	NA	Yes
SRR1735618	Mycobacterium avium	NA	NA	NA	NA	NA	NA	NA	NA	NA	NA	NA	NA	NA	NA	NA	NA	NA	Yes
SRR1735619	Mycobacterium tuberculosis complex	NA	NA	NA	NA	NA	NA	NA	NA	NA	NA	NA	NA	NA	NA	NA	NA	NA	Yes
SRR1735620	Mycobacterium avium	NA	NA	NA	NA	NA	NA	NA	NA	NA	NA	NA	NA	NA	NA	NA	NA	NA	Yes
SRR1735621	Mycobacteroides abscessus	NA	NA	NA	NA	NA	NA	NA	NA	NA	NA	NA	NA	NA	NA	NA	NA	NA	Yes
SRR1735622	Mycobacterium tuberculosis complex	NA	NA	NA	NA	NA	NA	NA	NA	NA	NA	NA	NA	NA	NA	NA	NA	NA	Yes
SRR1735623	Mycobacterium intracellulare	NA	NA	NA	NA	NA	NA	NA	NA	NA	NA	NA	NA	NA	NA	NA	NA	NA	Yes
SRR1735624	Mycobacterium tuberculosis	NA	NA	NA	NA	NA	NA	NA	NA	NA	NA	NA	NA	NA	NA	NA	NA	NA	Yes
SRR1735625	Mycobacterium avium	NA	NA	NA	NA	NA	NA	NA	NA	NA	NA	NA	NA	NA	NA	NA	NA	NA	Yes
SRR1735626	Mycobacterium gordonae	NA	NA	NA	NA	NA	NA	NA	NA	NA	NA	NA	NA	NA	NA	NA	NA	NA	Yes
SRR1735629	Mycobacterium tuberculosis complex	NA	NA	NA	NA	NA	NA	NA	NA	NA	NA	NA	NA	NA	NA	NA	NA	NA	Yes
SRR1735630	Mycobacteroides abscessus	NA	NA	NA	NA	NA	NA	NA	NA	NA	NA	NA	NA	NA	NA	NA	NA	NA	Yes
SRR1735631	Mycobacterium gordonae	NA	NA	NA	NA	NA	NA	NA	NA	NA	NA	NA	NA	NA	NA	NA	NA	NA	Yes
SRR1735633	Mycobacteroides abscessus	NA	NA	NA	NA	NA	NA	NA	NA	NA	NA	NA	NA	NA	NA	NA	NA	NA	Yes
SRR1735636	Mycobacterium avium	NA	NA	NA	NA	NA	NA	NA	NA	NA	NA	NA	NA	NA	NA	NA	NA	NA	Yes
SRR1735637	Mycobacterium tuberculosis complex	NA	NA	NA	NA	NA	NA	NA	NA	NA	NA	NA	NA	NA	NA	NA	NA	NA	Yes
SRR1735641	Mycobacterium tuberculosis complex	NA	NA	NA	NA	NA	NA	NA	NA	NA	NA	NA	NA	NA	NA	NA	NA	NA	Yes
SRR1735642	Mycobacterium avium	NA	NA	NA	NA	NA	NA	NA	NA	NA	NA	NA	NA	NA	NA	NA	NA	NA	Yes
SRR1735644	Mycobacterium intracellulare	NA	NA	NA	NA	NA	NA	NA	NA	NA	NA	NA	NA	NA	NA	NA	NA	NA	Yes
SRR1735646	Mycobacterium tuberculosis complex	NA	NA	NA	NA	NA	NA	NA	NA	NA	NA	NA	NA	NA	NA	NA	NA	NA	Yes
SRR1735647	Mycobacterium avium	NA	NA	NA	NA	NA	NA	NA	NA	NA	NA	NA	NA	NA	NA	NA	NA	NA	Yes
SRR1735648	Mycobacterium avium	NA	NA	NA	NA	NA	NA	NA	NA	NA	NA	NA	NA	NA	NA	NA	NA	NA	Yes
SRR1735650	Mycobacterium intracellulare	NA	NA	NA	NA	NA	NA	NA	NA	NA	NA	NA	NA	NA	NA	NA	NA	NA	Yes
SRR1735651	Mycobacterium intracellulare	NA	NA	NA	NA	NA	NA	NA	NA	NA	NA	NA	NA	NA	NA	NA	NA	NA	Yes
SRR1735652	Mycobacterium intracellulare	NA	NA	NA	NA	NA	NA	NA	NA	NA	NA	NA	NA	NA	NA	NA	NA	NA	Yes
SRR1735653	Mycobacterium kansasii	NA	NA	NA	NA	NA	NA	NA	NA	NA	NA	NA	NA	NA	NA	NA	NA	NA	Yes
SRR1735654	Mycobacterium gordonae	NA	NA	NA	NA	NA	NA	NA	NA	NA	NA	NA	NA	NA	NA	NA	NA	NA	Yes
SRR1735655	Mycobacterium avium	NA	NA	NA	NA	NA	NA	NA	NA	NA	NA	NA	NA	NA	NA	NA	NA	NA	Yes
SRR1735656	Mycobacterium intracellulare	NA	NA	NA	NA	NA	NA	NA	NA	NA	NA	NA	NA	NA	NA	NA	NA	NA	Yes
SRR1735657	Mycobacterium gordonae	NA	NA	NA	NA	NA	NA	NA	NA	NA	NA	NA	NA	NA	NA	NA	NA	NA	Yes
SRR1735658	Mycobacteroides abscessus	NA	NA	NA	NA	NA	NA	NA	NA	NA	NA	NA	NA	NA	NA	NA	NA	NA	Yes
SRR1735659	Mycobacterium szulgai	NA	NA	NA	NA	NA	NA	NA	NA	NA	NA	NA	NA	NA	NA	NA	NA	NA	Yes
SRR1735660	Mycobacterium szulgai	NA	NA	NA	NA	NA	NA	NA	NA	NA	NA	NA	NA	NA	NA	NA	NA	NA	Yes
SRR1735661	Mycobacterium tuberculosis variant bovis BCG	NA	NA	NA	NA	NA	NA	NA	NA	NA	NA	NA	NA	NA	NA	NA	NA	NA	Yes
SRR1735662	Mycobacteroides abscessus	NA	NA	NA	NA	NA	NA	NA	NA	NA	NA	NA	NA	NA	NA	NA	NA	NA	Yes
SRR1735663	Mycobacterium malmoense	NA	NA	NA	NA	NA	NA	NA	NA	NA	NA	NA	NA	NA	NA	NA	NA	NA	Yes
SRR1735664	Mycobacterium intracellulare	NA	NA	NA	NA	NA	NA	NA	NA	NA	NA	NA	NA	NA	NA	NA	NA	NA	Yes
SRR1735665	Mycobacterium avium	NA	NA	NA	NA	NA	NA	NA	NA	NA	NA	NA	NA	NA	NA	NA	NA	NA	Yes
SRR1735666	Mycobacterium avium	NA	NA	NA	NA	NA	NA	NA	NA	NA	NA	NA	NA	NA	NA	NA	NA	NA	Yes
SRR1735667	Mycobacterium intracellulare	NA	NA	NA	NA	NA	NA	NA	NA	NA	NA	NA	NA	NA	NA	NA	NA	NA	Yes
SRR1735668	Mycobacterium avium	NA	NA	NA	NA	NA	NA	NA	NA	NA	NA	NA	NA	NA	NA	NA	NA	NA	Yes
SRR1735669	Mycobacterium tuberculosis complex	NA	NA	NA	NA	NA	NA	NA	NA	NA	NA	NA	NA	NA	NA	NA	NA	NA	Yes
SRR1735671	Mycobacterium intracellulare	NA	NA	NA	NA	NA	NA	NA	NA	NA	NA	NA	NA	NA	NA	NA	NA	NA	Yes
SRR1735672	Mycobacterium tuberculosis complex	NA	NA	NA	NA	NA	NA	NA	NA	NA	NA	NA	NA	NA	NA	NA	NA	NA	Yes
SRR1735673	Mycobacterium tuberculosis complex	NA	NA	NA	NA	NA	NA	NA	NA	NA	NA	NA	NA	NA	NA	NA	NA	NA	Yes
SRR1735674	Mycobacterium intracellulare	NA	NA	NA	NA	NA	NA	NA	NA	NA	NA	NA	NA	NA	NA	NA	NA	NA	Yes
SRR1735675	Mycobacterium xenopi	NA	NA	NA	NA	NA	NA	NA	NA	NA	NA	NA	NA	NA	NA	NA	NA	NA	Yes
SRR1735676	Mycobacterium gordonae	NA	NA	NA	NA	NA	NA	NA	NA	NA	NA	NA	NA	NA	NA	NA	NA	NA	Yes
SRR1735677	Mycobacterium avium	NA	NA	NA	NA	NA	NA	NA	NA	NA	NA	NA	NA	NA	NA	NA	NA	NA	Yes
SRR1735678	Mycobacterium avium	NA	NA	NA	NA	NA	NA	NA	NA	NA	NA	NA	NA	NA	NA	NA	NA	NA	Yes
SRR1735679	Mycobacterium intracellulare	NA	NA	NA	NA	NA	NA	NA	NA	NA	NA	NA	NA	NA	NA	NA	NA	NA	Yes
SRR1735680	Mycobacterium intracellulare	NA	NA	NA	NA	NA	NA	NA	NA	NA	NA	NA	NA	NA	NA	NA	NA	NA	Yes
SRR1735682	Mycobacterium avium	NA	NA	NA	NA	NA	NA	NA	NA	NA	NA	NA	NA	NA	NA	NA	NA	NA	Yes
SRR1735683	Mycobacterium avium	NA	NA	NA	NA	NA	NA	NA	NA	NA	NA	NA	NA	NA	NA	NA	NA	NA	Yes
SRR1735684	Mycobacterium tuberculosis complex	NA	NA	NA	NA	NA	NA	NA	NA	NA	NA	NA	NA	NA	NA	NA	NA	NA	Yes
SRR1735685	Mycobacterium tuberculosis complex	NA	NA	NA	NA	NA	NA	NA	NA	NA	NA	NA	NA	NA	NA	NA	NA	NA	Yes
SRR1735687	Mycobacteroides abscessus	NA	NA	NA	NA	NA	NA	NA	NA	NA	NA	NA	NA	NA	NA	NA	NA	NA	Yes
SRR1735688	Mycobacteroides abscessus	NA	NA	NA	NA	NA	NA	NA	NA	NA	NA	NA	NA	NA	NA	NA	NA	NA	Yes
SRR1735689	Mycobacteroides abscessus	NA	NA	NA	NA	NA	NA	NA	NA	NA	NA	NA	NA	NA	NA	NA	NA	NA	Yes
SRR1735690	Mycobacteroides abscessus	NA	NA	NA	NA	NA	NA	NA	NA	NA	NA	NA	NA	NA	NA	NA	NA	NA	Yes
SRR1735691	Mycobacterium tuberculosis complex	NA	NA	NA	NA	NA	NA	NA	NA	NA	NA	NA	NA	NA	NA	NA	NA	NA	Yes
SRR1735692	Mycobacterium tuberculosis complex	NA	NA	NA	NA	NA	NA	NA	NA	NA	NA	NA	NA	NA	NA	NA	NA	NA	Yes
SRR1735694	Mycobacterium tuberculosis complex	NA	NA	NA	NA	NA	NA	NA	NA	NA	NA	NA	NA	NA	NA	NA	NA	NA	Yes
SRR1735695	Mycobacterium malmoense	NA	NA	NA	NA	NA	NA	NA	NA	NA	NA	NA	NA	NA	NA	NA	NA	NA	Yes
SRR1735696	Mycobacterium tuberculosis complex	NA	NA	NA	NA	NA	NA	NA	NA	NA	NA	NA	NA	NA	NA	NA	NA	NA	Yes
SRR1735697	Mycobacterium avium	NA	NA	NA	NA	NA	NA	NA	NA	NA	NA	NA	NA	NA	NA	NA	NA	NA	Yes
SRR1735698	Mycobacteroides abscessus	NA	NA	NA	NA	NA	NA	NA	NA	NA	NA	NA	NA	NA	NA	NA	NA	NA	Yes
SRR1735699	Mycobacterium gordonae	NA	NA	NA	NA	NA	NA	NA	NA	NA	NA	NA	NA	NA	NA	NA	NA	NA	Yes
SRR1735700	Mycobacterium gordonae	NA	NA	NA	NA	NA	NA	NA	NA	NA	NA	NA	NA	NA	NA	NA	NA	NA	Yes
SRR1735701	Mycobacterium xenopi	NA	NA	NA	NA	NA	NA	NA	NA	NA	NA	NA	NA	NA	NA	NA	NA	NA	Yes
SRR1735702	Mycobacterium avium	NA	NA	NA	NA	NA	NA	NA	NA	NA	NA	NA	NA	NA	NA	NA	NA	NA	Yes
SRR1735704	Mycobacteroides abscessus	NA	NA	NA	NA	NA	NA	NA	NA	NA	NA	NA	NA	NA	NA	NA	NA	NA	Yes
SRR1735705	Mycobacterium avium	NA	NA	NA	NA	NA	NA	NA	NA	NA	NA	NA	NA	NA	NA	NA	NA	NA	Yes
SRR1735706	Mycobacterium tuberculosis variant bovis BCG	NA	NA	NA	NA	NA	NA	NA	NA	NA	NA	NA	NA	NA	NA	NA	NA	NA	Yes
SRR1735707	Mycobacterium tuberculosis variant bovis BCG	NA	NA	NA	NA	NA	NA	NA	NA	NA	NA	NA	NA	NA	NA	NA	NA	NA	Yes
SRR1735709	Mycobacterium avium	NA	NA	NA	NA	NA	NA	NA	NA	NA	NA	NA	NA	NA	NA	NA	NA	NA	Yes
SRR1735710	Mycobacterium avium	NA	NA	NA	NA	NA	NA	NA	NA	NA	NA	NA	NA	NA	NA	NA	NA	NA	Yes
SRR1735713	Mycobacterium tuberculosis	NA	NA	NA	NA	NA	NA	NA	NA	NA	NA	NA	NA	NA	NA	NA	NA	NA	Yes
SRR1735714	Mycobacterium avium	NA	NA	NA	NA	NA	NA	NA	NA	NA	NA	NA	NA	NA	NA	NA	NA	NA	Yes
SRR1735715	Mycobacterium intracellulare	NA	NA	NA	NA	NA	NA	NA	NA	NA	NA	NA	NA	NA	NA	NA	NA	NA	Yes
SRR1735717	Mycobacterium tuberculosis	NA	NA	NA	NA	NA	NA	NA	NA	NA	NA	NA	NA	NA	NA	NA	NA	NA	Yes
SRR12051503	Mycobacteroides abscessus subsp. massiliense	NA	NA	NA	NA	NA	NA	NA	NA	NA	NA	NA	NA	NA	NA	NA	NA	NA	Yes
SRR12051504	Mycobacteroides abscessus subsp. abscessus	NA	NA	NA	NA	NA	NA	NA	NA	NA	NA	NA	NA	NA	NA	NA	NA	NA	Yes
SRR12051505	Mycobacteroides abscessus subsp. abscessus	NA	NA	NA	NA	NA	NA	NA	NA	NA	NA	NA	NA	NA	NA	NA	NA	NA	Yes
SRR12051506	Mycobacteroides abscessus subsp. abscessus	NA	NA	NA	NA	NA	NA	NA	NA	NA	NA	NA	NA	NA	NA	NA	NA	NA	Yes
SRR12051507	Mycobacteroides abscessus subsp. abscessus	NA	NA	NA	NA	NA	NA	NA	NA	NA	NA	NA	NA	NA	NA	NA	NA	NA	Yes
SRR12051508	Mycobacteroides abscessus subsp. abscessus	NA	NA	NA	NA	NA	NA	NA	NA	NA	NA	NA	NA	NA	NA	NA	NA	NA	Yes
SRR12051509	Mycobacteroides abscessus subsp. abscessus	NA	NA	NA	NA	NA	NA	NA	NA	NA	NA	NA	NA	NA	NA	NA	NA	NA	Yes
SRR12051510	Mycobacteroides abscessus subsp. abscessus	NA	NA	NA	NA	NA	NA	NA	NA	NA	NA	NA	NA	NA	NA	NA	NA	NA	Yes
SRR12051511	Mycobacteroides abscessus subsp. abscessus	NA	NA	NA	NA	NA	NA	NA	NA	NA	NA	NA	NA	NA	NA	NA	NA	NA	Yes
SRR12051512	Mycobacteroides abscessus subsp. abscessus	NA	NA	NA	NA	NA	NA	NA	NA	NA	NA	NA	NA	NA	NA	NA	NA	NA	Yes
SRR12051513	Mycobacteroides abscessus subsp. abscessus	NA	NA	NA	NA	NA	NA	NA	NA	NA	NA	NA	NA	NA	NA	NA	NA	NA	Yes
SRR12051514	Mycobacteroides abscessus subsp. abscessus	NA	NA	NA	NA	NA	NA	NA	NA	NA	NA	NA	NA	NA	NA	NA	NA	NA	Yes
SRR12051515	Mycobacteroides abscessus subsp. abscessus	NA	NA	NA	NA	NA	NA	NA	NA	NA	NA	NA	NA	NA	NA	NA	NA	NA	Yes
SRR12051516	Mycobacteroides abscessus subsp. abscessus	NA	NA	NA	NA	NA	NA	NA	NA	NA	NA	NA	NA	NA	NA	NA	NA	NA	Yes
SRR12051517	Mycobacteroides abscessus subsp. abscessus	NA	NA	NA	NA	NA	NA	NA	NA	NA	NA	NA	NA	NA	NA	NA	NA	NA	Yes
SRR12051518	Mycobacteroides abscessus subsp. abscessus	NA	NA	NA	NA	NA	NA	NA	NA	NA	NA	NA	NA	NA	NA	NA	NA	NA	Yes
SRR12051519	Mycobacteroides abscessus subsp. bolletii	NA	NA	NA	NA	NA	NA	NA	NA	NA	NA	NA	NA	NA	NA	NA	NA	NA	Yes
SRR12051520	Mycobacteroides abscessus subsp. abscessus	NA	NA	NA	NA	NA	NA	NA	NA	NA	NA	NA	NA	NA	NA	NA	NA	NA	Yes
SRR12051521	Mycobacteroides abscessus subsp. abscessus	NA	NA	NA	NA	NA	NA	NA	NA	NA	NA	NA	NA	NA	NA	NA	NA	NA	Yes
SRR12051522	Mycobacteroides abscessus subsp. massiliense	NA	NA	NA	NA	NA	NA	NA	NA	NA	NA	NA	NA	NA	NA	NA	NA	NA	Yes
SRR12051523	Mycobacteroides abscessus subsp. massiliense	NA	NA	NA	NA	NA	NA	NA	NA	NA	NA	NA	NA	NA	NA	NA	NA	NA	Yes
SRR12051524	Mycobacteroides abscessus subsp. massiliense	NA	NA	NA	NA	NA	NA	NA	NA	NA	NA	NA	NA	NA	NA	NA	NA	NA	Yes
SRR12051525	Mycobacteroides abscessus subsp. abscessus	NA	NA	NA	NA	NA	NA	NA	NA	NA	NA	NA	NA	NA	NA	NA	NA	NA	Yes
SRR12051526	Mycobacteroides abscessus subsp. abscessus	NA	NA	NA	NA	NA	NA	NA	NA	NA	NA	NA	NA	NA	NA	NA	NA	NA	Yes
SRR12051527	Mycobacteroides abscessus subsp. abscessus	NA	NA	NA	NA	NA	NA	NA	NA	NA	NA	NA	NA	NA	NA	NA	NA	NA	Yes
SRR12051528	Mycobacteroides abscessus subsp. abscessus	NA	NA	NA	NA	NA	NA	NA	NA	NA	NA	NA	NA	NA	NA	NA	NA	NA	Yes
SRR12051529	Mycobacteroides abscessus subsp. abscessus	NA	NA	NA	NA	NA	NA	NA	NA	NA	NA	NA	NA	NA	NA	NA	NA	NA	Yes
SRR12051530	Mycobacteroides abscessus subsp. abscessus	NA	NA	NA	NA	NA	NA	NA	NA	NA	NA	NA	NA	NA	NA	NA	NA	NA	Yes
SRR12051531	Mycobacteroides abscessus subsp. massiliense	NA	NA	NA	NA	NA	NA	NA	NA	NA	NA	NA	NA	NA	NA	NA	NA	NA	Yes
SRR12051532	Mycobacteroides abscessus subsp. massiliense	NA	NA	NA	NA	NA	NA	NA	NA	NA	NA	NA	NA	NA	NA	NA	NA	NA	Yes
SRR12051533	Mycobacteroides abscessus subsp. abscessus	NA	NA	NA	NA	NA	NA	NA	NA	NA	NA	NA	NA	NA	NA	NA	NA	NA	Yes
SRR12051534	Mycobacteroides abscessus subsp. abscessus	NA	NA	NA	NA	NA	NA	NA	NA	NA	NA	NA	NA	NA	NA	NA	NA	NA	Yes
SRR12051535	Mycobacteroides abscessus subsp. abscessus	NA	NA	NA	NA	NA	NA	NA	NA	NA	NA	NA	NA	NA	NA	NA	NA	NA	Yes
SRR12051536	Mycobacteroides abscessus subsp. abscessus	NA	NA	NA	NA	NA	NA	NA	NA	NA	NA	NA	NA	NA	NA	NA	NA	NA	Yes
SRR12051537	Mycobacteroides abscessus subsp. massiliense	NA	NA	NA	NA	NA	NA	NA	NA	NA	NA	NA	NA	NA	NA	NA	NA	NA	Yes
SRR12051538	Mycobacteroides abscessus subsp. abscessus	NA	NA	NA	NA	NA	NA	NA	NA	NA	NA	NA	NA	NA	NA	NA	NA	NA	Yes
SRR12051539	Mycobacteroides abscessus subsp. abscessus	NA	NA	NA	NA	NA	NA	NA	NA	NA	NA	NA	NA	NA	NA	NA	NA	NA	Yes
SRR12051540	Mycobacteroides abscessus subsp. abscessus	NA	NA	NA	NA	NA	NA	NA	NA	NA	NA	NA	NA	NA	NA	NA	NA	NA	Yes
SRR12051541	Mycobacteroides abscessus subsp. abscessus	NA	NA	NA	NA	NA	NA	NA	NA	NA	NA	NA	NA	NA	NA	NA	NA	NA	Yes
SRR12051542	Mycobacteroides abscessus subsp. abscessus	NA	NA	NA	NA	NA	NA	NA	NA	NA	NA	NA	NA	NA	NA	NA	NA	NA	Yes
SRR12051543	Mycobacteroides abscessus subsp. massiliense	NA	NA	NA	NA	NA	NA	NA	NA	NA	NA	NA	NA	NA	NA	NA	NA	NA	Yes
SRR12051544	Mycobacteroides abscessus subsp. abscessus	NA	NA	NA	NA	NA	NA	NA	NA	NA	NA	NA	NA	NA	NA	NA	NA	NA	Yes
SRR12051545	Mycobacteroides abscessus subsp. abscessus	NA	NA	NA	NA	NA	NA	NA	NA	NA	NA	NA	NA	NA	NA	NA	NA	NA	Yes
SRR12051546	Mycobacteroides abscessus subsp. abscessus	NA	NA	NA	NA	NA	NA	NA	NA	NA	NA	NA	NA	NA	NA	NA	NA	NA	Yes
SRR12051547	Mycobacteroides abscessus subsp. abscessus	NA	NA	NA	NA	NA	NA	NA	NA	NA	NA	NA	NA	NA	NA	NA	NA	NA	Yes
SRR12051548	Mycobacteroides abscessus subsp. massiliense	NA	NA	NA	NA	NA	NA	NA	NA	NA	NA	NA	NA	NA	NA	NA	NA	NA	Yes
SRR12051549	Mycobacteroides abscessus subsp. abscessus	NA	NA	NA	NA	NA	NA	NA	NA	NA	NA	NA	NA	NA	NA	NA	NA	NA	Yes
SRR12051550	Mycobacteroides abscessus subsp. abscessus	NA	NA	NA	NA	NA	NA	NA	NA	NA	NA	NA	NA	NA	NA	NA	NA	NA	Yes
SRR12051551	Mycobacteroides abscessus subsp. massiliense	NA	NA	NA	NA	NA	NA	NA	NA	NA	NA	NA	NA	NA	NA	NA	NA	NA	Yes
SRR12051552	Mycobacteroides abscessus subsp. abscessus	NA	NA	NA	NA	NA	NA	NA	NA	NA	NA	NA	NA	NA	NA	NA	NA	NA	Yes
SRR12051553	Mycobacteroides abscessus subsp. abscessus	NA	NA	NA	NA	NA	NA	NA	NA	NA	NA	NA	NA	NA	NA	NA	NA	NA	Yes
SRR12051554	Mycobacteroides abscessus subsp. massiliense	NA	NA	NA	NA	NA	NA	NA	NA	NA	NA	NA	NA	NA	NA	NA	NA	NA	Yes
SRR12051555	Mycobacteroides abscessus subsp. abscessus	NA	NA	NA	NA	NA	NA	NA	NA	NA	NA	NA	NA	NA	NA	NA	NA	NA	Yes
SRR12051556	Mycobacteroides abscessus subsp. abscessus	NA	NA	NA	NA	NA	NA	NA	NA	NA	NA	NA	NA	NA	NA	NA	NA	NA	Yes
SRR12051557	Mycobacteroides abscessus subsp. abscessus	NA	NA	NA	NA	NA	NA	NA	NA	NA	NA	NA	NA	NA	NA	NA	NA	NA	Yes
SRR12051558	Mycobacteroides abscessus subsp. abscessus	NA	NA	NA	NA	NA	NA	NA	NA	NA	NA	NA	NA	NA	NA	NA	NA	NA	Yes
SRR12051559	Mycobacteroides abscessus subsp. massiliense	NA	NA	NA	NA	NA	NA	NA	NA	NA	NA	NA	NA	NA	NA	NA	NA	NA	Yes
SRR12051560	Mycobacteroides abscessus subsp. abscessus	NA	NA	NA	NA	NA	NA	NA	NA	NA	NA	NA	NA	NA	NA	NA	NA	NA	Yes
SRR12051561	Mycobacteroides abscessus subsp. abscessus	NA	NA	NA	NA	NA	NA	NA	NA	NA	NA	NA	NA	NA	NA	NA	NA	NA	Yes
SRR12051562	Mycobacteroides abscessus subsp. abscessus	NA	NA	NA	NA	NA	NA	NA	NA	NA	NA	NA	NA	NA	NA	NA	NA	NA	Yes
SRR12051563	Mycobacteroides abscessus subsp. massiliense	NA	NA	NA	NA	NA	NA	NA	NA	NA	NA	NA	NA	NA	NA	NA	NA	NA	Yes
SRR12051564	Mycobacteroides abscessus subsp. massiliense	NA	NA	NA	NA	NA	NA	NA	NA	NA	NA	NA	NA	NA	NA	NA	NA	NA	Yes
SRR12051565	Mycobacteroides abscessus subsp. abscessus	NA	NA	NA	NA	NA	NA	NA	NA	NA	NA	NA	NA	NA	NA	NA	NA	NA	Yes
SRR12051566	Mycobacteroides abscessus subsp. abscessus	NA	NA	NA	NA	NA	NA	NA	NA	NA	NA	NA	NA	NA	NA	NA	NA	NA	Yes
SRR12051567	Mycobacteroides abscessus subsp. massiliense	NA	NA	NA	NA	NA	NA	NA	NA	NA	NA	NA	NA	NA	NA	NA	NA	NA	Yes
SRR12051568	Mycobacteroides abscessus subsp. massiliense	NA	NA	NA	NA	NA	NA	NA	NA	NA	NA	NA	NA	NA	NA	NA	NA	NA	Yes
SRR12051569	Mycobacteroides abscessus subsp. massiliense	NA	NA	NA	NA	NA	NA	NA	NA	NA	NA	NA	NA	NA	NA	NA	NA	NA	Yes
SRR12051570	Mycobacteroides abscessus subsp. abscessus	NA	NA	NA	NA	NA	NA	NA	NA	NA	NA	NA	NA	NA	NA	NA	NA	NA	Yes
SRR12051571	Mycobacteroides abscessus subsp. abscessus	NA	NA	NA	NA	NA	NA	NA	NA	NA	NA	NA	NA	NA	NA	NA	NA	NA	Yes
SRR12051572	Mycobacteroides abscessus subsp. abscessus	NA	NA	NA	NA	NA	NA	NA	NA	NA	NA	NA	NA	NA	NA	NA	NA	NA	Yes
SRR12051573	Mycobacteroides abscessus subsp. abscessus	NA	NA	NA	NA	NA	NA	NA	NA	NA	NA	NA	NA	NA	NA	NA	NA	NA	Yes
SRR12051574	Mycobacteroides abscessus subsp. abscessus	NA	NA	NA	NA	NA	NA	NA	NA	NA	NA	NA	NA	NA	NA	NA	NA	NA	Yes
SRR12051575	Mycobacteroides abscessus subsp. abscessus	NA	NA	NA	NA	NA	NA	NA	NA	NA	NA	NA	NA	NA	NA	NA	NA	NA	Yes
SRR12051576	Mycobacteroides abscessus subsp. abscessus	NA	NA	NA	NA	NA	NA	NA	NA	NA	NA	NA	NA	NA	NA	NA	NA	NA	Yes
SRR12051577	Mycobacteroides abscessus subsp. abscessus	NA	NA	NA	NA	NA	NA	NA	NA	NA	NA	NA	NA	NA	NA	NA	NA	NA	Yes
SRR12051578	Mycobacteroides abscessus subsp. abscessus	NA	NA	NA	NA	NA	NA	NA	NA	NA	NA	NA	NA	NA	NA	NA	NA	NA	Yes
SRR12051579	Mycobacteroides abscessus subsp. abscessus	NA	NA	NA	NA	NA	NA	NA	NA	NA	NA	NA	NA	NA	NA	NA	NA	NA	Yes
SRR12051580	Mycobacteroides abscessus subsp. abscessus	NA	NA	NA	NA	NA	NA	NA	NA	NA	NA	NA	NA	NA	NA	NA	NA	NA	Yes
SRR12051581	Mycobacteroides abscessus subsp. abscessus	NA	NA	NA	NA	NA	NA	NA	NA	NA	NA	NA	NA	NA	NA	NA	NA	NA	Yes
SRR12051582	Mycobacteroides abscessus subsp. Massiliense	NA	NA	NA	NA	NA	NA	NA	NA	NA	NA	NA	NA	NA	NA	NA	NA	NA	Yes
SRR12051583	Mycobacteroides abscessus subsp. abscessus	NA	NA	NA	NA	NA	NA	NA	NA	NA	NA	NA	NA	NA	NA	NA	NA	NA	Yes
SRR12051584	Mycobacteroides abscessus subsp. massiliense	NA	NA	NA	NA	NA	NA	NA	NA	NA	NA	NA	NA	NA	NA	NA	NA	NA	Yes
SRR12051585	Mycobacteroides abscessus subsp. abscessus	NA	NA	NA	NA	NA	NA	NA	NA	NA	NA	NA	NA	NA	NA	NA	NA	NA	Yes
SRR12051586	Mycobacteroides abscessus subsp. abscessus	NA	NA	NA	NA	NA	NA	NA	NA	NA	NA	NA	NA	NA	NA	NA	NA	NA	Yes
SRR12051587	Mycobacteroides abscessus subsp. massiliense	NA	NA	NA	NA	NA	NA	NA	NA	NA	NA	NA	NA	NA	NA	NA	NA	NA	Yes
SRR12051588	Mycobacteroides abscessus subsp. massiliense	NA	NA	NA	NA	NA	NA	NA	NA	NA	NA	NA	NA	NA	NA	NA	NA	NA	Yes
SRR12051589	Mycobacteroides abscessus subsp. massiliense	NA	NA	NA	NA	NA	NA	NA	NA	NA	NA	NA	NA	NA	NA	NA	NA	NA	Yes
SRR12051590	Mycobacteroides abscessus subsp. massiliense	NA	NA	NA	NA	NA	NA	NA	NA	NA	NA	NA	NA	NA	NA	NA	NA	NA	Yes
SRR12051591	Mycobacteroides abscessus subsp. massiliense	NA	NA	NA	NA	NA	NA	NA	NA	NA	NA	NA	NA	NA	NA	NA	NA	NA	Yes
SRR12051592	Mycobacteroides abscessus subsp. abscessus	NA	NA	NA	NA	NA	NA	NA	NA	NA	NA	NA	NA	NA	NA	NA	NA	NA	Yes
SRR12051593	Mycobacteroides abscessus subsp. abscessus	NA	NA	NA	NA	NA	NA	NA	NA	NA	NA	NA	NA	NA	NA	NA	NA	NA	Yes
SRR12051594	Mycobacteroides abscessus subsp. abscessus	NA	NA	NA	NA	NA	NA	NA	NA	NA	NA	NA	NA	NA	NA	NA	NA	NA	Yes
SRR12051595	Mycobacteroides abscessus subsp. massiliense	NA	NA	NA	NA	NA	NA	NA	NA	NA	NA	NA	NA	NA	NA	NA	NA	NA	Yes
SRR12051596	Mycobacteroides abscessus subsp. abscessus	NA	NA	NA	NA	NA	NA	NA	NA	NA	NA	NA	NA	NA	NA	NA	NA	NA	Yes
SRR12051597	Mycobacteroides abscessus subsp. abscessus	NA	NA	NA	NA	NA	NA	NA	NA	NA	NA	NA	NA	NA	NA	NA	NA	NA	Yes
SRR12051598	Mycobacteroides abscessus subsp. Abscessus	NA	NA	NA	NA	NA	NA	NA	NA	NA	NA	NA	NA	NA	NA	NA	NA	NA	Yes
SRR12051599	Mycobacteroides abscessus subsp. massiliense	NA	NA	NA	NA	NA	NA	NA	NA	NA	NA	NA	NA	NA	NA	NA	NA	NA	Yes
SRR12051600	Mycobacteroides abscessus subsp. abscessus	NA	NA	NA	NA	NA	NA	NA	NA	NA	NA	NA	NA	NA	NA	NA	NA	NA	Yes
SRR12051601	Mycobacteroides abscessus subsp. abscessus	NA	NA	NA	NA	NA	NA	NA	NA	NA	NA	NA	NA	NA	NA	NA	NA	NA	Yes
SRR12051602	Mycobacteroides abscessus subsp. abscessus	NA	NA	NA	NA	NA	NA	NA	NA	NA	NA	NA	NA	NA	NA	NA	NA	NA	Yes
SRR12051603	Mycobacteroides abscessus subsp. abscessus	NA	NA	NA	NA	NA	NA	NA	NA	NA	NA	NA	NA	NA	NA	NA	NA	NA	Yes
SRR12051604	Mycobacteroides abscessus subsp. abscessus	NA	NA	NA	NA	NA	NA	NA	NA	NA	NA	NA	NA	NA	NA	NA	NA	NA	Yes
SRR12051605	Mycobacteroides abscessus subsp. abscessus	NA	NA	NA	NA	NA	NA	NA	NA	NA	NA	NA	NA	NA	NA	NA	NA	NA	Yes
SRR12051606	Mycobacteroides abscessus subsp. abscessus	NA	NA	NA	NA	NA	NA	NA	NA	NA	NA	NA	NA	NA	NA	NA	NA	NA	Yes
SRR12051607	Mycobacteroides abscessus subsp. abscessus	NA	NA	NA	NA	NA	NA	NA	NA	NA	NA	NA	NA	NA	NA	NA	NA	NA	Yes
SRR12051608	Mycobacteroides abscessus subsp. abscessus	NA	NA	NA	NA	NA	NA	NA	NA	NA	NA	NA	NA	NA	NA	NA	NA	NA	Yes
SRR12051609	Mycobacteroides abscessus subsp. abscessus	NA	NA	NA	NA	NA	NA	NA	NA	NA	NA	NA	NA	NA	NA	NA	NA	NA	Yes
SRR12051610	Mycobacteroides abscessus subsp. abscessus	NA	NA	NA	NA	NA	NA	NA	NA	NA	NA	NA	NA	NA	NA	NA	NA	NA	Yes
SRR12051611	Mycobacteroides abscessus subsp. abscessus	NA	NA	NA	NA	NA	NA	NA	NA	NA	NA	NA	NA	NA	NA	NA	NA	NA	Yes
SRR12051612	Mycobacteroides abscessus subsp. abscessus	NA	NA	NA	NA	NA	NA	NA	NA	NA	NA	NA	NA	NA	NA	NA	NA	NA	Yes
SRR12051613	Mycobacteroides abscessus subsp. abscessus	NA	NA	NA	NA	NA	NA	NA	NA	NA	NA	NA	NA	NA	NA	NA	NA	NA	Yes
SRR12051614	Mycobacteroides abscessus subsp. abscessus	NA	NA	NA	NA	NA	NA	NA	NA	NA	NA	NA	NA	NA	NA	NA	NA	NA	Yes
SRR12051615	Mycobacteroides abscessus subsp. abscessus	NA	NA	NA	NA	NA	NA	NA	NA	NA	NA	NA	NA	NA	NA	NA	NA	NA	Yes
SRR12051616	Mycobacteroides abscessus subsp. abscessus	NA	NA	NA	NA	NA	NA	NA	NA	NA	NA	NA	NA	NA	NA	NA	NA	NA	Yes
SRR12051617	Mycobacteroides abscessus subsp. abscessus	NA	NA	NA	NA	NA	NA	NA	NA	NA	NA	NA	NA	NA	NA	NA	NA	NA	Yes
SRR12051618	Mycobacteroides abscessus subsp. massiliense	NA	NA	NA	NA	NA	NA	NA	NA	NA	NA	NA	NA	NA	NA	NA	NA	NA	Yes
SRR12051619	Mycobacteroides abscessus subsp. abscessus	NA	NA	NA	NA	NA	NA	NA	NA	NA	NA	NA	NA	NA	NA	NA	NA	NA	Yes
SRR12051620	Mycobacteroides abscessus subsp. abscessus	NA	NA	NA	NA	NA	NA	NA	NA	NA	NA	NA	NA	NA	NA	NA	NA	NA	Yes
SRR12051621	Mycobacteroides abscessus subsp. abscessus	NA	NA	NA	NA	NA	NA	NA	NA	NA	NA	NA	NA	NA	NA	NA	NA	NA	Yes
SRR12051622	Mycobacteroides abscessus subsp. bolletii	NA	NA	NA	NA	NA	NA	NA	NA	NA	NA	NA	NA	NA	NA	NA	NA	NA	Yes
SRR12051623	Mycobacteroides abscessus subsp. abscessus	NA	NA	NA	NA	NA	NA	NA	NA	NA	NA	NA	NA	NA	NA	NA	NA	NA	Yes
SRR12051624	Mycobacteroides abscessus subsp. abscessus	NA	NA	NA	NA	NA	NA	NA	NA	NA	NA	NA	NA	NA	NA	NA	NA	NA	Yes
SRR12051625	Mycobacteroides abscessus subsp. massiliense	NA	NA	NA	NA	NA	NA	NA	NA	NA	NA	NA	NA	NA	NA	NA	NA	NA	Yes
SRR12051626	Mycobacteroides abscessus subsp. abscessus	NA	NA	NA	NA	NA	NA	NA	NA	NA	NA	NA	NA	NA	NA	NA	NA	NA	Yes
SRR12051627	Mycobacteroides abscessus subsp. abscessus	NA	NA	NA	NA	NA	NA	NA	NA	NA	NA	NA	NA	NA	NA	NA	NA	NA	Yes
SRR12051628	Mycobacteroides abscessus subsp. abscessus	NA	NA	NA	NA	NA	NA	NA	NA	NA	NA	NA	NA	NA	NA	NA	NA	NA	Yes
SRR12051629	Mycobacteroides abscessus subsp. abscessus	NA	NA	NA	NA	NA	NA	NA	NA	NA	NA	NA	NA	NA	NA	NA	NA	NA	Yes
SRR12051630	Mycobacteroides abscessus subsp. abscessus	NA	NA	NA	NA	NA	NA	NA	NA	NA	NA	NA	NA	NA	NA	NA	NA	NA	Yes
SRR12051631	Mycobacteroides abscessus subsp. abscessus	NA	NA	NA	NA	NA	NA	NA	NA	NA	NA	NA	NA	NA	NA	NA	NA	NA	Yes
SRR12051632	Mycobacteroides abscessus subsp. abscessus	NA	NA	NA	NA	NA	NA	NA	NA	NA	NA	NA	NA	NA	NA	NA	NA	NA	Yes
SRR12051633	Mycobacteroides abscessus subsp. massiliense	NA	NA	NA	NA	NA	NA	NA	NA	NA	NA	NA	NA	NA	NA	NA	NA	NA	Yes
SRR12051634	Mycobacteroides abscessus subsp. abscessus	NA	NA	NA	NA	NA	NA	NA	NA	NA	NA	NA	NA	NA	NA	NA	NA	NA	Yes
SRR12051635	Mycobacteroides abscessus subsp. abscessus	NA	NA	NA	NA	NA	NA	NA	NA	NA	NA	NA	NA	NA	NA	NA	NA	NA	Yes
SRR12051636	Mycobacteroides abscessus subsp. abscessus	NA	NA	NA	NA	NA	NA	NA	NA	NA	NA	NA	NA	NA	NA	NA	NA	NA	Yes
SRR12051637	Mycobacteroides abscessus subsp. abscessus	NA	NA	NA	NA	NA	NA	NA	NA	NA	NA	NA	NA	NA	NA	NA	NA	NA	Yes
SRR12051638	Mycobacteroides abscessus subsp. abscessus	NA	NA	NA	NA	NA	NA	NA	NA	NA	NA	NA	NA	NA	NA	NA	NA	NA	Yes
SRR12051639	Mycobacteroides abscessus subsp. abscessus	NA	NA	NA	NA	NA	NA	NA	NA	NA	NA	NA	NA	NA	NA	NA	NA	NA	Yes
SRR12051640	Mycobacteroides abscessus subsp. abscessus	NA	NA	NA	NA	NA	NA	NA	NA	NA	NA	NA	NA	NA	NA	NA	NA	NA	Yes
SRR12051641	Mycobacteroides abscessus subsp. abscessus	NA	NA	NA	NA	NA	NA	NA	NA	NA	NA	NA	NA	NA	NA	NA	NA	NA	Yes
SRR12051642	Mycobacteroides abscessus subsp. abscessus	NA	NA	NA	NA	NA	NA	NA	NA	NA	NA	NA	NA	NA	NA	NA	NA	NA	Yes
SRR12051643	Mycobacteroides abscessus subsp. abscessus	NA	NA	NA	NA	NA	NA	NA	NA	NA	NA	NA	NA	NA	NA	NA	NA	NA	Yes
SRR12051644	Mycobacteroides abscessus subsp. abscessus	NA	NA	NA	NA	NA	NA	NA	NA	NA	NA	NA	NA	NA	NA	NA	NA	NA	Yes
SRR12051645	Mycobacteroides abscessus subsp. abscessus	NA	NA	NA	NA	NA	NA	NA	NA	NA	NA	NA	NA	NA	NA	NA	NA	NA	Yes
SRR12051646	Mycobacteroides abscessus subsp. abscessus	NA	NA	NA	NA	NA	NA	NA	NA	NA	NA	NA	NA	NA	NA	NA	NA	NA	Yes
SRR12051647	Mycobacteroides abscessus subsp. abscessus	NA	NA	NA	NA	NA	NA	NA	NA	NA	NA	NA	NA	NA	NA	NA	NA	NA	Yes
SRR12051648	Mycobacteroides abscessus subsp. abscessus	NA	NA	NA	NA	NA	NA	NA	NA	NA	NA	NA	NA	NA	NA	NA	NA	NA	Yes
SRR12051649	Mycobacteroides abscessus subsp. abscessus	NA	NA	NA	NA	NA	NA	NA	NA	NA	NA	NA	NA	NA	NA	NA	NA	NA	Yes
SRR12051650	Mycobacteroides abscessus subsp. abscessus	NA	NA	NA	NA	NA	NA	NA	NA	NA	NA	NA	NA	NA	NA	NA	NA	NA	Yes
SRR12051651	Mycobacteroides abscessus subsp. abscessus	NA	NA	NA	NA	NA	NA	NA	NA	NA	NA	NA	NA	NA	NA	NA	NA	NA	Yes
SRR12051652	Mycobacteroides abscessus subsp. massiliense	NA	NA	NA	NA	NA	NA	NA	NA	NA	NA	NA	NA	NA	NA	NA	NA	NA	Yes
SRR12051653	Mycobacteroides abscessus subsp. massiliense	NA	NA	NA	NA	NA	NA	NA	NA	NA	NA	NA	NA	NA	NA	NA	NA	NA	Yes
SRR12051654	Mycobacteroides abscessus subsp. abscessus	NA	NA	NA	NA	NA	NA	NA	NA	NA	NA	NA	NA	NA	NA	NA	NA	NA	Yes
SRR12051655	Mycobacteroides abscessus subsp. abscessus	NA	NA	NA	NA	NA	NA	NA	NA	NA	NA	NA	NA	NA	NA	NA	NA	NA	Yes
SRR12051656	Mycobacteroides abscessus subsp. abscessus	NA	NA	NA	NA	NA	NA	NA	NA	NA	NA	NA	NA	NA	NA	NA	NA	NA	Yes
SRR12051657	Mycobacteroides abscessus subsp. massiliense	NA	NA	NA	NA	NA	NA	NA	NA	NA	NA	NA	NA	NA	NA	NA	NA	NA	Yes
SRR12051658	Mycobacteroides abscessus subsp. abscessus	NA	NA	NA	NA	NA	NA	NA	NA	NA	NA	NA	NA	NA	NA	NA	NA	NA	Yes
SRR12051659	Mycobacteroides abscessus subsp. abscessus	NA	NA	NA	NA	NA	NA	NA	NA	NA	NA	NA	NA	NA	NA	NA	NA	NA	Yes
SRR12051660	Mycobacteroides abscessus subsp. abscessus	NA	NA	NA	NA	NA	NA	NA	NA	NA	NA	NA	NA	NA	NA	NA	NA	NA	Yes
SRR12051661	Mycobacteroides abscessus subsp. abscessus	NA	NA	NA	NA	NA	NA	NA	NA	NA	NA	NA	NA	NA	NA	NA	NA	NA	Yes
SRR12051662	Mycobacteroides abscessus subsp. massiliense	NA	NA	NA	NA	NA	NA	NA	NA	NA	NA	NA	NA	NA	NA	NA	NA	NA	Yes
SRR12051663	Mycobacteroides abscessus subsp. abscessus	NA	NA	NA	NA	NA	NA	NA	NA	NA	NA	NA	NA	NA	NA	NA	NA	NA	Yes
SRR12051664	Mycobacteroides abscessus subsp. massiliense	NA	NA	NA	NA	NA	NA	NA	NA	NA	NA	NA	NA	NA	NA	NA	NA	NA	Yes
SRR12051665	Mycobacteroides abscessus subsp. abscessus	NA	NA	NA	NA	NA	NA	NA	NA	NA	NA	NA	NA	NA	NA	NA	NA	NA	Yes
SRR12051666	Mycobacteroides abscessus subsp. abscessus	NA	NA	NA	NA	NA	NA	NA	NA	NA	NA	NA	NA	NA	NA	NA	NA	NA	Yes
SRR12051667	Mycobacteroides abscessus subsp. abscessus	NA	NA	NA	NA	NA	NA	NA	NA	NA	NA	NA	NA	NA	NA	NA	NA	NA	Yes
SRR12051668	Mycobacteroides abscessus subsp. massiliense	NA	NA	NA	NA	NA	NA	NA	NA	NA	NA	NA	NA	NA	NA	NA	NA	NA	Yes
SRR12051669	Mycobacteroides abscessus subsp. massiliense	NA	NA	NA	NA	NA	NA	NA	NA	NA	NA	NA	NA	NA	NA	NA	NA	NA	Yes
SRR12051670	Mycobacteroides abscessus subsp. abscessus	NA	NA	NA	NA	NA	NA	NA	NA	NA	NA	NA	NA	NA	NA	NA	NA	NA	Yes
SRR12051671	Mycobacteroides abscessus subsp. abscessus	NA	NA	NA	NA	NA	NA	NA	NA	NA	NA	NA	NA	NA	NA	NA	NA	NA	Yes
SRR12051672	Mycobacteroides abscessus subsp. abscessus	NA	NA	NA	NA	NA	NA	NA	NA	NA	NA	NA	NA	NA	NA	NA	NA	NA	Yes
SRR12051673	Mycobacteroides abscessus subsp. abscessus	NA	NA	NA	NA	NA	NA	NA	NA	NA	NA	NA	NA	NA	NA	NA	NA	NA	Yes
SRR12051674	Mycobacteroides abscessus subsp. abscessus	NA	NA	NA	NA	NA	NA	NA	NA	NA	NA	NA	NA	NA	NA	NA	NA	NA	Yes
SRR12051675	Mycobacteroides abscessus subsp. abscessus	NA	NA	NA	NA	NA	NA	NA	NA	NA	NA	NA	NA	NA	NA	NA	NA	NA	Yes
SRR12051676	Mycobacteroides abscessus subsp. abscessus	NA	NA	NA	NA	NA	NA	NA	NA	NA	NA	NA	NA	NA	NA	NA	NA	NA	Yes
SRR12051677	Mycobacteroides abscessus subsp. abscessus	NA	NA	NA	NA	NA	NA	NA	NA	NA	NA	NA	NA	NA	NA	NA	NA	NA	Yes
SRR12051678	Mycobacteroides abscessus subsp. massiliense	NA	NA	NA	NA	NA	NA	NA	NA	NA	NA	NA	NA	NA	NA	NA	NA	NA	Yes
SRR12051679	Mycobacteroides abscessus subsp. abscessus	NA	NA	NA	NA	NA	NA	NA	NA	NA	NA	NA	NA	NA	NA	NA	NA	NA	Yes
SRR12051680	Mycobacteroides abscessus subsp. abscessus	NA	NA	NA	NA	NA	NA	NA	NA	NA	NA	NA	NA	NA	NA	NA	NA	NA	Yes
SRR12051681	Mycobacteroides abscessus subsp. abscessus	NA	NA	NA	NA	NA	NA	NA	NA	NA	NA	NA	NA	NA	NA	NA	NA	NA	Yes
SRR12051682	Mycobacteroides abscessus subsp. abscessus	NA	NA	NA	NA	NA	NA	NA	NA	NA	NA	NA	NA	NA	NA	NA	NA	NA	Yes
SRR12051683	Mycobacteroides abscessus subsp. abscessus	NA	NA	NA	NA	NA	NA	NA	NA	NA	NA	NA	NA	NA	NA	NA	NA	NA	Yes
SRR12051684	Mycobacteroides abscessus subsp. abscessus	NA	NA	NA	NA	NA	NA	NA	NA	NA	NA	NA	NA	NA	NA	NA	NA	NA	Yes
SRR12051685	Mycobacteroides abscessus subsp. bolletii	NA	NA	NA	NA	NA	NA	NA	NA	NA	NA	NA	NA	NA	NA	NA	NA	NA	Yes
SRR12051686	Mycobacteroides abscessus subsp. abscessus	NA	NA	NA	NA	NA	NA	NA	NA	NA	NA	NA	NA	NA	NA	NA	NA	NA	Yes
SRR12051687	Mycobacteroides abscessus subsp. abscessus	NA	NA	NA	NA	NA	NA	NA	NA	NA	NA	NA	NA	NA	NA	NA	NA	NA	Yes
SRR12051688	Mycobacteroides abscessus subsp. abscessus	NA	NA	NA	NA	NA	NA	NA	NA	NA	NA	NA	NA	NA	NA	NA	NA	NA	Yes
SRR12051689	Mycobacteroides abscessus subsp. abscessus	NA	NA	NA	NA	NA	NA	NA	NA	NA	NA	NA	NA	NA	NA	NA	NA	NA	Yes
SRR12051690	Mycobacteroides abscessus subsp. abscessus	NA	NA	NA	NA	NA	NA	NA	NA	NA	NA	NA	NA	NA	NA	NA	NA	NA	Yes
SRR12051691	Mycobacteroides abscessus subsp. massiliense	NA	NA	NA	NA	NA	NA	NA	NA	NA	NA	NA	NA	NA	NA	NA	NA	NA	Yes
SRR12051692	Mycobacteroides abscessus subsp. abscessus	NA	NA	NA	NA	NA	NA	NA	NA	NA	NA	NA	NA	NA	NA	NA	NA	NA	Yes
SRR12051693	Mycobacteroides abscessus subsp. abscessus	NA	NA	NA	NA	NA	NA	NA	NA	NA	NA	NA	NA	NA	NA	NA	NA	NA	Yes
SRR12051694	Mycobacteroides abscessus subsp. abscessus	NA	NA	NA	NA	NA	NA	NA	NA	NA	NA	NA	NA	NA	NA	NA	NA	NA	Yes
SRR12051695	Mycobacteroides abscessus subsp. abscessus	NA	NA	NA	NA	NA	NA	NA	NA	NA	NA	NA	NA	NA	NA	NA	NA	NA	Yes
SRR12051696	Mycobacteroides abscessus subsp. abscessus	NA	NA	NA	NA	NA	NA	NA	NA	NA	NA	NA	NA	NA	NA	NA	NA	NA	Yes
SRR12051697	Mycobacteroides abscessus subsp. abscessus	NA	NA	NA	NA	NA	NA	NA	NA	NA	NA	NA	NA	NA	NA	NA	NA	NA	Yes
SRR12051698	Mycobacteroides abscessus subsp. massiliense	NA	NA	NA	NA	NA	NA	NA	NA	NA	NA	NA	NA	NA	NA	NA	NA	NA	Yes
SRR12051699	Mycobacteroides abscessus subsp. massiliense	NA	NA	NA	NA	NA	NA	NA	NA	NA	NA	NA	NA	NA	NA	NA	NA	NA	Yes
SRR12051700	Mycobacteroides abscessus subsp. massiliense	NA	NA	NA	NA	NA	NA	NA	NA	NA	NA	NA	NA	NA	NA	NA	NA	NA	Yes
SRR12051701	Mycobacteroides abscessus subsp. abscessus	NA	NA	NA	NA	NA	NA	NA	NA	NA	NA	NA	NA	NA	NA	NA	NA	NA	Yes
SRR12051702	Mycobacteroides abscessus subsp. abscessus	NA	NA	NA	NA	NA	NA	NA	NA	NA	NA	NA	NA	NA	NA	NA	NA	NA	Yes
SRR12051703	Mycobacteroides abscessus subsp. abscessus	NA	NA	NA	NA	NA	NA	NA	NA	NA	NA	NA	NA	NA	NA	NA	NA	NA	Yes
SRR12051704	Mycobacteroides abscessus subsp. abscessus	NA	NA	NA	NA	NA	NA	NA	NA	NA	NA	NA	NA	NA	NA	NA	NA	NA	Yes
SRR12051705	Mycobacteroides abscessus subsp. abscessus	NA	NA	NA	NA	NA	NA	NA	NA	NA	NA	NA	NA	NA	NA	NA	NA	NA	Yes
SRR12051706	Mycobacteroides abscessus subsp. abscessus	NA	NA	NA	NA	NA	NA	NA	NA	NA	NA	NA	NA	NA	NA	NA	NA	NA	Yes
SRR12051707	Mycobacteroides abscessus subsp. abscessus	NA	NA	NA	NA	NA	NA	NA	NA	NA	NA	NA	NA	NA	NA	NA	NA	NA	Yes
SRR12051708	Mycobacteroides abscessus subsp. abscessus	NA	NA	NA	NA	NA	NA	NA	NA	NA	NA	NA	NA	NA	NA	NA	NA	NA	Yes
SRR12051709	Mycobacteroides abscessus subsp. abscessus	NA	NA	NA	NA	NA	NA	NA	NA	NA	NA	NA	NA	NA	NA	NA	NA	NA	Yes
SRR12051710	Mycobacteroides abscessus subsp. abscessus	NA	NA	NA	NA	NA	NA	NA	NA	NA	NA	NA	NA	NA	NA	NA	NA	NA	Yes
SRR12051711	Mycobacteroides abscessus subsp. abscessus	NA	NA	NA	NA	NA	NA	NA	NA	NA	NA	NA	NA	NA	NA	NA	NA	NA	Yes
SRR12051712	Mycobacteroides abscessus subsp. massiliense	NA	NA	NA	NA	NA	NA	NA	NA	NA	NA	NA	NA	NA	NA	NA	NA	NA	Yes
SRR12051713	Mycobacteroides abscessus subsp. massiliense	NA	NA	NA	NA	NA	NA	NA	NA	NA	NA	NA	NA	NA	NA	NA	NA	NA	Yes
SRR12051714	Mycobacteroides abscessus subsp. massiliense	NA	NA	NA	NA	NA	NA	NA	NA	NA	NA	NA	NA	NA	NA	NA	NA	NA	Yes
SRR12051715	Mycobacteroides abscessus subsp. massiliense	NA	NA	NA	NA	NA	NA	NA	NA	NA	NA	NA	NA	NA	NA	NA	NA	NA	Yes
SRR12051716	Mycobacteroides abscessus subsp. abscessus	NA	NA	NA	NA	NA	NA	NA	NA	NA	NA	NA	NA	NA	NA	NA	NA	NA	Yes
SRR12051717	Mycobacteroides abscessus subsp. abscessus	NA	NA	NA	NA	NA	NA	NA	NA	NA	NA	NA	NA	NA	NA	NA	NA	NA	Yes
SRR12051718	Mycobacteroides abscessus subsp. abscessus	NA	NA	NA	NA	NA	NA	NA	NA	NA	NA	NA	NA	NA	NA	NA	NA	NA	Yes
SRR12051719	Mycobacteroides abscessus subsp. abscessus	NA	NA	NA	NA	NA	NA	NA	NA	NA	NA	NA	NA	NA	NA	NA	NA	NA	Yes
SRR12051720	Mycobacteroides abscessus subsp. abscessus	NA	NA	NA	NA	NA	NA	NA	NA	NA	NA	NA	NA	NA	NA	NA	NA	NA	Yes
SRR12051721	Mycobacteroides abscessus subsp. abscessus	NA	NA	NA	NA	NA	NA	NA	NA	NA	NA	NA	NA	NA	NA	NA	NA	NA	Yes
SRR12051722	Mycobacteroides abscessus subsp. abscessus	NA	NA	NA	NA	NA	NA	NA	NA	NA	NA	NA	NA	NA	NA	NA	NA	NA	Yes
SRR12051723	Mycobacteroides abscessus subsp. abscessus	NA	NA	NA	NA	NA	NA	NA	NA	NA	NA	NA	NA	NA	NA	NA	NA	NA	Yes
SRR12051724	Mycobacteroides abscessus subsp. massiliense	NA	NA	NA	NA	NA	NA	NA	NA	NA	NA	NA	NA	NA	NA	NA	NA	NA	Yes
SRR12051725	Mycobacteroides abscessus subsp. massiliense	NA	NA	NA	NA	NA	NA	NA	NA	NA	NA	NA	NA	NA	NA	NA	NA	NA	Yes
SRR12051726	Mycobacteroides abscessus subsp. massiliense	NA	NA	NA	NA	NA	NA	NA	NA	NA	NA	NA	NA	NA	NA	NA	NA	NA	Yes
SRR12051727	Mycobacteroides abscessus subsp. abscessus	NA	NA	NA	NA	NA	NA	NA	NA	NA	NA	NA	NA	NA	NA	NA	NA	NA	Yes
SRR12051728	Mycobacteroides abscessus subsp. abscessus	NA	NA	NA	NA	NA	NA	NA	NA	NA	NA	NA	NA	NA	NA	NA	NA	NA	Yes
SRR12051729	Mycobacteroides abscessus subsp. abscessus	NA	NA	NA	NA	NA	NA	NA	NA	NA	NA	NA	NA	NA	NA	NA	NA	NA	Yes
SRR12051730	Mycobacteroides abscessus subsp. abscessus	NA	NA	NA	NA	NA	NA	NA	NA	NA	NA	NA	NA	NA	NA	NA	NA	NA	Yes
SRR12051731	Mycobacteroides abscessus subsp. abscessus	NA	NA	NA	NA	NA	NA	NA	NA	NA	NA	NA	NA	NA	NA	NA	NA	NA	Yes
SRR12051732	Mycobacteroides abscessus subsp. massiliense	NA	NA	NA	NA	NA	NA	NA	NA	NA	NA	NA	NA	NA	NA	NA	NA	NA	Yes
SRR12051733	Mycobacteroides abscessus subsp. massiliense	NA	NA	NA	NA	NA	NA	NA	NA	NA	NA	NA	NA	NA	NA	NA	NA	NA	Yes
SRR12051734	Mycobacteroides abscessus subsp. massiliense	NA	NA	NA	NA	NA	NA	NA	NA	NA	NA	NA	NA	NA	NA	NA	NA	NA	Yes
SRR12051735	Mycobacteroides abscessus subsp. abscessus	NA	NA	NA	NA	NA	NA	NA	NA	NA	NA	NA	NA	NA	NA	NA	NA	NA	Yes
SRR12051736	Mycobacteroides abscessus subsp. massiliense	NA	NA	NA	NA	NA	NA	NA	NA	NA	NA	NA	NA	NA	NA	NA	NA	NA	Yes
SRR12051737	Mycobacteroides abscessus subsp. massiliense	NA	NA	NA	NA	NA	NA	NA	NA	NA	NA	NA	NA	NA	NA	NA	NA	NA	Yes
SRR12051738	Mycobacteroides abscessus subsp. abscessus	NA	NA	NA	NA	NA	NA	NA	NA	NA	NA	NA	NA	NA	NA	NA	NA	NA	Yes
SRR12051739	Mycobacteroides abscessus subsp. abscessus	NA	NA	NA	NA	NA	NA	NA	NA	NA	NA	NA	NA	NA	NA	NA	NA	NA	Yes
SRR12051740	Mycobacteroides abscessus subsp. abscessus	NA	NA	NA	NA	NA	NA	NA	NA	NA	NA	NA	NA	NA	NA	NA	NA	NA	Yes
SRR12051741	Mycobacteroides abscessus subsp. abscessus	NA	NA	NA	NA	NA	NA	NA	NA	NA	NA	NA	NA	NA	NA	NA	NA	NA	Yes
SRR12051742	Mycobacteroides abscessus subsp. abscessus	NA	NA	NA	NA	NA	NA	NA	NA	NA	NA	NA	NA	NA	NA	NA	NA	NA	Yes
SRR12051743	Mycobacteroides abscessus subsp. abscessus	NA	NA	NA	NA	NA	NA	NA	NA	NA	NA	NA	NA	NA	NA	NA	NA	NA	Yes
SRR12051744	Mycobacteroides abscessus subsp. massiliense	NA	NA	NA	NA	NA	NA	NA	NA	NA	NA	NA	NA	NA	NA	NA	NA	NA	Yes
SRR12051745	Mycobacteroides abscessus subsp. abscessus	NA	NA	NA	NA	NA	NA	NA	NA	NA	NA	NA	NA	NA	NA	NA	NA	NA	Yes
SRR12051746	Mycobacteroides abscessus subsp. abscessus	NA	NA	NA	NA	NA	NA	NA	NA	NA	NA	NA	NA	NA	NA	NA	NA	NA	Yes
SRR12051747	Mycobacteroides abscessus subsp. abscessus	NA	NA	NA	NA	NA	NA	NA	NA	NA	NA	NA	NA	NA	NA	NA	NA	NA	Yes
SRR12051748	Mycobacteroides abscessus subsp. abscessus	NA	NA	NA	NA	NA	NA	NA	NA	NA	NA	NA	NA	NA	NA	NA	NA	NA	Yes
SRR12051749	Mycobacteroides abscessus subsp. abscessus	NA	NA	NA	NA	NA	NA	NA	NA	NA	NA	NA	NA	NA	NA	NA	NA	NA	Yes
SRR12051750	Mycobacteroides abscessus subsp. abscessus	NA	NA	NA	NA	NA	NA	NA	NA	NA	NA	NA	NA	NA	NA	NA	NA	NA	Yes
SRR12051751	Mycobacteroides abscessus subsp. abscessus	NA	NA	NA	NA	NA	NA	NA	NA	NA	NA	NA	NA	NA	NA	NA	NA	NA	Yes
SRR12051752	Mycobacteroides abscessus subsp. abscessus	NA	NA	NA	NA	NA	NA	NA	NA	NA	NA	NA	NA	NA	NA	NA	NA	NA	Yes
SRR12051753	Mycobacteroides abscessus subsp. abscessus	NA	NA	NA	NA	NA	NA	NA	NA	NA	NA	NA	NA	NA	NA	NA	NA	NA	Yes
SRR12051754	Mycobacteroides abscessus subsp. abscessus	NA	NA	NA	NA	NA	NA	NA	NA	NA	NA	NA	NA	NA	NA	NA	NA	NA	Yes
SRR12051755	Mycobacteroides abscessus subsp. abscessus	NA	NA	NA	NA	NA	NA	NA	NA	NA	NA	NA	NA	NA	NA	NA	NA	NA	Yes
SRR12051756	Mycobacteroides abscessus subsp. abscessus	NA	NA	NA	NA	NA	NA	NA	NA	NA	NA	NA	NA	NA	NA	NA	NA	NA	Yes
SRR12051757	Mycobacteroides abscessus subsp. abscessus	NA	NA	NA	NA	NA	NA	NA	NA	NA	NA	NA	NA	NA	NA	NA	NA	NA	Yes
SRR12051758	Mycobacteroides abscessus subsp. abscessus	NA	NA	NA	NA	NA	NA	NA	NA	NA	NA	NA	NA	NA	NA	NA	NA	NA	Yes
SRR12051759	Mycobacteroides abscessus subsp. abscessus	NA	NA	NA	NA	NA	NA	NA	NA	NA	NA	NA	NA	NA	NA	NA	NA	NA	Yes
SRR12051760	Mycobacteroides abscessus subsp. abscessus	NA	NA	NA	NA	NA	NA	NA	NA	NA	NA	NA	NA	NA	NA	NA	NA	NA	Yes
SRR12051761	Mycobacteroides abscessus subsp. abscessus	NA	NA	NA	NA	NA	NA	NA	NA	NA	NA	NA	NA	NA	NA	NA	NA	NA	Yes
SRR12051762	Mycobacteroides abscessus subsp. abscessus	NA	NA	NA	NA	NA	NA	NA	NA	NA	NA	NA	NA	NA	NA	NA	NA	NA	Yes
SRR12051763	Mycobacteroides abscessus subsp. abscessus	NA	NA	NA	NA	NA	NA	NA	NA	NA	NA	NA	NA	NA	NA	NA	NA	NA	Yes
SRR12051764	Mycobacteroides abscessus subsp. abscessus	NA	NA	NA	NA	NA	NA	NA	NA	NA	NA	NA	NA	NA	NA	NA	NA	NA	Yes
SRR12051765	Mycobacteroides abscessus subsp. abscessus	NA	NA	NA	NA	NA	NA	NA	NA	NA	NA	NA	NA	NA	NA	NA	NA	NA	Yes
SRR12051766	Mycobacteroides abscessus subsp. abscessus	NA	NA	NA	NA	NA	NA	NA	NA	NA	NA	NA	NA	NA	NA	NA	NA	NA	Yes
SRR12051767	Mycobacteroides abscessus subsp. abscessus	NA	NA	NA	NA	NA	NA	NA	NA	NA	NA	NA	NA	NA	NA	NA	NA	NA	Yes
SRR12051768	Mycobacteroides abscessus subsp. abscessus	NA	NA	NA	NA	NA	NA	NA	NA	NA	NA	NA	NA	NA	NA	NA	NA	NA	Yes
SRR12051769	Mycobacteroides abscessus subsp. abscessus	NA	NA	NA	NA	NA	NA	NA	NA	NA	NA	NA	NA	NA	NA	NA	NA	NA	Yes
SRR12051770	Mycobacteroides abscessus subsp. massiliense	NA	NA	NA	NA	NA	NA	NA	NA	NA	NA	NA	NA	NA	NA	NA	NA	NA	Yes
SRR12051771	Mycobacteroides abscessus subsp. abscessus	NA	NA	NA	NA	NA	NA	NA	NA	NA	NA	NA	NA	NA	NA	NA	NA	NA	Yes
SRR12051772	Mycobacteroides abscessus subsp. massiliense	NA	NA	NA	NA	NA	NA	NA	NA	NA	NA	NA	NA	NA	NA	NA	NA	NA	Yes
SRR12051773	Mycobacteroides abscessus subsp. abscessus	NA	NA	NA	NA	NA	NA	NA	NA	NA	NA	NA	NA	NA	NA	NA	NA	NA	Yes
SRR12051774	Mycobacteroides abscessus subsp. abscessus	NA	NA	NA	NA	NA	NA	NA	NA	NA	NA	NA	NA	NA	NA	NA	NA	NA	Yes
SRR12051775	Mycobacteroides abscessus subsp. abscessus	NA	NA	NA	NA	NA	NA	NA	NA	NA	NA	NA	NA	NA	NA	NA	NA	NA	Yes
SRR12051776	Mycobacteroides abscessus subsp. abscessus	NA	NA	NA	NA	NA	NA	NA	NA	NA	NA	NA	NA	NA	NA	NA	NA	NA	Yes
SRR12051777	Mycobacteroides abscessus subsp. abscessus	NA	NA	NA	NA	NA	NA	NA	NA	NA	NA	NA	NA	NA	NA	NA	NA	NA	Yes
SRR12051778	Mycobacteroides abscessus subsp. massiliense	NA	NA	NA	NA	NA	NA	NA	NA	NA	NA	NA	NA	NA	NA	NA	NA	NA	Yes
SRR12051779	Mycobacteroides abscessus subsp. abscessus	NA	NA	NA	NA	NA	NA	NA	NA	NA	NA	NA	NA	NA	NA	NA	NA	NA	Yes
SRR12051780	Mycobacteroides abscessus subsp. abscessus	NA	NA	NA	NA	NA	NA	NA	NA	NA	NA	NA	NA	NA	NA	NA	NA	NA	Yes
SRR12051781	Mycobacteroides abscessus subsp. abscessus	NA	NA	NA	NA	NA	NA	NA	NA	NA	NA	NA	NA	NA	NA	NA	NA	NA	Yes
SRR12051782	Mycobacteroides abscessus subsp. abscessus	NA	NA	NA	NA	NA	NA	NA	NA	NA	NA	NA	NA	NA	NA	NA	NA	NA	Yes
SRR12051783	Mycobacteroides abscessus subsp. massiliense	NA	NA	NA	NA	NA	NA	NA	NA	NA	NA	NA	NA	NA	NA	NA	NA	NA	Yes
SRR12051784	Mycobacteroides abscessus subsp. massiliense	NA	NA	NA	NA	NA	NA	NA	NA	NA	NA	NA	NA	NA	NA	NA	NA	NA	Yes
SRR12051785	Mycobacteroides abscessus subsp. abscessus	NA	NA	NA	NA	NA	NA	NA	NA	NA	NA	NA	NA	NA	NA	NA	NA	NA	Yes
SRR12051786	Mycobacteroides abscessus subsp. abscessus	NA	NA	NA	NA	NA	NA	NA	NA	NA	NA	NA	NA	NA	NA	NA	NA	NA	Yes
SRR12051787	Mycobacteroides abscessus subsp. abscessus	NA	NA	NA	NA	NA	NA	NA	NA	NA	NA	NA	NA	NA	NA	NA	NA	NA	Yes
SRR12051788	Mycobacteroides abscessus subsp. abscessus	NA	NA	NA	NA	NA	NA	NA	NA	NA	NA	NA	NA	NA	NA	NA	NA	NA	Yes
SRR12051789	Mycobacteroides abscessus subsp. massiliense	NA	NA	NA	NA	NA	NA	NA	NA	NA	NA	NA	NA	NA	NA	NA	NA	NA	Yes
SRR12051790	Mycobacteroides abscessus subsp. abscessus	NA	NA	NA	NA	NA	NA	NA	NA	NA	NA	NA	NA	NA	NA	NA	NA	NA	Yes
SRR12051791	Mycobacteroides abscessus subsp. abscessus	NA	NA	NA	NA	NA	NA	NA	NA	NA	NA	NA	NA	NA	NA	NA	NA	NA	Yes
SRR12051792	Mycobacteroides abscessus subsp. abscessus	NA	NA	NA	NA	NA	NA	NA	NA	NA	NA	NA	NA	NA	NA	NA	NA	NA	Yes
SRR12051793	Mycobacteroides abscessus subsp. abscessus	NA	NA	NA	NA	NA	NA	NA	NA	NA	NA	NA	NA	NA	NA	NA	NA	NA	Yes
SRR12051794	Mycobacteroides abscessus subsp. abscessus	NA	NA	NA	NA	NA	NA	NA	NA	NA	NA	NA	NA	NA	NA	NA	NA	NA	Yes
SRR12051795	Mycobacteroides abscessus subsp. abscessus	NA	NA	NA	NA	NA	NA	NA	NA	NA	NA	NA	NA	NA	NA	NA	NA	NA	Yes
SRR12051796	Mycobacteroides abscessus subsp. abscessus	NA	NA	NA	NA	NA	NA	NA	NA	NA	NA	NA	NA	NA	NA	NA	NA	NA	Yes
SRR12051797	Mycobacteroides abscessus subsp. abscessus	NA	NA	NA	NA	NA	NA	NA	NA	NA	NA	NA	NA	NA	NA	NA	NA	NA	Yes
SRR12051798	Mycobacteroides abscessus subsp. massiliense	NA	NA	NA	NA	NA	NA	NA	NA	NA	NA	NA	NA	NA	NA	NA	NA	NA	Yes
SRR12051799	Mycobacteroides abscessus subsp. abscessus	NA	NA	NA	NA	NA	NA	NA	NA	NA	NA	NA	NA	NA	NA	NA	NA	NA	Yes
SRR12051800	Mycobacteroides abscessus subsp. abscessus	NA	NA	NA	NA	NA	NA	NA	NA	NA	NA	NA	NA	NA	NA	NA	NA	NA	Yes
SRR12051801	Mycobacteroides abscessus subsp. abscessus	NA	NA	NA	NA	NA	NA	NA	NA	NA	NA	NA	NA	NA	NA	NA	NA	NA	Yes
SRR12051802	Mycobacteroides abscessus subsp. abscessus	NA	NA	NA	NA	NA	NA	NA	NA	NA	NA	NA	NA	NA	NA	NA	NA	NA	Yes
SRR12051803	Mycobacteroides abscessus subsp. abscessus	NA	NA	NA	NA	NA	NA	NA	NA	NA	NA	NA	NA	NA	NA	NA	NA	NA	Yes
SRR12051804	Mycobacteroides abscessus subsp. abscessus	NA	NA	NA	NA	NA	NA	NA	NA	NA	NA	NA	NA	NA	NA	NA	NA	NA	Yes
SRR12051805	Mycobacteroides abscessus subsp. abscessus	NA	NA	NA	NA	NA	NA	NA	NA	NA	NA	NA	NA	NA	NA	NA	NA	NA	Yes
SRR12051806	Mycobacteroides abscessus subsp. abscessus	NA	NA	NA	NA	NA	NA	NA	NA	NA	NA	NA	NA	NA	NA	NA	NA	NA	Yes
SRR12051807	Mycobacteroides abscessus subsp. abscessus	NA	NA	NA	NA	NA	NA	NA	NA	NA	NA	NA	NA	NA	NA	NA	NA	NA	Yes
SRR12051808	Mycobacteroides abscessus subsp. abscessus	NA	NA	NA	NA	NA	NA	NA	NA	NA	NA	NA	NA	NA	NA	NA	NA	NA	Yes
SRR12051809	Mycobacteroides abscessus subsp. massiliense	NA	NA	NA	NA	NA	NA	NA	NA	NA	NA	NA	NA	NA	NA	NA	NA	NA	Yes
SRR12051810	Mycobacteroides abscessus subsp. abscessus	NA	NA	NA	NA	NA	NA	NA	NA	NA	NA	NA	NA	NA	NA	NA	NA	NA	Yes
SRR12051811	Mycobacteroides abscessus subsp. abscessus	NA	NA	NA	NA	NA	NA	NA	NA	NA	NA	NA	NA	NA	NA	NA	NA	NA	Yes
SRR12051812	Mycobacteroides abscessus subsp. abscessus	NA	NA	NA	NA	NA	NA	NA	NA	NA	NA	NA	NA	NA	NA	NA	NA	NA	Yes
SRR12051813	Mycobacteroides abscessus subsp. abscessus	NA	NA	NA	NA	NA	NA	NA	NA	NA	NA	NA	NA	NA	NA	NA	NA	NA	Yes
SRR12051814	Mycobacteroides abscessus subsp. abscessus	NA	NA	NA	NA	NA	NA	NA	NA	NA	NA	NA	NA	NA	NA	NA	NA	NA	Yes
SRR12051815	Mycobacteroides abscessus subsp. abscessus	NA	NA	NA	NA	NA	NA	NA	NA	NA	NA	NA	NA	NA	NA	NA	NA	NA	Yes
SRR12051816	Mycobacteroides abscessus subsp. abscessus	NA	NA	NA	NA	NA	NA	NA	NA	NA	NA	NA	NA	NA	NA	NA	NA	NA	Yes
SRR12051817	Mycobacteroides abscessus subsp. abscessus	NA	NA	NA	NA	NA	NA	NA	NA	NA	NA	NA	NA	NA	NA	NA	NA	NA	Yes
SRR12051818	Mycobacteroides abscessus subsp. abscessus	NA	NA	NA	NA	NA	NA	NA	NA	NA	NA	NA	NA	NA	NA	NA	NA	NA	Yes
SRR12051819	Mycobacteroides abscessus subsp. abscessus	NA	NA	NA	NA	NA	NA	NA	NA	NA	NA	NA	NA	NA	NA	NA	NA	NA	Yes
SRR12051820	Mycobacteroides abscessus subsp. massiliense	NA	NA	NA	NA	NA	NA	NA	NA	NA	NA	NA	NA	NA	NA	NA	NA	NA	Yes
SRR12051821	Mycobacteroides abscessus subsp. abscessus	NA	NA	NA	NA	NA	NA	NA	NA	NA	NA	NA	NA	NA	NA	NA	NA	NA	Yes
SRR12051822	Mycobacteroides abscessus subsp. abscessus	NA	NA	NA	NA	NA	NA	NA	NA	NA	NA	NA	NA	NA	NA	NA	NA	NA	Yes
SRR12051823	Mycobacteroides abscessus subsp. abscessus	NA	NA	NA	NA	NA	NA	NA	NA	NA	NA	NA	NA	NA	NA	NA	NA	NA	Yes
SRR12051824	Mycobacteroides abscessus subsp. abscessus	NA	NA	NA	NA	NA	NA	NA	NA	NA	NA	NA	NA	NA	NA	NA	NA	NA	Yes
SRR12051825	Mycobacteroides abscessus subsp. massiliense	NA	NA	NA	NA	NA	NA	NA	NA	NA	NA	NA	NA	NA	NA	NA	NA	NA	Yes
SRR12051826	Mycobacteroides abscessus subsp. abscessus	NA	NA	NA	NA	NA	NA	NA	NA	NA	NA	NA	NA	NA	NA	NA	NA	NA	Yes
SRR12051827	Mycobacteroides abscessus subsp. abscessus	NA	NA	NA	NA	NA	NA	NA	NA	NA	NA	NA	NA	NA	NA	NA	NA	NA	Yes
SRR12051828	Mycobacteroides abscessus subsp. abscessus	NA	NA	NA	NA	NA	NA	NA	NA	NA	NA	NA	NA	NA	NA	NA	NA	NA	Yes
SRR12051829	Mycobacteroides abscessus subsp. massiliense	NA	NA	NA	NA	NA	NA	NA	NA	NA	NA	NA	NA	NA	NA	NA	NA	NA	Yes
SRR12051830	Mycobacteroides abscessus subsp. abscessus	NA	NA	NA	NA	NA	NA	NA	NA	NA	NA	NA	NA	NA	NA	NA	NA	NA	Yes
SRR12051831	Mycobacteroides abscessus subsp. abscessus	NA	NA	NA	NA	NA	NA	NA	NA	NA	NA	NA	NA	NA	NA	NA	NA	NA	Yes
SRR12051832	Mycobacteroides abscessus subsp. abscessus	NA	NA	NA	NA	NA	NA	NA	NA	NA	NA	NA	NA	NA	NA	NA	NA	NA	Yes
SRR12051833	Mycobacteroides abscessus subsp. massiliense	NA	NA	NA	NA	NA	NA	NA	NA	NA	NA	NA	NA	NA	NA	NA	NA	NA	Yes
SRR12051834	Mycobacteroides abscessus subsp. massiliense	NA	NA	NA	NA	NA	NA	NA	NA	NA	NA	NA	NA	NA	NA	NA	NA	NA	Yes
SRR12051835	Mycobacteroides abscessus subsp. abscessus	NA	NA	NA	NA	NA	NA	NA	NA	NA	NA	NA	NA	NA	NA	NA	NA	NA	Yes
SRR12051836	Mycobacteroides abscessus subsp. abscessus	NA	NA	NA	NA	NA	NA	NA	NA	NA	NA	NA	NA	NA	NA	NA	NA	NA	Yes
SRR12051837	Mycobacteroides abscessus subsp. massiliense	NA	NA	NA	NA	NA	NA	NA	NA	NA	NA	NA	NA	NA	NA	NA	NA	NA	Yes
SRR12051838	Mycobacteroides abscessus subsp. abscessus	NA	NA	NA	NA	NA	NA	NA	NA	NA	NA	NA	NA	NA	NA	NA	NA	NA	Yes
SRR12051839	Mycobacteroides abscessus subsp. massiliense	NA	NA	NA	NA	NA	NA	NA	NA	NA	NA	NA	NA	NA	NA	NA	NA	NA	Yes
SRR12051840	Mycobacteroides abscessus subsp. abscessus	NA	NA	NA	NA	NA	NA	NA	NA	NA	NA	NA	NA	NA	NA	NA	NA	NA	Yes
SRR12051841	Mycobacteroides abscessus subsp. massiliense	NA	NA	NA	NA	NA	NA	NA	NA	NA	NA	NA	NA	NA	NA	NA	NA	NA	Yes
SRR12051842	Mycobacteroides abscessus subsp. abscessus	NA	NA	NA	NA	NA	NA	NA	NA	NA	NA	NA	NA	NA	NA	NA	NA	NA	Yes
SRR12051843	Mycobacteroides abscessus subsp. abscessus	NA	NA	NA	NA	NA	NA	NA	NA	NA	NA	NA	NA	NA	NA	NA	NA	NA	Yes
SRR12051844	Mycobacteroides abscessus subsp. massiliense	NA	NA	NA	NA	NA	NA	NA	NA	NA	NA	NA	NA	NA	NA	NA	NA	NA	Yes
SRR12051845	Mycobacteroides abscessus subsp. abscessus	NA	NA	NA	NA	NA	NA	NA	NA	NA	NA	NA	NA	NA	NA	NA	NA	NA	Yes
SRR12051846	Mycobacteroides abscessus subsp. abscessus	NA	NA	NA	NA	NA	NA	NA	NA	NA	NA	NA	NA	NA	NA	NA	NA	NA	Yes
SRR12051847	Mycobacteroides abscessus subsp. abscessus	NA	NA	NA	NA	NA	NA	NA	NA	NA	NA	NA	NA	NA	NA	NA	NA	NA	Yes
SRR12051848	Mycobacteroides abscessus subsp. abscessus	NA	NA	NA	NA	NA	NA	NA	NA	NA	NA	NA	NA	NA	NA	NA	NA	NA	Yes
SRR12051849	Mycobacteroides abscessus subsp. abscessus	NA	NA	NA	NA	NA	NA	NA	NA	NA	NA	NA	NA	NA	NA	NA	NA	NA	Yes
SRR12051850	Mycobacteroides abscessus subsp. abscessus	NA	NA	NA	NA	NA	NA	NA	NA	NA	NA	NA	NA	NA	NA	NA	NA	NA	Yes
SRR12051851	Mycobacteroides abscessus subsp. abscessus	NA	NA	NA	NA	NA	NA	NA	NA	NA	NA	NA	NA	NA	NA	NA	NA	NA	Yes
SRR12051852	Mycobacteroides abscessus subsp. abscessus	NA	NA	NA	NA	NA	NA	NA	NA	NA	NA	NA	NA	NA	NA	NA	NA	NA	Yes
SRR12051853	Mycobacteroides abscessus subsp. abscessus	NA	NA	NA	NA	NA	NA	NA	NA	NA	NA	NA	NA	NA	NA	NA	NA	NA	Yes
SRR12051854	Mycobacteroides abscessus subsp. abscessus	NA	NA	NA	NA	NA	NA	NA	NA	NA	NA	NA	NA	NA	NA	NA	NA	NA	Yes
SRR12051855	Mycobacteroides abscessus subsp. abscessus	NA	NA	NA	NA	NA	NA	NA	NA	NA	NA	NA	NA	NA	NA	NA	NA	NA	Yes
SRR12051856	Mycobacteroides abscessus subsp. abscessus	NA	NA	NA	NA	NA	NA	NA	NA	NA	NA	NA	NA	NA	NA	NA	NA	NA	Yes
SRR12051857	Mycobacteroides abscessus subsp. abscessus	NA	NA	NA	NA	NA	NA	NA	NA	NA	NA	NA	NA	NA	NA	NA	NA	NA	Yes
SRR12051858	Mycobacteroides abscessus subsp. abscessus	NA	NA	NA	NA	NA	NA	NA	NA	NA	NA	NA	NA	NA	NA	NA	NA	NA	Yes
SRR12051859	Mycobacteroides abscessus subsp. abscessus	NA	NA	NA	NA	NA	NA	NA	NA	NA	NA	NA	NA	NA	NA	NA	NA	NA	Yes
SRR12051860	Mycobacteroides abscessus subsp. massiliense	NA	NA	NA	NA	NA	NA	NA	NA	NA	NA	NA	NA	NA	NA	NA	NA	NA	Yes
SRR12051861	Mycobacteroides abscessus subsp. abscessus	NA	NA	NA	NA	NA	NA	NA	NA	NA	NA	NA	NA	NA	NA	NA	NA	NA	Yes
SRR12051862	Mycobacteroides abscessus subsp. bolletii	NA	NA	NA	NA	NA	NA	NA	NA	NA	NA	NA	NA	NA	NA	NA	NA	NA	Yes
SRR12051863	Mycobacteroides abscessus subsp. abscessus	NA	NA	NA	NA	NA	NA	NA	NA	NA	NA	NA	NA	NA	NA	NA	NA	NA	Yes
SRR12051864	Mycobacteroides abscessus subsp. abscessus	NA	NA	NA	NA	NA	NA	NA	NA	NA	NA	NA	NA	NA	NA	NA	NA	NA	Yes
SRR12051865	Mycobacteroides abscessus subsp. abscessus	NA	NA	NA	NA	NA	NA	NA	NA	NA	NA	NA	NA	NA	NA	NA	NA	NA	Yes
SRR12051866	Mycobacteroides abscessus subsp. abscessus	NA	NA	NA	NA	NA	NA	NA	NA	NA	NA	NA	NA	NA	NA	NA	NA	NA	Yes
SRR12051867	Mycobacteroides abscessus subsp. abscessus	NA	NA	NA	NA	NA	NA	NA	NA	NA	NA	NA	NA	NA	NA	NA	NA	NA	Yes
SRR12051868	Mycobacteroides abscessus subsp. massiliense	NA	NA	NA	NA	NA	NA	NA	NA	NA	NA	NA	NA	NA	NA	NA	NA	NA	Yes
SRR12051869	Mycobacteroides abscessus subsp. abscessus	NA	NA	NA	NA	NA	NA	NA	NA	NA	NA	NA	NA	NA	NA	NA	NA	NA	Yes
SRR12051870	Mycobacteroides abscessus subsp. abscessus	NA	NA	NA	NA	NA	NA	NA	NA	NA	NA	NA	NA	NA	NA	NA	NA	NA	Yes
SRR12051871	Mycobacteroides abscessus subsp. abscessus	NA	NA	NA	NA	NA	NA	NA	NA	NA	NA	NA	NA	NA	NA	NA	NA	NA	Yes
SRR12051872	Mycobacteroides abscessus subsp. abscessus	NA	NA	NA	NA	NA	NA	NA	NA	NA	NA	NA	NA	NA	NA	NA	NA	NA	Yes
SRR12051873	Mycobacteroides abscessus subsp. abscessus	NA	NA	NA	NA	NA	NA	NA	NA	NA	NA	NA	NA	NA	NA	NA	NA	NA	Yes
SRR12051874	Mycobacteroides abscessus subsp. abscessus	NA	NA	NA	NA	NA	NA	NA	NA	NA	NA	NA	NA	NA	NA	NA	NA	NA	Yes
SRR13399045	Mycobacterium intracellulare subsp. intracellulare	NA	NA	NA	NA	NA	NA	NA	NA	NA	NA	NA	NA	NA	NA	NA	NA	NA	Yes
SRR13399046	Mycobacterium intracellulare subsp. intracellulare	NA	NA	NA	NA	NA	NA	NA	NA	NA	NA	NA	NA	NA	NA	NA	NA	NA	Yes
SRR13399047	Mycobacterium intracellulare subsp. chimaera	NA	NA	NA	NA	NA	NA	NA	NA	NA	NA	NA	NA	NA	NA	NA	NA	NA	Yes
SRR13399048	Mycobacterium intracellulare subsp. intracellulare	NA	NA	NA	NA	NA	NA	NA	NA	NA	NA	NA	NA	NA	NA	NA	NA	NA	Yes
SRR13399049	Mycobacterium intracellulare subsp. intracellulare	NA	NA	NA	NA	NA	NA	NA	NA	NA	NA	NA	NA	NA	NA	NA	NA	NA	Yes
SRR13399050	Mycobacterium intracellulare subsp. intracellulare	NA	NA	NA	NA	NA	NA	NA	NA	NA	NA	NA	NA	NA	NA	NA	NA	NA	Yes
SRR13399051	Mycobacterium avium	NA	NA	NA	NA	NA	NA	NA	NA	NA	NA	NA	NA	NA	NA	NA	NA	NA	Yes
SRR13399052	Mycobacterium avium	NA	NA	NA	NA	NA	NA	NA	NA	NA	NA	NA	NA	NA	NA	NA	NA	NA	Yes
SRR13399053	Mycobacterium avium	NA	NA	NA	NA	NA	NA	NA	NA	NA	NA	NA	NA	NA	NA	NA	NA	NA	Yes
SRR13399054	Mycobacterium avium	NA	NA	NA	NA	NA	NA	NA	NA	NA	NA	NA	NA	NA	NA	NA	NA	NA	Yes
SRR13399055	Mycobacterium avium	NA	NA	NA	NA	NA	NA	NA	NA	NA	NA	NA	NA	NA	NA	NA	NA	NA	Yes
SRR13399056	Mycobacterium intracellulare subsp. intracellulare	NA	NA	NA	NA	NA	NA	NA	NA	NA	NA	NA	NA	NA	NA	NA	NA	NA	Yes
SRR13399057	Mycobacterium avium	NA	NA	NA	NA	NA	NA	NA	NA	NA	NA	NA	NA	NA	NA	NA	NA	NA	Yes
SRR13399058	Mycobacterium intracellulare subsp. intracellulare	NA	NA	NA	NA	NA	NA	NA	NA	NA	NA	NA	NA	NA	NA	NA	NA	NA	Yes
SRR13399059	Mycobacterium intracellulare subsp. intracellulare	NA	NA	NA	NA	NA	NA	NA	NA	NA	NA	NA	NA	NA	NA	NA	NA	NA	Yes
SRR13399060	Mycobacterium intracellulare subsp. intracellulare	NA	NA	NA	NA	NA	NA	NA	NA	NA	NA	NA	NA	NA	NA	NA	NA	NA	Yes
SRR13399061	Mycobacterium intracellulare subsp. intracellulare	NA	NA	NA	NA	NA	NA	NA	NA	NA	NA	NA	NA	NA	NA	NA	NA	NA	Yes
SRR13399062	Mycobacterium intracellulare subsp. intracellulare	NA	NA	NA	NA	NA	NA	NA	NA	NA	NA	NA	NA	NA	NA	NA	NA	NA	Yes
SRR13399063	Mycobacterium intracellulare subsp. intracellulare	NA	NA	NA	NA	NA	NA	NA	NA	NA	NA	NA	NA	NA	NA	NA	NA	NA	Yes
SRR13399064	Mycobacterium avium	NA	NA	NA	NA	NA	NA	NA	NA	NA	NA	NA	NA	NA	NA	NA	NA	NA	Yes
SRR13399065	Mycobacterium avium	NA	NA	NA	NA	NA	NA	NA	NA	NA	NA	NA	NA	NA	NA	NA	NA	NA	Yes
SRR13399066	Mycobacterium avium	NA	NA	NA	NA	NA	NA	NA	NA	NA	NA	NA	NA	NA	NA	NA	NA	NA	Yes
SRR13399067	Mycobacterium intracellulare subsp. chimaera	NA	NA	NA	NA	NA	NA	NA	NA	NA	NA	NA	NA	NA	NA	NA	NA	NA	Yes
SRR13399068	Mycobacterium avium	NA	NA	NA	NA	NA	NA	NA	NA	NA	NA	NA	NA	NA	NA	NA	NA	NA	Yes
SRR13399069	Mycobacterium intracellulare subsp. intracellulare	NA	NA	NA	NA	NA	NA	NA	NA	NA	NA	NA	NA	NA	NA	NA	NA	NA	Yes
SRR13399070	Mycobacterium intracellulare subsp. intracellulare	NA	NA	NA	NA	NA	NA	NA	NA	NA	NA	NA	NA	NA	NA	NA	NA	NA	Yes
SRR13399071	Mycobacterium intracellulare subsp. chimaera	NA	NA	NA	NA	NA	NA	NA	NA	NA	NA	NA	NA	NA	NA	NA	NA	NA	Yes
SRR13399072	Mycobacterium intracellulare subsp. intracellulare	NA	NA	NA	NA	NA	NA	NA	NA	NA	NA	NA	NA	NA	NA	NA	NA	NA	Yes
SRR13399073	Mycobacterium avium	NA	NA	NA	NA	NA	NA	NA	NA	NA	NA	NA	NA	NA	NA	NA	NA	NA	Yes
SRR13399074	Mycobacterium avium	NA	NA	NA	NA	NA	NA	NA	NA	NA	NA	NA	NA	NA	NA	NA	NA	NA	Yes
SRR13399075	Mycobacterium intracellulare subsp. intracellulare	NA	NA	NA	NA	NA	NA	NA	NA	NA	NA	NA	NA	NA	NA	NA	NA	NA	Yes
SRR13399076	Mycobacterium avium	NA	NA	NA	NA	NA	NA	NA	NA	NA	NA	NA	NA	NA	NA	NA	NA	NA	Yes
SRR13399077	Mycobacterium avium	NA	NA	NA	NA	NA	NA	NA	NA	NA	NA	NA	NA	NA	NA	NA	NA	NA	Yes
SRR13399078	Mycobacterium avium	NA	NA	NA	NA	NA	NA	NA	NA	NA	NA	NA	NA	NA	NA	NA	NA	NA	Yes
SRR13399079	Mycobacterium intracellulare subsp. chimaera	NA	NA	NA	NA	NA	NA	NA	NA	NA	NA	NA	NA	NA	NA	NA	NA	NA	Yes
SRR13399080	Mycobacterium intracellulare subsp. chimaera	NA	NA	NA	NA	NA	NA	NA	NA	NA	NA	NA	NA	NA	NA	NA	NA	NA	Yes
SRR13399081	Mycobacterium intracellulare subsp. intracellulare	NA	NA	NA	NA	NA	NA	NA	NA	NA	NA	NA	NA	NA	NA	NA	NA	NA	Yes
SRR13399082	Mycobacterium intracellulare subsp. intracellulare	NA	NA	NA	NA	NA	NA	NA	NA	NA	NA	NA	NA	NA	NA	NA	NA	NA	Yes
SRR13399083	Mycobacterium avium	NA	NA	NA	NA	NA	NA	NA	NA	NA	NA	NA	NA	NA	NA	NA	NA	NA	Yes
SRR13399084	Mycobacterium avium	NA	NA	NA	NA	NA	NA	NA	NA	NA	NA	NA	NA	NA	NA	NA	NA	NA	Yes
SRR13399085	Mycobacterium avium	NA	NA	NA	NA	NA	NA	NA	NA	NA	NA	NA	NA	NA	NA	NA	NA	NA	Yes
SRR13399086	Mycobacterium avium	NA	NA	NA	NA	NA	NA	NA	NA	NA	NA	NA	NA	NA	NA	NA	NA	NA	Yes
SRR13399087	Mycobacterium avium	NA	NA	NA	NA	NA	NA	NA	NA	NA	NA	NA	NA	NA	NA	NA	NA	NA	Yes
SRR13399088	Mycobacterium avium	NA	NA	NA	NA	NA	NA	NA	NA	NA	NA	NA	NA	NA	NA	NA	NA	NA	Yes
SRR13399089	Mycobacterium avium	NA	NA	NA	NA	NA	NA	NA	NA	NA	NA	NA	NA	NA	NA	NA	NA	NA	Yes
SRR13399090	Mycobacterium intracellulare subsp. intracellulare	NA	NA	NA	NA	NA	NA	NA	NA	NA	NA	NA	NA	NA	NA	NA	NA	NA	Yes
SRR13399091	Mycobacterium intracellulare subsp. intracellulare	NA	NA	NA	NA	NA	NA	NA	NA	NA	NA	NA	NA	NA	NA	NA	NA	NA	Yes
SRR13399092	Mycobacterium intracellulare subsp. intracellulare	NA	NA	NA	NA	NA	NA	NA	NA	NA	NA	NA	NA	NA	NA	NA	NA	NA	Yes
SRR13399093	Mycobacterium avium	NA	NA	NA	NA	NA	NA	NA	NA	NA	NA	NA	NA	NA	NA	NA	NA	NA	Yes
SRR13399094	Mycobacterium intracellulare subsp. chimaera	NA	NA	NA	NA	NA	NA	NA	NA	NA	NA	NA	NA	NA	NA	NA	NA	NA	Yes
SRR13399095	Mycobacterium intracellulare subsp. chimaera	NA	NA	NA	NA	NA	NA	NA	NA	NA	NA	NA	NA	NA	NA	NA	NA	NA	Yes
SRR13399096	Mycobacterium avium	NA	NA	NA	NA	NA	NA	NA	NA	NA	NA	NA	NA	NA	NA	NA	NA	NA	Yes
SRR13399097	Mycobacterium intracellulare subsp. intracellulare	NA	NA	NA	NA	NA	NA	NA	NA	NA	NA	NA	NA	NA	NA	NA	NA	NA	Yes
SRR13399098	Mycobacterium intracellulare subsp. intracellulare	NA	NA	NA	NA	NA	NA	NA	NA	NA	NA	NA	NA	NA	NA	NA	NA	NA	Yes
SRR13399099	Mycobacterium avium	NA	NA	NA	NA	NA	NA	NA	NA	NA	NA	NA	NA	NA	NA	NA	NA	NA	Yes
SRR13399100	Mycobacterium intracellulare subsp. intracellulare	NA	NA	NA	NA	NA	NA	NA	NA	NA	NA	NA	NA	NA	NA	NA	NA	NA	Yes
SRR13399101	Mycobacterium avium	NA	NA	NA	NA	NA	NA	NA	NA	NA	NA	NA	NA	NA	NA	NA	NA	NA	Yes
SRR13399102	Mycobacterium avium	NA	NA	NA	NA	NA	NA	NA	NA	NA	NA	NA	NA	NA	NA	NA	NA	NA	Yes
SRR13399103	Mycobacterium avium	NA	NA	NA	NA	NA	NA	NA	NA	NA	NA	NA	NA	NA	NA	NA	NA	NA	Yes
SRR13399104	Mycobacterium avium	NA	NA	NA	NA	NA	NA	NA	NA	NA	NA	NA	NA	NA	NA	NA	NA	NA	Yes
SRR13399105	Mycobacterium avium	NA	NA	NA	NA	NA	NA	NA	NA	NA	NA	NA	NA	NA	NA	NA	NA	NA	Yes
SRR13399106	Mycobacterium avium	NA	NA	NA	NA	NA	NA	NA	NA	NA	NA	NA	NA	NA	NA	NA	NA	NA	Yes
SRR13399107	Mycobacterium avium	NA	NA	NA	NA	NA	NA	NA	NA	NA	NA	NA	NA	NA	NA	NA	NA	NA	Yes
SRR13399108	Mycobacterium avium	NA	NA	NA	NA	NA	NA	NA	NA	NA	NA	NA	NA	NA	NA	NA	NA	NA	Yes
SRR13399109	Mycobacterium intracellulare subsp. intracellulare	NA	NA	NA	NA	NA	NA	NA	NA	NA	NA	NA	NA	NA	NA	NA	NA	NA	Yes
SRR13399110	Mycobacterium avium	NA	NA	NA	NA	NA	NA	NA	NA	NA	NA	NA	NA	NA	NA	NA	NA	NA	Yes
SRR13399111	Mycobacterium intracellulare subsp. chimaera	NA	NA	NA	NA	NA	NA	NA	NA	NA	NA	NA	NA	NA	NA	NA	NA	NA	Yes
SRR13399112	Mycobacterium intracellulare subsp. intracellulare	NA	NA	NA	NA	NA	NA	NA	NA	NA	NA	NA	NA	NA	NA	NA	NA	NA	Yes
SRR13399113	Mycobacterium intracellulare subsp. intracellulare	NA	NA	NA	NA	NA	NA	NA	NA	NA	NA	NA	NA	NA	NA	NA	NA	NA	Yes
SRR13399114	Mycobacterium avium	NA	NA	NA	NA	NA	NA	NA	NA	NA	NA	NA	NA	NA	NA	NA	NA	NA	Yes
SRR13399115	Mycobacterium avium	NA	NA	NA	NA	NA	NA	NA	NA	NA	NA	NA	NA	NA	NA	NA	NA	NA	Yes
SRR13399116	Mycobacterium avium	NA	NA	NA	NA	NA	NA	NA	NA	NA	NA	NA	NA	NA	NA	NA	NA	NA	Yes
SRR13399117	Mycobacterium intracellulare subsp. intracellulare	NA	NA	NA	NA	NA	NA	NA	NA	NA	NA	NA	NA	NA	NA	NA	NA	NA	Yes
SRR13399118	Mycobacterium avium	NA	NA	NA	NA	NA	NA	NA	NA	NA	NA	NA	NA	NA	NA	NA	NA	NA	Yes
SRR13399119	Mycobacterium avium	NA	NA	NA	NA	NA	NA	NA	NA	NA	NA	NA	NA	NA	NA	NA	NA	NA	Yes
SRR13399120	Mycobacterium avium	NA	NA	NA	NA	NA	NA	NA	NA	NA	NA	NA	NA	NA	NA	NA	NA	NA	Yes
SRR13399121	Mycobacterium avium	NA	NA	NA	NA	NA	NA	NA	NA	NA	NA	NA	NA	NA	NA	NA	NA	NA	Yes
SRR13399122	Mycobacterium avium	NA	NA	NA	NA	NA	NA	NA	NA	NA	NA	NA	NA	NA	NA	NA	NA	NA	Yes
SRR13399123	Mycobacterium avium	NA	NA	NA	NA	NA	NA	NA	NA	NA	NA	NA	NA	NA	NA	NA	NA	NA	Yes
SRR13399124	Mycobacterium avium	NA	NA	NA	NA	NA	NA	NA	NA	NA	NA	NA	NA	NA	NA	NA	NA	NA	Yes
SRR13399125	Mycobacterium intracellulare subsp. intracellulare	NA	NA	NA	NA	NA	NA	NA	NA	NA	NA	NA	NA	NA	NA	NA	NA	NA	Yes
SRR13399126	Mycobacterium avium	NA	NA	NA	NA	NA	NA	NA	NA	NA	NA	NA	NA	NA	NA	NA	NA	NA	Yes
SRR13399127	Mycobacterium intracellulare subsp. intracellulare	NA	NA	NA	NA	NA	NA	NA	NA	NA	NA	NA	NA	NA	NA	NA	NA	NA	Yes
SRR13399128	Mycobacterium intracellulare subsp. intracellulare	NA	NA	NA	NA	NA	NA	NA	NA	NA	NA	NA	NA	NA	NA	NA	NA	NA	Yes
SRR13399129	Mycobacterium intracellulare subsp. intracellulare	NA	NA	NA	NA	NA	NA	NA	NA	NA	NA	NA	NA	NA	NA	NA	NA	NA	Yes
SRR13399130	Mycobacterium intracellulare subsp. intracellulare	NA	NA	NA	NA	NA	NA	NA	NA	NA	NA	NA	NA	NA	NA	NA	NA	NA	Yes
SRR13399131	Mycobacterium intracellulare subsp. intracellulare	NA	NA	NA	NA	NA	NA	NA	NA	NA	NA	NA	NA	NA	NA	NA	NA	NA	Yes
SRR13399132	Mycobacterium avium	NA	NA	NA	NA	NA	NA	NA	NA	NA	NA	NA	NA	NA	NA	NA	NA	NA	Yes
SRR13399133	Mycobacterium intracellulare subsp. chimaera	NA	NA	NA	NA	NA	NA	NA	NA	NA	NA	NA	NA	NA	NA	NA	NA	NA	Yes
SRR13399135	Mycobacterium intracellulare subsp. intracellulare	NA	NA	NA	NA	NA	NA	NA	NA	NA	NA	NA	NA	NA	NA	NA	NA	NA	Yes
SRR13399136	Mycobacterium intracellulare subsp. chimaera	NA	NA	NA	NA	NA	NA	NA	NA	NA	NA	NA	NA	NA	NA	NA	NA	NA	Yes
SRR13399137	Mycobacterium avium	NA	NA	NA	NA	NA	NA	NA	NA	NA	NA	NA	NA	NA	NA	NA	NA	NA	Yes
SRR13399138	Mycobacterium avium	NA	NA	NA	NA	NA	NA	NA	NA	NA	NA	NA	NA	NA	NA	NA	NA	NA	Yes
SRR13399139	Mycobacterium intracellulare subsp. intracellulare	NA	NA	NA	NA	NA	NA	NA	NA	NA	NA	NA	NA	NA	NA	NA	NA	NA	Yes
SRR13399140	Mycobacterium intracellulare subsp. intracellulare	NA	NA	NA	NA	NA	NA	NA	NA	NA	NA	NA	NA	NA	NA	NA	NA	NA	Yes
SRR13399141	Mycobacterium intracellulare subsp. chimaera	NA	NA	NA	NA	NA	NA	NA	NA	NA	NA	NA	NA	NA	NA	NA	NA	NA	Yes
SRR13399142	Mycobacterium intracellulare subsp. intracellulare	NA	NA	NA	NA	NA	NA	NA	NA	NA	NA	NA	NA	NA	NA	NA	NA	NA	Yes
SRR13399143	Mycobacterium intracellulare subsp. intracellulare	NA	NA	NA	NA	NA	NA	NA	NA	NA	NA	NA	NA	NA	NA	NA	NA	NA	Yes
SRR13399144	Mycobacterium avium	NA	NA	NA	NA	NA	NA	NA	NA	NA	NA	NA	NA	NA	NA	NA	NA	NA	Yes
SRR13399145	Mycobacterium intracellulare subsp. intracellulare	NA	NA	NA	NA	NA	NA	NA	NA	NA	NA	NA	NA	NA	NA	NA	NA	NA	Yes
SRR13399146	Mycobacterium avium	NA	NA	NA	NA	NA	NA	NA	NA	NA	NA	NA	NA	NA	NA	NA	NA	NA	Yes
SRR13399147	Mycobacterium avium	NA	NA	NA	NA	NA	NA	NA	NA	NA	NA	NA	NA	NA	NA	NA	NA	NA	Yes
SRR13399148	Mycobacterium intracellulare subsp. intracellulare	NA	NA	NA	NA	NA	NA	NA	NA	NA	NA	NA	NA	NA	NA	NA	NA	NA	Yes
SRR13399149	Mycobacterium avium	NA	NA	NA	NA	NA	NA	NA	NA	NA	NA	NA	NA	NA	NA	NA	NA	NA	Yes
SRR13399150	Mycobacterium intracellulare subsp. chimaera	NA	NA	NA	NA	NA	NA	NA	NA	NA	NA	NA	NA	NA	NA	NA	NA	NA	Yes
SRR13399151	Mycobacterium intracellulare subsp. chimaera	NA	NA	NA	NA	NA	NA	NA	NA	NA	NA	NA	NA	NA	NA	NA	NA	NA	Yes
SRR13399152	Mycobacterium intracellulare subsp. chimaera	NA	NA	NA	NA	NA	NA	NA	NA	NA	NA	NA	NA	NA	NA	NA	NA	NA	Yes
SRR13399153	Mycobacterium avium	NA	NA	NA	NA	NA	NA	NA	NA	NA	NA	NA	NA	NA	NA	NA	NA	NA	Yes
SRR13399154	Mycobacterium intracellulare subsp. chimaera	NA	NA	NA	NA	NA	NA	NA	NA	NA	NA	NA	NA	NA	NA	NA	NA	NA	Yes
SRR13399155	Mycobacterium intracellulare subsp. intracellulare	NA	NA	NA	NA	NA	NA	NA	NA	NA	NA	NA	NA	NA	NA	NA	NA	NA	Yes
SRR13399156	Mycobacterium avium	NA	NA	NA	NA	NA	NA	NA	NA	NA	NA	NA	NA	NA	NA	NA	NA	NA	Yes
SRR13399157	Mycobacterium avium	NA	NA	NA	NA	NA	NA	NA	NA	NA	NA	NA	NA	NA	NA	NA	NA	NA	Yes
SRR13399158	Mycobacterium intracellulare subsp. intracellulare	NA	NA	NA	NA	NA	NA	NA	NA	NA	NA	NA	NA	NA	NA	NA	NA	NA	Yes
SRR13399159	Mycobacterium intracellulare subsp. chimaera	NA	NA	NA	NA	NA	NA	NA	NA	NA	NA	NA	NA	NA	NA	NA	NA	NA	Yes
SRR13399160	Mycobacterium intracellulare subsp. intracellulare	NA	NA	NA	NA	NA	NA	NA	NA	NA	NA	NA	NA	NA	NA	NA	NA	NA	Yes
SRR13399161	Mycobacterium avium	NA	NA	NA	NA	NA	NA	NA	NA	NA	NA	NA	NA	NA	NA	NA	NA	NA	Yes
SRR13399162	Mycobacterium avium	NA	NA	NA	NA	NA	NA	NA	NA	NA	NA	NA	NA	NA	NA	NA	NA	NA	Yes
SRR13399163	Mycobacterium avium	NA	NA	NA	NA	NA	NA	NA	NA	NA	NA	NA	NA	NA	NA	NA	NA	NA	Yes
SRR13399164	Mycobacterium intracellulare subsp. intracellulare	NA	NA	NA	NA	NA	NA	NA	NA	NA	NA	NA	NA	NA	NA	NA	NA	NA	Yes
SRR13399165	Mycobacterium intracellulare subsp. chimaera	NA	NA	NA	NA	NA	NA	NA	NA	NA	NA	NA	NA	NA	NA	NA	NA	NA	Yes
SRR13399166	Mycobacterium intracellulare subsp. intracellulare	NA	NA	NA	NA	NA	NA	NA	NA	NA	NA	NA	NA	NA	NA	NA	NA	NA	Yes
SRR13399167	Mycobacterium intracellulare subsp. chimaera	NA	NA	NA	NA	NA	NA	NA	NA	NA	NA	NA	NA	NA	NA	NA	NA	NA	Yes
SRR13399168	Mycobacterium avium	NA	NA	NA	NA	NA	NA	NA	NA	NA	NA	NA	NA	NA	NA	NA	NA	NA	Yes
SRR13399169	Mycobacterium intracellulare subsp. chimaera	NA	NA	NA	NA	NA	NA	NA	NA	NA	NA	NA	NA	NA	NA	NA	NA	NA	Yes
SRR13399170	Mycobacterium intracellulare subsp. chimaera	NA	NA	NA	NA	NA	NA	NA	NA	NA	NA	NA	NA	NA	NA	NA	NA	NA	Yes
SRR13399171	Mycobacterium intracellulare subsp. intracellulare	NA	NA	NA	NA	NA	NA	NA	NA	NA	NA	NA	NA	NA	NA	NA	NA	NA	Yes
SRR13399172	Mycobacterium intracellulare subsp. intracellulare	NA	NA	NA	NA	NA	NA	NA	NA	NA	NA	NA	NA	NA	NA	NA	NA	NA	Yes
SRR13399173	Mycobacterium avium	NA	NA	NA	NA	NA	NA	NA	NA	NA	NA	NA	NA	NA	NA	NA	NA	NA	Yes
SRR13399174	Mycobacterium avium	NA	NA	NA	NA	NA	NA	NA	NA	NA	NA	NA	NA	NA	NA	NA	NA	NA	Yes
SRR13399175	Mycobacterium avium	NA	NA	NA	NA	NA	NA	NA	NA	NA	NA	NA	NA	NA	NA	NA	NA	NA	Yes
SRR13399176	Mycobacterium intracellulare subsp. intracellulare	NA	NA	NA	NA	NA	NA	NA	NA	NA	NA	NA	NA	NA	NA	NA	NA	NA	Yes
SRR13399177	Mycobacterium avium	NA	NA	NA	NA	NA	NA	NA	NA	NA	NA	NA	NA	NA	NA	NA	NA	NA	Yes
SRR13399178	Mycobacterium intracellulare subsp. intracellulare	NA	NA	NA	NA	NA	NA	NA	NA	NA	NA	NA	NA	NA	NA	NA	NA	NA	Yes
SRR13399179	Mycobacterium avium	NA	NA	NA	NA	NA	NA	NA	NA	NA	NA	NA	NA	NA	NA	NA	NA	NA	Yes
SRR13399180	Mycobacterium intracellulare subsp. intracellulare	NA	NA	NA	NA	NA	NA	NA	NA	NA	NA	NA	NA	NA	NA	NA	NA	NA	Yes
SRR13399181	Mycobacterium intracellulare subsp. intracellulare	NA	NA	NA	NA	NA	NA	NA	NA	NA	NA	NA	NA	NA	NA	NA	NA	NA	Yes
SRR13399182	Mycobacterium avium	NA	NA	NA	NA	NA	NA	NA	NA	NA	NA	NA	NA	NA	NA	NA	NA	NA	Yes
SRR13399183	Mycobacterium avium	NA	NA	NA	NA	NA	NA	NA	NA	NA	NA	NA	NA	NA	NA	NA	NA	NA	Yes
SRR13399184	Mycobacterium avium	NA	NA	NA	NA	NA	NA	NA	NA	NA	NA	NA	NA	NA	NA	NA	NA	NA	Yes
SRR13399185	Mycobacterium avium	NA	NA	NA	NA	NA	NA	NA	NA	NA	NA	NA	NA	NA	NA	NA	NA	NA	Yes
SRR13399186	Mycobacterium avium	NA	NA	NA	NA	NA	NA	NA	NA	NA	NA	NA	NA	NA	NA	NA	NA	NA	Yes
SRR13399187	Mycobacterium avium	NA	NA	NA	NA	NA	NA	NA	NA	NA	NA	NA	NA	NA	NA	NA	NA	NA	Yes
SRR13399188	Mycobacterium avium	NA	NA	NA	NA	NA	NA	NA	NA	NA	NA	NA	NA	NA	NA	NA	NA	NA	Yes
SRR13399189	Mycobacterium avium	NA	NA	NA	NA	NA	NA	NA	NA	NA	NA	NA	NA	NA	NA	NA	NA	NA	Yes
SRR13399190	Mycobacterium avium	NA	NA	NA	NA	NA	NA	NA	NA	NA	NA	NA	NA	NA	NA	NA	NA	NA	Yes
SRR13399191	Mycobacterium avium	NA	NA	NA	NA	NA	NA	NA	NA	NA	NA	NA	NA	NA	NA	NA	NA	NA	Yes
SRR13399192	Mycobacterium avium	NA	NA	NA	NA	NA	NA	NA	NA	NA	NA	NA	NA	NA	NA	NA	NA	NA	Yes
SRR13399193	Mycobacterium avium	NA	NA	NA	NA	NA	NA	NA	NA	NA	NA	NA	NA	NA	NA	NA	NA	NA	Yes
SRR13399194	Mycobacterium avium	NA	NA	NA	NA	NA	NA	NA	NA	NA	NA	NA	NA	NA	NA	NA	NA	NA	Yes
SRR13399195	Mycobacterium avium	NA	NA	NA	NA	NA	NA	NA	NA	NA	NA	NA	NA	NA	NA	NA	NA	NA	Yes
SRR13399196	Mycobacterium avium	NA	NA	NA	NA	NA	NA	NA	NA	NA	NA	NA	NA	NA	NA	NA	NA	NA	Yes
SRR13399197	Mycobacterium avium	NA	NA	NA	NA	NA	NA	NA	NA	NA	NA	NA	NA	NA	NA	NA	NA	NA	Yes
SRR13399198	Mycobacterium avium	NA	NA	NA	NA	NA	NA	NA	NA	NA	NA	NA	NA	NA	NA	NA	NA	NA	Yes
SRR13399199	Mycobacterium avium	NA	NA	NA	NA	NA	NA	NA	NA	NA	NA	NA	NA	NA	NA	NA	NA	NA	Yes
SRR13399200	Mycobacterium avium	NA	NA	NA	NA	NA	NA	NA	NA	NA	NA	NA	NA	NA	NA	NA	NA	NA	Yes
SRR13399201	Mycobacterium avium	NA	NA	NA	NA	NA	NA	NA	NA	NA	NA	NA	NA	NA	NA	NA	NA	NA	Yes
SRR13399202	Mycobacterium avium	NA	NA	NA	NA	NA	NA	NA	NA	NA	NA	NA	NA	NA	NA	NA	NA	NA	Yes
SRR13399203	Mycobacterium avium	NA	NA	NA	NA	NA	NA	NA	NA	NA	NA	NA	NA	NA	NA	NA	NA	NA	Yes
SRR13399204	Mycobacterium avium	NA	NA	NA	NA	NA	NA	NA	NA	NA	NA	NA	NA	NA	NA	NA	NA	NA	Yes
SRR13399205	Mycobacterium avium	NA	NA	NA	NA	NA	NA	NA	NA	NA	NA	NA	NA	NA	NA	NA	NA	NA	Yes
SRR13399206	Mycobacterium avium	NA	NA	NA	NA	NA	NA	NA	NA	NA	NA	NA	NA	NA	NA	NA	NA	NA	Yes
SRR13399207	Mycobacterium avium	NA	NA	NA	NA	NA	NA	NA	NA	NA	NA	NA	NA	NA	NA	NA	NA	NA	Yes
SRR13399208	Mycobacterium avium	NA	NA	NA	NA	NA	NA	NA	NA	NA	NA	NA	NA	NA	NA	NA	NA	NA	Yes
SRR13399209	Mycobacterium avium	NA	NA	NA	NA	NA	NA	NA	NA	NA	NA	NA	NA	NA	NA	NA	NA	NA	Yes
SRR13399210	Mycobacterium avium	NA	NA	NA	NA	NA	NA	NA	NA	NA	NA	NA	NA	NA	NA	NA	NA	NA	Yes
SRR13399211	Mycobacterium intracellulare subsp. intracellulare	NA	NA	NA	NA	NA	NA	NA	NA	NA	NA	NA	NA	NA	NA	NA	NA	NA	Yes
SRR13399212	Mycobacterium avium	NA	NA	NA	NA	NA	NA	NA	NA	NA	NA	NA	NA	NA	NA	NA	NA	NA	Yes
SRR13399213	Mycobacterium intracellulare subsp. chimaera	NA	NA	NA	NA	NA	NA	NA	NA	NA	NA	NA	NA	NA	NA	NA	NA	NA	Yes
SRR13399214	Mycobacterium avium	NA	NA	NA	NA	NA	NA	NA	NA	NA	NA	NA	NA	NA	NA	NA	NA	NA	Yes
SRR13399215	Mycobacterium avium	NA	NA	NA	NA	NA	NA	NA	NA	NA	NA	NA	NA	NA	NA	NA	NA	NA	Yes
SRR13399216	Mycobacterium intracellulare subsp. intracellulare	NA	NA	NA	NA	NA	NA	NA	NA	NA	NA	NA	NA	NA	NA	NA	NA	NA	Yes
SRR13399217	Mycobacterium intracellulare subsp. intracellulare	NA	NA	NA	NA	NA	NA	NA	NA	NA	NA	NA	NA	NA	NA	NA	NA	NA	Yes
SRR13399218	Mycobacterium avium	NA	NA	NA	NA	NA	NA	NA	NA	NA	NA	NA	NA	NA	NA	NA	NA	NA	Yes
SRR13399219	Mycobacterium avium	NA	NA	NA	NA	NA	NA	NA	NA	NA	NA	NA	NA	NA	NA	NA	NA	NA	Yes
SRR13399220	Mycobacterium avium	NA	NA	NA	NA	NA	NA	NA	NA	NA	NA	NA	NA	NA	NA	NA	NA	NA	Yes
SRR13399221	Mycobacterium intracellulare subsp. chimaera	NA	NA	NA	NA	NA	NA	NA	NA	NA	NA	NA	NA	NA	NA	NA	NA	NA	Yes
SRR13399222	Mycobacterium intracellulare subsp. intracellulare	NA	NA	NA	NA	NA	NA	NA	NA	NA	NA	NA	NA	NA	NA	NA	NA	NA	Yes
SRR13399223	Mycobacterium avium	NA	NA	NA	NA	NA	NA	NA	NA	NA	NA	NA	NA	NA	NA	NA	NA	NA	Yes
SRR13399224	Mycobacterium intracellulare subsp. intracellulare	NA	NA	NA	NA	NA	NA	NA	NA	NA	NA	NA	NA	NA	NA	NA	NA	NA	Yes
SRR13399225	Mycobacterium avium	NA	NA	NA	NA	NA	NA	NA	NA	NA	NA	NA	NA	NA	NA	NA	NA	NA	Yes
SRR13399226	Mycobacterium intracellulare subsp. chimaera	NA	NA	NA	NA	NA	NA	NA	NA	NA	NA	NA	NA	NA	NA	NA	NA	NA	Yes
SRR13399227	Mycobacterium intracellulare subsp. chimaera	NA	NA	NA	NA	NA	NA	NA	NA	NA	NA	NA	NA	NA	NA	NA	NA	NA	Yes
SRR13399228	Mycobacterium avium	NA	NA	NA	NA	NA	NA	NA	NA	NA	NA	NA	NA	NA	NA	NA	NA	NA	Yes
SRR13399229	Mycobacterium intracellulare subsp. chimaera	NA	NA	NA	NA	NA	NA	NA	NA	NA	NA	NA	NA	NA	NA	NA	NA	NA	Yes
SRR13399230	Mycobacterium intracellulare subsp. intracellulare	NA	NA	NA	NA	NA	NA	NA	NA	NA	NA	NA	NA	NA	NA	NA	NA	NA	Yes
SRR13399231	Mycobacterium intracellulare subsp. intracellulare	NA	NA	NA	NA	NA	NA	NA	NA	NA	NA	NA	NA	NA	NA	NA	NA	NA	Yes
SRR13399232	Mycobacterium intracellulare subsp. intracellulare	NA	NA	NA	NA	NA	NA	NA	NA	NA	NA	NA	NA	NA	NA	NA	NA	NA	Yes
SRR13399233	Mycobacterium intracellulare subsp. intracellulare	NA	NA	NA	NA	NA	NA	NA	NA	NA	NA	NA	NA	NA	NA	NA	NA	NA	Yes
SRR13399234	Mycobacterium avium	NA	NA	NA	NA	NA	NA	NA	NA	NA	NA	NA	NA	NA	NA	NA	NA	NA	Yes
SRR13399235	Mycobacterium avium	NA	NA	NA	NA	NA	NA	NA	NA	NA	NA	NA	NA	NA	NA	NA	NA	NA	Yes
SRR13399236	Mycobacterium avium	NA	NA	NA	NA	NA	NA	NA	NA	NA	NA	NA	NA	NA	NA	NA	NA	NA	Yes
SRR17798140	Mycobacteroides abscessus subsp. abscessus	NA	NA	NA	NA	NA	NA	NA	NA	NA	NA	NA	NA	NA	NA	NA	NA	NA	Yes
SRR17798141	Mycobacteroides abscessus subsp. abscessus	NA	NA	NA	NA	NA	NA	NA	NA	NA	NA	NA	NA	NA	NA	NA	NA	NA	Yes
SRR17798142	Mycobacteroides abscessus subsp. abscessus	NA	NA	NA	NA	NA	NA	NA	NA	NA	NA	NA	NA	NA	NA	NA	NA	NA	Yes
SRR17798143	Mycobacteroides abscessus subsp. abscessus	NA	NA	NA	NA	NA	NA	NA	NA	NA	NA	NA	NA	NA	NA	NA	NA	NA	Yes
SRR17798144	Mycobacteroides abscessus subsp. abscessus	NA	NA	NA	NA	NA	NA	NA	NA	NA	NA	NA	NA	NA	NA	NA	NA	NA	Yes
SRR17798145	Mycobacteroides abscessus subsp. abscessus	NA	NA	NA	NA	NA	NA	NA	NA	NA	NA	NA	NA	NA	NA	NA	NA	NA	Yes
SRR17798146	Mycobacteroides abscessus subsp. abscessus	NA	NA	NA	NA	NA	NA	NA	NA	NA	NA	NA	NA	NA	NA	NA	NA	NA	Yes
SRR17798147	Mycobacteroides abscessus subsp. abscessus	NA	NA	NA	NA	NA	NA	NA	NA	NA	NA	NA	NA	NA	NA	NA	NA	NA	Yes
SRR17798148	Mycobacteroides abscessus subsp. abscessus	NA	NA	NA	NA	NA	NA	NA	NA	NA	NA	NA	NA	NA	NA	NA	NA	NA	Yes
SRR17798149	Mycobacteroides abscessus subsp. abscessus	NA	NA	NA	NA	NA	NA	NA	NA	NA	NA	NA	NA	NA	NA	NA	NA	NA	Yes
SRR17798150	Mycobacteroides abscessus subsp. abscessus	NA	NA	NA	NA	NA	NA	NA	NA	NA	NA	NA	NA	NA	NA	NA	NA	NA	Yes
SRR17798151	Mycobacteroides abscessus subsp. abscessus	NA	NA	NA	NA	NA	NA	NA	NA	NA	NA	NA	NA	NA	NA	NA	NA	NA	Yes
SRR17798152	Mycobacteroides abscessus subsp. abscessus	NA	NA	NA	NA	NA	NA	NA	NA	NA	NA	NA	NA	NA	NA	NA	NA	NA	Yes
SRR17798153	Mycobacteroides abscessus subsp. abscessus	NA	NA	NA	NA	NA	NA	NA	NA	NA	NA	NA	NA	NA	NA	NA	NA	NA	Yes
SRR17798154	Mycobacteroides abscessus subsp. abscessus	NA	NA	NA	NA	NA	NA	NA	NA	NA	NA	NA	NA	NA	NA	NA	NA	NA	Yes
SRR17798155	Mycobacteroides abscessus subsp. abscessus	NA	NA	NA	NA	NA	NA	NA	NA	NA	NA	NA	NA	NA	NA	NA	NA	NA	Yes
SRR17798156	Mycobacteroides abscessus subsp. abscessus	NA	NA	NA	NA	NA	NA	NA	NA	NA	NA	NA	NA	NA	NA	NA	NA	NA	Yes
SRR17798157	Mycobacteroides abscessus subsp. abscessus	NA	NA	NA	NA	NA	NA	NA	NA	NA	NA	NA	NA	NA	NA	NA	NA	NA	Yes
SRR17798158	Mycobacteroides abscessus subsp. abscessus	NA	NA	NA	NA	NA	NA	NA	NA	NA	NA	NA	NA	NA	NA	NA	NA	NA	Yes
SRR17798159	Mycobacteroides abscessus subsp. abscessus	NA	NA	NA	NA	NA	NA	NA	NA	NA	NA	NA	NA	NA	NA	NA	NA	NA	Yes
SRR17798160	Mycobacteroides abscessus subsp. abscessus	NA	NA	NA	NA	NA	NA	NA	NA	NA	NA	NA	NA	NA	NA	NA	NA	NA	Yes
SRR17798161	Mycobacteroides abscessus subsp. abscessus	NA	NA	NA	NA	NA	NA	NA	NA	NA	NA	NA	NA	NA	NA	NA	NA	NA	Yes
SRR17798162	Mycobacteroides abscessus subsp. abscessus	NA	NA	NA	NA	NA	NA	NA	NA	NA	NA	NA	NA	NA	NA	NA	NA	NA	Yes
SRR17798163	Mycobacteroides abscessus subsp. abscessus	NA	NA	NA	NA	NA	NA	NA	NA	NA	NA	NA	NA	NA	NA	NA	NA	NA	Yes
SRR17798164	Mycobacteroides abscessus subsp. abscessus	NA	NA	NA	NA	NA	NA	NA	NA	NA	NA	NA	NA	NA	NA	NA	NA	NA	Yes
SRR17798165	Mycobacteroides abscessus subsp. abscessus	NA	NA	NA	NA	NA	NA	NA	NA	NA	NA	NA	NA	NA	NA	NA	NA	NA	Yes
SRR17798166	Mycobacteroides abscessus subsp. abscessus	NA	NA	NA	NA	NA	NA	NA	NA	NA	NA	NA	NA	NA	NA	NA	NA	NA	Yes
SRR17798167	Mycobacteroides abscessus subsp. abscessus	NA	NA	NA	NA	NA	NA	NA	NA	NA	NA	NA	NA	NA	NA	NA	NA	NA	Yes
SRR17798168	Mycobacteroides abscessus subsp. abscessus	NA	NA	NA	NA	NA	NA	NA	NA	NA	NA	NA	NA	NA	NA	NA	NA	NA	Yes
SRR17798169	Mycobacteroides abscessus subsp. abscessus	NA	NA	NA	NA	NA	NA	NA	NA	NA	NA	NA	NA	NA	NA	NA	NA	NA	Yes
SRR17798170	Mycobacteroides abscessus subsp. abscessus	NA	NA	NA	NA	NA	NA	NA	NA	NA	NA	NA	NA	NA	NA	NA	NA	NA	Yes
SRR17798171	Mycobacteroides abscessus subsp. abscessus	NA	NA	NA	NA	NA	NA	NA	NA	NA	NA	NA	NA	NA	NA	NA	NA	NA	Yes
SRR17798172	Mycobacteroides abscessus subsp. abscessus	NA	NA	NA	NA	NA	NA	NA	NA	NA	NA	NA	NA	NA	NA	NA	NA	NA	Yes
SRR17798173	Mycobacteroides abscessus subsp. abscessus	NA	NA	NA	NA	NA	NA	NA	NA	NA	NA	NA	NA	NA	NA	NA	NA	NA	Yes
SRR17798174	Mycobacteroides abscessus subsp. abscessus	NA	NA	NA	NA	NA	NA	NA	NA	NA	NA	NA	NA	NA	NA	NA	NA	NA	Yes
SRR17798175	Mycobacteroides abscessus subsp. abscessus	NA	NA	NA	NA	NA	NA	NA	NA	NA	NA	NA	NA	NA	NA	NA	NA	NA	Yes
SRR17798176	Mycobacteroides abscessus subsp. abscessus	NA	NA	NA	NA	NA	NA	NA	NA	NA	NA	NA	NA	NA	NA	NA	NA	NA	Yes
SRR17798177	Mycobacteroides abscessus subsp. abscessus	NA	NA	NA	NA	NA	NA	NA	NA	NA	NA	NA	NA	NA	NA	NA	NA	NA	Yes
SRR17798178	Mycobacteroides abscessus subsp. abscessus	NA	NA	NA	NA	NA	NA	NA	NA	NA	NA	NA	NA	NA	NA	NA	NA	NA	Yes
SRR17798179	Mycobacteroides abscessus subsp. abscessus	NA	NA	NA	NA	NA	NA	NA	NA	NA	NA	NA	NA	NA	NA	NA	NA	NA	Yes
SRR17798180	Mycobacteroides abscessus subsp. abscessus	NA	NA	NA	NA	NA	NA	NA	NA	NA	NA	NA	NA	NA	NA	NA	NA	NA	Yes
SRR17798181	Mycobacteroides abscessus subsp. abscessus	NA	NA	NA	NA	NA	NA	NA	NA	NA	NA	NA	NA	NA	NA	NA	NA	NA	Yes
SRR17798182	Mycobacteroides abscessus subsp. abscessus	NA	NA	NA	NA	NA	NA	NA	NA	NA	NA	NA	NA	NA	NA	NA	NA	NA	Yes
SRR17798183	Mycobacteroides abscessus subsp. abscessus	NA	NA	NA	NA	NA	NA	NA	NA	NA	NA	NA	NA	NA	NA	NA	NA	NA	Yes
SRR7800400	Mycobacterium avium subsp. hominissuis	NA	NA	NA	NA	NA	NA	NA	NA	NA	NA	NA	NA	NA	NA	NA	NA	NA	Yes
SRR7800401	Mycobacterium avium subsp. hominissuis	NA	NA	NA	NA	NA	NA	NA	NA	NA	NA	NA	NA	NA	NA	NA	NA	NA	Yes
SRR7800402	Mycobacterium avium subsp. hominissuis	NA	NA	NA	NA	NA	NA	NA	NA	NA	NA	NA	NA	NA	NA	NA	NA	NA	Yes
SRR7800403	Mycobacteroides abscessus subsp. abscessus	NA	NA	NA	NA	NA	NA	NA	NA	NA	NA	NA	NA	NA	NA	NA	NA	NA	Yes
SRR7800404	Mycobacteroides abscessus subsp. abscessus	NA	NA	NA	NA	NA	NA	NA	NA	NA	NA	NA	NA	NA	NA	NA	NA	NA	Yes
SRR7800405	Mycobacteroides abscessus subsp. abscessus	NA	NA	NA	NA	NA	NA	NA	NA	NA	NA	NA	NA	NA	NA	NA	NA	NA	Yes
SRR7800406	Mycobacteroides abscessus subsp. abscessus	NA	NA	NA	NA	NA	NA	NA	NA	NA	NA	NA	NA	NA	NA	NA	NA	NA	Yes
SRR7800407	Mycobacteroides abscessus subsp. abscessus	NA	NA	NA	NA	NA	NA	NA	NA	NA	NA	NA	NA	NA	NA	NA	NA	NA	Yes
SRR7800408	Mycobacteroides abscessus subsp. abscessus	NA	NA	NA	NA	NA	NA	NA	NA	NA	NA	NA	NA	NA	NA	NA	NA	NA	Yes
SRR7800409	Mycobacteroides abscessus subsp. abscessus	NA	NA	NA	NA	NA	NA	NA	NA	NA	NA	NA	NA	NA	NA	NA	NA	NA	Yes
SRR7800410	Mycobacteroides abscessus subsp. abscessus	NA	NA	NA	NA	NA	NA	NA	NA	NA	NA	NA	NA	NA	NA	NA	NA	NA	Yes
SRR7800411	Mycobacteroides abscessus subsp. abscessus	NA	NA	NA	NA	NA	NA	NA	NA	NA	NA	NA	NA	NA	NA	NA	NA	NA	Yes
SRR7800412	Mycobacteroides abscessus subsp. abscessus	NA	NA	NA	NA	NA	NA	NA	NA	NA	NA	NA	NA	NA	NA	NA	NA	NA	Yes
SRR7800413	Mycobacterium gordonae	NA	NA	NA	NA	NA	NA	NA	NA	NA	NA	NA	NA	NA	NA	NA	NA	NA	Yes
SRR7800414	Mycobacterium intracellulare subsp. chimaera	NA	NA	NA	NA	NA	NA	NA	NA	NA	NA	NA	NA	NA	NA	NA	NA	NA	Yes
SRR7800415	Mycobacteroides abscessus subsp. abscessus	NA	NA	NA	NA	NA	NA	NA	NA	NA	NA	NA	NA	NA	NA	NA	NA	NA	Yes
SRR7800416	Mycobacteroides abscessus subsp. massiliense	NA	NA	NA	NA	NA	NA	NA	NA	NA	NA	NA	NA	NA	NA	NA	NA	NA	Yes
SRR7800417	Mycobacteroides abscessus subsp. massiliense	NA	NA	NA	NA	NA	NA	NA	NA	NA	NA	NA	NA	NA	NA	NA	NA	NA	Yes
SRR7800418	Mycobacteroides abscessus subsp. massiliense	NA	NA	NA	NA	NA	NA	NA	NA	NA	NA	NA	NA	NA	NA	NA	NA	NA	Yes
SRR7800419	Mycobacteroides abscessus subsp. massiliense	NA	NA	NA	NA	NA	NA	NA	NA	NA	NA	NA	NA	NA	NA	NA	NA	NA	Yes
SRR7800420	Mycobacteroides abscessus subsp. massiliense	NA	NA	NA	NA	NA	NA	NA	NA	NA	NA	NA	NA	NA	NA	NA	NA	NA	Yes
SRR7800421	Mycobacteroides abscessus subsp. massiliense	NA	NA	NA	NA	NA	NA	NA	NA	NA	NA	NA	NA	NA	NA	NA	NA	NA	Yes
SRR7800422	Mycobacteroides abscessus subsp. massiliense	NA	NA	NA	NA	NA	NA	NA	NA	NA	NA	NA	NA	NA	NA	NA	NA	NA	Yes
SRR7800423	Mycobacteroides abscessus subsp. massiliense	NA	NA	NA	NA	NA	NA	NA	NA	NA	NA	NA	NA	NA	NA	NA	NA	NA	Yes
SRR7800424	Mycobacteroides abscessus subsp. massiliense	NA	NA	NA	NA	NA	NA	NA	NA	NA	NA	NA	NA	NA	NA	NA	NA	NA	Yes
SRR7800425	Mycobacteroides abscessus subsp. massiliense	NA	NA	NA	NA	NA	NA	NA	NA	NA	NA	NA	NA	NA	NA	NA	NA	NA	Yes
SRR7800426	Mycobacteroides abscessus subsp. massiliense	NA	NA	NA	NA	NA	NA	NA	NA	NA	NA	NA	NA	NA	NA	NA	NA	NA	Yes
SRR7800427	Mycobacterium avium subsp. hominissuis	NA	NA	NA	NA	NA	NA	NA	NA	NA	NA	NA	NA	NA	NA	NA	NA	NA	Yes
SRR7800428	Mycobacterium avium subsp. hominissuis	NA	NA	NA	NA	NA	NA	NA	NA	NA	NA	NA	NA	NA	NA	NA	NA	NA	Yes
SRR7800429	Mycobacteroides abscessus subsp. abscessus	NA	NA	NA	NA	NA	NA	NA	NA	NA	NA	NA	NA	NA	NA	NA	NA	NA	Yes
SRR7800430	Mycobacteroides abscessus subsp. abscessus	NA	NA	NA	NA	NA	NA	NA	NA	NA	NA	NA	NA	NA	NA	NA	NA	NA	Yes
SRR7800431	Mycobacteroides abscessus subsp. massiliense	NA	NA	NA	NA	NA	NA	NA	NA	NA	NA	NA	NA	NA	NA	NA	NA	NA	Yes
SRR7800432	Mycobacterium intracellulare subsp. chimaera	NA	NA	NA	NA	NA	NA	NA	NA	NA	NA	NA	NA	NA	NA	NA	NA	NA	Yes
SRR7800433	Mycobacteroides abscessus subsp. abscessus	NA	NA	NA	NA	NA	NA	NA	NA	NA	NA	NA	NA	NA	NA	NA	NA	NA	Yes
SRR7800434	Mycobacteroides abscessus subsp. abscessus	NA	NA	NA	NA	NA	NA	NA	NA	NA	NA	NA	NA	NA	NA	NA	NA	NA	Yes
SRR7800435	Mycobacteroides abscessus subsp. abscessus	NA	NA	NA	NA	NA	NA	NA	NA	NA	NA	NA	NA	NA	NA	NA	NA	NA	Yes
SRR7800436	Mycobacteroides abscessus subsp. abscessus	NA	NA	NA	NA	NA	NA	NA	NA	NA	NA	NA	NA	NA	NA	NA	NA	NA	Yes
SRR7800437	Mycobacteroides abscessus subsp. abscessus	NA	NA	NA	NA	NA	NA	NA	NA	NA	NA	NA	NA	NA	NA	NA	NA	NA	Yes
SRR7800438	Mycobacteroides abscessus subsp. abscessus	NA	NA	NA	NA	NA	NA	NA	NA	NA	NA	NA	NA	NA	NA	NA	NA	NA	Yes
SRR7800439	Mycobacteroides abscessus subsp. abscessus	NA	NA	NA	NA	NA	NA	NA	NA	NA	NA	NA	NA	NA	NA	NA	NA	NA	Yes
SRR7800440	Mycobacteroides abscessus subsp. abscessus	NA	NA	NA	NA	NA	NA	NA	NA	NA	NA	NA	NA	NA	NA	NA	NA	NA	Yes
SRR7800441	Mycobacterium intracellulare subsp. chimaera	NA	NA	NA	NA	NA	NA	NA	NA	NA	NA	NA	NA	NA	NA	NA	NA	NA	Yes
SRR7800442	Mycobacterium avium subsp. hominissuis	NA	NA	NA	NA	NA	NA	NA	NA	NA	NA	NA	NA	NA	NA	NA	NA	NA	Yes
SRR7800443	Mycobacteroides abscessus subsp. massiliense	NA	NA	NA	NA	NA	NA	NA	NA	NA	NA	NA	NA	NA	NA	NA	NA	NA	Yes
SRR7800444	Mycobacterium avium complex sp. CF00315-00498	NA	NA	NA	NA	NA	NA	NA	NA	NA	NA	NA	NA	NA	NA	NA	NA	NA	Yes
SRR7800445	Mycobacterium avium subsp. hominissuis	NA	NA	NA	NA	NA	NA	NA	NA	NA	NA	NA	NA	NA	NA	NA	NA	NA	Yes
SRR7800446	Mycobacterium intracellulare subsp. chimaera	NA	NA	NA	NA	NA	NA	NA	NA	NA	NA	NA	NA	NA	NA	NA	NA	NA	Yes
SRR7800447	Mycobacterium avium subsp. hominissuis	NA	NA	NA	NA	NA	NA	NA	NA	NA	NA	NA	NA	NA	NA	NA	NA	NA	Yes
SRR7800448	Mycobacterium kubicae	NA	NA	NA	NA	NA	NA	NA	NA	NA	NA	NA	NA	NA	NA	NA	NA	NA	Yes
SRR7800449	Mycobacteroides abscessus subsp. abscessus	NA	NA	NA	NA	NA	NA	NA	NA	NA	NA	NA	NA	NA	NA	NA	NA	NA	Yes
SRR7800450	Mycobacterium avium subsp. hominissuis	NA	NA	NA	NA	NA	NA	NA	NA	NA	NA	NA	NA	NA	NA	NA	NA	NA	Yes
SRR7800451	Mycobacterium intracellulare subsp. chimaera	NA	NA	NA	NA	NA	NA	NA	NA	NA	NA	NA	NA	NA	NA	NA	NA	NA	Yes
SRR7800452	Mycobacterium intracellulare	NA	NA	NA	NA	NA	NA	NA	NA	NA	NA	NA	NA	NA	NA	NA	NA	NA	Yes
SRR7800453	Mycobacterium intracellulare	NA	NA	NA	NA	NA	NA	NA	NA	NA	NA	NA	NA	NA	NA	NA	NA	NA	Yes
SRR7800454	Mycobacterium intracellulare	NA	NA	NA	NA	NA	NA	NA	NA	NA	NA	NA	NA	NA	NA	NA	NA	NA	Yes
SRR7800455	Mycobacterium intracellulare	NA	NA	NA	NA	NA	NA	NA	NA	NA	NA	NA	NA	NA	NA	NA	NA	NA	Yes
SRR7800456	Mycobacterium intracellulare	NA	NA	NA	NA	NA	NA	NA	NA	NA	NA	NA	NA	NA	NA	NA	NA	NA	Yes
SRR7800457	Mycobacterium intracellulare	NA	NA	NA	NA	NA	NA	NA	NA	NA	NA	NA	NA	NA	NA	NA	NA	NA	Yes
SRR7800458	Mycobacterium intracellulare	NA	NA	NA	NA	NA	NA	NA	NA	NA	NA	NA	NA	NA	NA	NA	NA	NA	Yes
SRR7800459	Mycobacterium intracellulare	NA	NA	NA	NA	NA	NA	NA	NA	NA	NA	NA	NA	NA	NA	NA	NA	NA	Yes
SRR7800460	Mycobacteroides abscessus subsp. massiliense	NA	NA	NA	NA	NA	NA	NA	NA	NA	NA	NA	NA	NA	NA	NA	NA	NA	Yes
SRR7800461	Mycobacteroides abscessus subsp. massiliense	NA	NA	NA	NA	NA	NA	NA	NA	NA	NA	NA	NA	NA	NA	NA	NA	NA	Yes
SRR7800462	Mycobacteroides abscessus subsp. massiliense	NA	NA	NA	NA	NA	NA	NA	NA	NA	NA	NA	NA	NA	NA	NA	NA	NA	Yes
SRR7800463	Mycobacteroides abscessus subsp. massiliense	NA	NA	NA	NA	NA	NA	NA	NA	NA	NA	NA	NA	NA	NA	NA	NA	NA	Yes
SRR7800464	Mycobacteroides abscessus subsp. abscessus	NA	NA	NA	NA	NA	NA	NA	NA	NA	NA	NA	NA	NA	NA	NA	NA	NA	Yes
SRR7800465	Mycobacteroides abscessus subsp. abscessus	NA	NA	NA	NA	NA	NA	NA	NA	NA	NA	NA	NA	NA	NA	NA	NA	NA	Yes
SRR7800466	Mycobacteroides abscessus subsp. massiliense	NA	NA	NA	NA	NA	NA	NA	NA	NA	NA	NA	NA	NA	NA	NA	NA	NA	Yes
SRR7800467	Mycobacteroides abscessus subsp. massiliense	NA	NA	NA	NA	NA	NA	NA	NA	NA	NA	NA	NA	NA	NA	NA	NA	NA	Yes
SRR7800468	Mycobacteroides abscessus subsp. massiliense	NA	NA	NA	NA	NA	NA	NA	NA	NA	NA	NA	NA	NA	NA	NA	NA	NA	Yes
SRR7800469	Mycobacterium avium subsp. hominissuis	NA	NA	NA	NA	NA	NA	NA	NA	NA	NA	NA	NA	NA	NA	NA	NA	NA	Yes
SRR7800470	Mycobacteroides abscessus subsp. abscessus	NA	NA	NA	NA	NA	NA	NA	NA	NA	NA	NA	NA	NA	NA	NA	NA	NA	Yes
SRR7800471	Mycobacteroides abscessus subsp. abscessus	NA	NA	NA	NA	NA	NA	NA	NA	NA	NA	NA	NA	NA	NA	NA	NA	NA	Yes
SRR7800472	Mycobacterium avium subsp. hominissuis	NA	NA	NA	NA	NA	NA	NA	NA	NA	NA	NA	NA	NA	NA	NA	NA	NA	Yes
SRR7800473	Mycobacteroides abscessus subsp. abscessus	NA	NA	NA	NA	NA	NA	NA	NA	NA	NA	NA	NA	NA	NA	NA	NA	NA	Yes
SRR7800474	Mycobacteroides abscessus subsp. abscessus	NA	NA	NA	NA	NA	NA	NA	NA	NA	NA	NA	NA	NA	NA	NA	NA	NA	Yes
SRR7800475	Mycobacteroides abscessus subsp. abscessus	NA	NA	NA	NA	NA	NA	NA	NA	NA	NA	NA	NA	NA	NA	NA	NA	NA	Yes
SRR7800476	Mycobacteroides abscessus subsp. abscessus	NA	NA	NA	NA	NA	NA	NA	NA	NA	NA	NA	NA	NA	NA	NA	NA	NA	Yes
SRR7800477	Mycobacteroides abscessus subsp. abscessus	NA	NA	NA	NA	NA	NA	NA	NA	NA	NA	NA	NA	NA	NA	NA	NA	NA	Yes
SRR7800478	Mycobacteroides abscessus subsp. abscessus	NA	NA	NA	NA	NA	NA	NA	NA	NA	NA	NA	NA	NA	NA	NA	NA	NA	Yes
SRR7800479	Mycobacteroides abscessus subsp. abscessus	NA	NA	NA	NA	NA	NA	NA	NA	NA	NA	NA	NA	NA	NA	NA	NA	NA	Yes
SRR7800480	Mycobacteroides abscessus subsp. abscessus	NA	NA	NA	NA	NA	NA	NA	NA	NA	NA	NA	NA	NA	NA	NA	NA	NA	Yes
SRR7800481	Mycobacteroides abscessus subsp. massiliense	NA	NA	NA	NA	NA	NA	NA	NA	NA	NA	NA	NA	NA	NA	NA	NA	NA	Yes
SRR7800482	Mycobacteroides abscessus subsp. abscessus	NA	NA	NA	NA	NA	NA	NA	NA	NA	NA	NA	NA	NA	NA	NA	NA	NA	Yes
SRR7800483	Mycobacteroides abscessus subsp. massiliense	NA	NA	NA	NA	NA	NA	NA	NA	NA	NA	NA	NA	NA	NA	NA	NA	NA	Yes
SRR7800484	Mycobacterium avium subsp. hominissuis	NA	NA	NA	NA	NA	NA	NA	NA	NA	NA	NA	NA	NA	NA	NA	NA	NA	Yes
SRR7800485	Mycobacterium avium subsp. hominissuis	NA	NA	NA	NA	NA	NA	NA	NA	NA	NA	NA	NA	NA	NA	NA	NA	NA	Yes
SRR7800486	Mycobacteroides abscessus subsp. abscessus	NA	NA	NA	NA	NA	NA	NA	NA	NA	NA	NA	NA	NA	NA	NA	NA	NA	Yes
SRR7800487	Mycobacteroides abscessus subsp. abscessus	NA	NA	NA	NA	NA	NA	NA	NA	NA	NA	NA	NA	NA	NA	NA	NA	NA	Yes
SRR7800488	Mycobacteroides abscessus subsp. abscessus	NA	NA	NA	NA	NA	NA	NA	NA	NA	NA	NA	NA	NA	NA	NA	NA	NA	Yes
SRR7800489	Mycobacteroides abscessus subsp. abscessus	NA	NA	NA	NA	NA	NA	NA	NA	NA	NA	NA	NA	NA	NA	NA	NA	NA	Yes
SRR7800490	Mycobacteroides abscessus subsp. abscessus	NA	NA	NA	NA	NA	NA	NA	NA	NA	NA	NA	NA	NA	NA	NA	NA	NA	Yes
SRR7800491	Mycobacteroides abscessus subsp. abscessus	NA	NA	NA	NA	NA	NA	NA	NA	NA	NA	NA	NA	NA	NA	NA	NA	NA	Yes
SRR7800493	Mycobacteroides abscessus subsp. abscessus	NA	NA	NA	NA	NA	NA	NA	NA	NA	NA	NA	NA	NA	NA	NA	NA	NA	Yes
SRR7800494	Mycobacteroides chelonae	NA	NA	NA	NA	NA	NA	NA	NA	NA	NA	NA	NA	NA	NA	NA	NA	NA	Yes
SRR7800495	Mycobacteroides chelonae	NA	NA	NA	NA	NA	NA	NA	NA	NA	NA	NA	NA	NA	NA	NA	NA	NA	Yes
SRR7800496	Mycobacterium intracellulare	NA	NA	NA	NA	NA	NA	NA	NA	NA	NA	NA	NA	NA	NA	NA	NA	NA	Yes
SRR7800497	Mycobacterium intracellulare	NA	NA	NA	NA	NA	NA	NA	NA	NA	NA	NA	NA	NA	NA	NA	NA	NA	Yes
SRR7800498	Mycobacterium intracellulare	NA	NA	NA	NA	NA	NA	NA	NA	NA	NA	NA	NA	NA	NA	NA	NA	NA	Yes
SRR7800499	Mycobacterium intracellulare	NA	NA	NA	NA	NA	NA	NA	NA	NA	NA	NA	NA	NA	NA	NA	NA	NA	Yes
SRR7800500	Mycobacterium intracellulare	NA	NA	NA	NA	NA	NA	NA	NA	NA	NA	NA	NA	NA	NA	NA	NA	NA	Yes
SRR7800501	Mycobacterium intracellulare	NA	NA	NA	NA	NA	NA	NA	NA	NA	NA	NA	NA	NA	NA	NA	NA	NA	Yes
SRR7800502	Mycobacterium intracellulare	NA	NA	NA	NA	NA	NA	NA	NA	NA	NA	NA	NA	NA	NA	NA	NA	NA	Yes
SRR7800503	Mycobacterium intracellulare	NA	NA	NA	NA	NA	NA	NA	NA	NA	NA	NA	NA	NA	NA	NA	NA	NA	Yes
SRR7800504	Mycobacteroides abscessus subsp. massiliense	NA	NA	NA	NA	NA	NA	NA	NA	NA	NA	NA	NA	NA	NA	NA	NA	NA	Yes
SRR7800505	Mycobacteroides abscessus subsp. massiliense	NA	NA	NA	NA	NA	NA	NA	NA	NA	NA	NA	NA	NA	NA	NA	NA	NA	Yes
SRR7800506	Mycobacterium intracellulare	NA	NA	NA	NA	NA	NA	NA	NA	NA	NA	NA	NA	NA	NA	NA	NA	NA	Yes
SRR7800507	Mycobacterium intracellulare	NA	NA	NA	NA	NA	NA	NA	NA	NA	NA	NA	NA	NA	NA	NA	NA	NA	Yes
SRR7800508	Mycobacteroides abscessus subsp. massiliense	NA	NA	NA	NA	NA	NA	NA	NA	NA	NA	NA	NA	NA	NA	NA	NA	NA	Yes
SRR7800509	Mycobacteroides abscessus subsp. massiliense	NA	NA	NA	NA	NA	NA	NA	NA	NA	NA	NA	NA	NA	NA	NA	NA	NA	Yes
SRR7800510	Mycobacteroides abscessus subsp. massiliense	NA	NA	NA	NA	NA	NA	NA	NA	NA	NA	NA	NA	NA	NA	NA	NA	NA	Yes
SRR7800511	Mycobacteroides abscessus subsp. massiliense	NA	NA	NA	NA	NA	NA	NA	NA	NA	NA	NA	NA	NA	NA	NA	NA	NA	Yes
SRR7800512	Mycobacteroides abscessus subsp. abscessus	NA	NA	NA	NA	NA	NA	NA	NA	NA	NA	NA	NA	NA	NA	NA	NA	NA	Yes
SRR7800513	Mycobacteroides abscessus subsp. abscessus	NA	NA	NA	NA	NA	NA	NA	NA	NA	NA	NA	NA	NA	NA	NA	NA	NA	Yes
SRR7800514	Mycobacteroides abscessus subsp. abscessus	NA	NA	NA	NA	NA	NA	NA	NA	NA	NA	NA	NA	NA	NA	NA	NA	NA	Yes
SRR7800515	Mycobacteroides abscessus subsp. abscessus	NA	NA	NA	NA	NA	NA	NA	NA	NA	NA	NA	NA	NA	NA	NA	NA	NA	Yes
SRR7800516	Mycobacteroides abscessus subsp. abscessus	NA	NA	NA	NA	NA	NA	NA	NA	NA	NA	NA	NA	NA	NA	NA	NA	NA	Yes
SRR7800517	Mycobacteroides abscessus subsp. abscessus	NA	NA	NA	NA	NA	NA	NA	NA	NA	NA	NA	NA	NA	NA	NA	NA	NA	Yes
SRR7800518	Mycobacteroides abscessus subsp. abscessus	NA	NA	NA	NA	NA	NA	NA	NA	NA	NA	NA	NA	NA	NA	NA	NA	NA	Yes
SRR7800519	Mycobacteroides abscessus subsp. abscessus	NA	NA	NA	NA	NA	NA	NA	NA	NA	NA	NA	NA	NA	NA	NA	NA	NA	Yes
SRR7800520	Mycobacterium avium subsp. hominissuis	NA	NA	NA	NA	NA	NA	NA	NA	NA	NA	NA	NA	NA	NA	NA	NA	NA	Yes
SRR7800521	Mycobacterium avium subsp. hominissuis	NA	NA	NA	NA	NA	NA	NA	NA	NA	NA	NA	NA	NA	NA	NA	NA	NA	Yes
SRR7800522	Mycobacterium avium subsp. hominissuis	NA	NA	NA	NA	NA	NA	NA	NA	NA	NA	NA	NA	NA	NA	NA	NA	NA	Yes
SRR7800523	Mycobacterium avium subsp. hominissuis	NA	NA	NA	NA	NA	NA	NA	NA	NA	NA	NA	NA	NA	NA	NA	NA	NA	Yes
SRR7800524	Mycobacteroides abscessus subsp. abscessus	NA	NA	NA	NA	NA	NA	NA	NA	NA	NA	NA	NA	NA	NA	NA	NA	NA	Yes
SRR7800525	Mycobacterium avium subsp. hominissuis	NA	NA	NA	NA	NA	NA	NA	NA	NA	NA	NA	NA	NA	NA	NA	NA	NA	Yes
SRR7800526	Mycobacteroides abscessus subsp. abscessus	NA	NA	NA	NA	NA	NA	NA	NA	NA	NA	NA	NA	NA	NA	NA	NA	NA	Yes
SRR7800527	Mycobacteroides abscessus subsp. abscessus	NA	NA	NA	NA	NA	NA	NA	NA	NA	NA	NA	NA	NA	NA	NA	NA	NA	Yes
SRR7800528	Mycobacteroides abscessus subsp. massiliense	NA	NA	NA	NA	NA	NA	NA	NA	NA	NA	NA	NA	NA	NA	NA	NA	NA	Yes
SRR7800529	Mycobacterium avium subsp. hominissuis	NA	NA	NA	NA	NA	NA	NA	NA	NA	NA	NA	NA	NA	NA	NA	NA	NA	Yes
SRR7800530	Mycobacterium avium subsp. hominissuis	NA	NA	NA	NA	NA	NA	NA	NA	NA	NA	NA	NA	NA	NA	NA	NA	NA	Yes
SRR7800531	Mycobacteroides abscessus subsp. bolletii	NA	NA	NA	NA	NA	NA	NA	NA	NA	NA	NA	NA	NA	NA	NA	NA	NA	Yes
SRR7800532	Mycobacteroides abscessus subsp. abscessus	NA	NA	NA	NA	NA	NA	NA	NA	NA	NA	NA	NA	NA	NA	NA	NA	NA	Yes
SRR7800533	Mycobacteroides abscessus subsp. bolletii	NA	NA	NA	NA	NA	NA	NA	NA	NA	NA	NA	NA	NA	NA	NA	NA	NA	Yes
SRR7800534	Mycobacteroides abscessus subsp. bolletii	NA	NA	NA	NA	NA	NA	NA	NA	NA	NA	NA	NA	NA	NA	NA	NA	NA	Yes
SRR7800535	Mycobacterium intracellulare	NA	NA	NA	NA	NA	NA	NA	NA	NA	NA	NA	NA	NA	NA	NA	NA	NA	Yes
SRR7800536	Mycobacterium intracellulare	NA	NA	NA	NA	NA	NA	NA	NA	NA	NA	NA	NA	NA	NA	NA	NA	NA	Yes
SRR7800537	Mycobacterium intracellulare	NA	NA	NA	NA	NA	NA	NA	NA	NA	NA	NA	NA	NA	NA	NA	NA	NA	Yes
SRR7800538	Mycobacterium intracellulare	NA	NA	NA	NA	NA	NA	NA	NA	NA	NA	NA	NA	NA	NA	NA	NA	NA	Yes
SRR7800539	Mycobacterium intracellulare	NA	NA	NA	NA	NA	NA	NA	NA	NA	NA	NA	NA	NA	NA	NA	NA	NA	Yes
SRR7800540	Mycobacterium intracellulare	NA	NA	NA	NA	NA	NA	NA	NA	NA	NA	NA	NA	NA	NA	NA	NA	NA	Yes
SRR7800541	Mycobacterium intracellulare	NA	NA	NA	NA	NA	NA	NA	NA	NA	NA	NA	NA	NA	NA	NA	NA	NA	Yes
SRR7800542	Mycobacterium intracellulare	NA	NA	NA	NA	NA	NA	NA	NA	NA	NA	NA	NA	NA	NA	NA	NA	NA	Yes
SRR7800543	Mycobacterium intracellulare	NA	NA	NA	NA	NA	NA	NA	NA	NA	NA	NA	NA	NA	NA	NA	NA	NA	Yes
SRR7800544	Mycobacterium intracellulare	NA	NA	NA	NA	NA	NA	NA	NA	NA	NA	NA	NA	NA	NA	NA	NA	NA	Yes
SRR7800545	Mycobacterium avium subsp. hominissuis	NA	NA	NA	NA	NA	NA	NA	NA	NA	NA	NA	NA	NA	NA	NA	NA	NA	Yes
SRR7800546	Mycobacterium avium subsp. hominissuis	NA	NA	NA	NA	NA	NA	NA	NA	NA	NA	NA	NA	NA	NA	NA	NA	NA	Yes
SRR7800547	Mycobacteroides abscessus subsp. abscessus	NA	NA	NA	NA	NA	NA	NA	NA	NA	NA	NA	NA	NA	NA	NA	NA	NA	Yes
SRR7800548	Mycobacteroides abscessus subsp. abscessus	NA	NA	NA	NA	NA	NA	NA	NA	NA	NA	NA	NA	NA	NA	NA	NA	NA	Yes
SRR7800549	Mycobacteroides abscessus subsp. abscessus	NA	NA	NA	NA	NA	NA	NA	NA	NA	NA	NA	NA	NA	NA	NA	NA	NA	Yes
SRR7800550	Mycobacteroides abscessus subsp. abscessus	NA	NA	NA	NA	NA	NA	NA	NA	NA	NA	NA	NA	NA	NA	NA	NA	NA	Yes
SRR7800551	Mycobacteroides abscessus subsp. abscessus	NA	NA	NA	NA	NA	NA	NA	NA	NA	NA	NA	NA	NA	NA	NA	NA	NA	Yes
SRR7800552	Mycobacteroides abscessus subsp. abscessus	NA	NA	NA	NA	NA	NA	NA	NA	NA	NA	NA	NA	NA	NA	NA	NA	NA	Yes
SRR7800553	Mycobacteroides abscessus subsp. abscessus	NA	NA	NA	NA	NA	NA	NA	NA	NA	NA	NA	NA	NA	NA	NA	NA	NA	Yes
SRR7800554	Mycobacteroides abscessus subsp. abscessus	NA	NA	NA	NA	NA	NA	NA	NA	NA	NA	NA	NA	NA	NA	NA	NA	NA	Yes
SRR7800555	Mycobacterium avium subsp. hominissuis	NA	NA	NA	NA	NA	NA	NA	NA	NA	NA	NA	NA	NA	NA	NA	NA	NA	Yes
SRR7800556	Mycobacteroides abscessus subsp. abscessus	NA	NA	NA	NA	NA	NA	NA	NA	NA	NA	NA	NA	NA	NA	NA	NA	NA	Yes
SRR7800557	Mycobacteroides abscessus subsp. abscessus	NA	NA	NA	NA	NA	NA	NA	NA	NA	NA	NA	NA	NA	NA	NA	NA	NA	Yes
SRR7800558	Mycobacteroides abscessus subsp. abscessus	NA	NA	NA	NA	NA	NA	NA	NA	NA	NA	NA	NA	NA	NA	NA	NA	NA	Yes
SRR7800559	Mycobacteroides abscessus subsp. abscessus	NA	NA	NA	NA	NA	NA	NA	NA	NA	NA	NA	NA	NA	NA	NA	NA	NA	Yes
SRR7800560	Mycobacteroides abscessus subsp. abscessus	NA	NA	NA	NA	NA	NA	NA	NA	NA	NA	NA	NA	NA	NA	NA	NA	NA	Yes
SRR7800561	Mycobacteroides abscessus subsp. massiliense	NA	NA	NA	NA	NA	NA	NA	NA	NA	NA	NA	NA	NA	NA	NA	NA	NA	Yes
SRR7800562	Mycobacterium avium subsp. hominissuis	NA	NA	NA	NA	NA	NA	NA	NA	NA	NA	NA	NA	NA	NA	NA	NA	NA	Yes
SRR7800563	Mycobacterium avium subsp. hominissuis	NA	NA	NA	NA	NA	NA	NA	NA	NA	NA	NA	NA	NA	NA	NA	NA	NA	Yes
SRR7800564	Mycobacterium avium subsp. hominissuis	NA	NA	NA	NA	NA	NA	NA	NA	NA	NA	NA	NA	NA	NA	NA	NA	NA	Yes
SRR7800565	Mycobacterium avium subsp. hominissuis	NA	NA	NA	NA	NA	NA	NA	NA	NA	NA	NA	NA	NA	NA	NA	NA	NA	Yes
SRR7800566	Mycobacterium avium subsp. hominissuis	NA	NA	NA	NA	NA	NA	NA	NA	NA	NA	NA	NA	NA	NA	NA	NA	NA	Yes
SRR7800567	Mycobacterium avium subsp. hominissuis	NA	NA	NA	NA	NA	NA	NA	NA	NA	NA	NA	NA	NA	NA	NA	NA	NA	Yes
SRR7800568	Mycobacterium avium subsp. hominissuis	NA	NA	NA	NA	NA	NA	NA	NA	NA	NA	NA	NA	NA	NA	NA	NA	NA	Yes
SRR7800569	Mycobacterium avium subsp. hominissuis	NA	NA	NA	NA	NA	NA	NA	NA	NA	NA	NA	NA	NA	NA	NA	NA	NA	Yes
SRR7800570	Mycobacterium avium subsp. hominissuis	NA	NA	NA	NA	NA	NA	NA	NA	NA	NA	NA	NA	NA	NA	NA	NA	NA	Yes
SRR7800571	Mycobacterium avium subsp. hominissuis	NA	NA	NA	NA	NA	NA	NA	NA	NA	NA	NA	NA	NA	NA	NA	NA	NA	Yes
SRR7800572	Mycobacterium avium subsp. hominissuis	NA	NA	NA	NA	NA	NA	NA	NA	NA	NA	NA	NA	NA	NA	NA	NA	NA	Yes
SRR7800573	Mycobacterium avium subsp. hominissuis	NA	NA	NA	NA	NA	NA	NA	NA	NA	NA	NA	NA	NA	NA	NA	NA	NA	Yes
SRR7800574	Mycobacterium intracellulare	NA	NA	NA	NA	NA	NA	NA	NA	NA	NA	NA	NA	NA	NA	NA	NA	NA	Yes
SRR7800575	Mycobacterium intracellulare	NA	NA	NA	NA	NA	NA	NA	NA	NA	NA	NA	NA	NA	NA	NA	NA	NA	Yes
SRR7800576	Mycobacterium avium subsp. hominissuis	NA	NA	NA	NA	NA	NA	NA	NA	NA	NA	NA	NA	NA	NA	NA	NA	NA	Yes
SRR7800577	Mycobacterium intracellulare subsp. chimaera	NA	NA	NA	NA	NA	NA	NA	NA	NA	NA	NA	NA	NA	NA	NA	NA	NA	Yes
SRR7800578	Mycobacterium intracellulare	NA	NA	NA	NA	NA	NA	NA	NA	NA	NA	NA	NA	NA	NA	NA	NA	NA	Yes
SRR7800579	Mycobacterium intracellulare	NA	NA	NA	NA	NA	NA	NA	NA	NA	NA	NA	NA	NA	NA	NA	NA	NA	Yes
SRR7800580	Mycobacterium intracellulare	NA	NA	NA	NA	NA	NA	NA	NA	NA	NA	NA	NA	NA	NA	NA	NA	NA	Yes
SRR7800581	Mycobacterium intracellulare	NA	NA	NA	NA	NA	NA	NA	NA	NA	NA	NA	NA	NA	NA	NA	NA	NA	Yes
SRR7800584	Mycobacterium intracellulare subsp. chimaera	NA	NA	NA	NA	NA	NA	NA	NA	NA	NA	NA	NA	NA	NA	NA	NA	NA	Yes
SRR7800585	Mycobacterium intracellulare subsp. chimaera	NA	NA	NA	NA	NA	NA	NA	NA	NA	NA	NA	NA	NA	NA	NA	NA	NA	Yes
SRR7800586	Mycobacterium avium subsp. hominissuis	NA	NA	NA	NA	NA	NA	NA	NA	NA	NA	NA	NA	NA	NA	NA	NA	NA	Yes
SRR7800587	Mycobacterium avium subsp. hominissuis	NA	NA	NA	NA	NA	NA	NA	NA	NA	NA	NA	NA	NA	NA	NA	NA	NA	Yes
SRR7800588	Mycobacterium avium subsp. hominissuis	NA	NA	NA	NA	NA	NA	NA	NA	NA	NA	NA	NA	NA	NA	NA	NA	NA	Yes
SRR7800589	Mycobacterium avium subsp. hominissuis	NA	NA	NA	NA	NA	NA	NA	NA	NA	NA	NA	NA	NA	NA	NA	NA	NA	Yes
SRR7800590	Mycobacterium avium subsp. hominissuis	NA	NA	NA	NA	NA	NA	NA	NA	NA	NA	NA	NA	NA	NA	NA	NA	NA	Yes
SRR7800591	Mycobacteroides abscessus subsp. abscessus	NA	NA	NA	NA	NA	NA	NA	NA	NA	NA	NA	NA	NA	NA	NA	NA	NA	Yes
SRR7800592	Mycobacteroides abscessus subsp. abscessus	NA	NA	NA	NA	NA	NA	NA	NA	NA	NA	NA	NA	NA	NA	NA	NA	NA	Yes
SRR7800593	Mycobacteroides abscessus subsp. abscessus	NA	NA	NA	NA	NA	NA	NA	NA	NA	NA	NA	NA	NA	NA	NA	NA	NA	Yes
SRR7800594	Mycobacteroides abscessus subsp. abscessus	NA	NA	NA	NA	NA	NA	NA	NA	NA	NA	NA	NA	NA	NA	NA	NA	NA	Yes
SRR7800595	Mycobacteroides abscessus subsp. abscessus	NA	NA	NA	NA	NA	NA	NA	NA	NA	NA	NA	NA	NA	NA	NA	NA	NA	Yes
SRR7800596	Mycobacteroides abscessus subsp. abscessus	NA	NA	NA	NA	NA	NA	NA	NA	NA	NA	NA	NA	NA	NA	NA	NA	NA	Yes
SRR7800597	Mycobacteroides abscessus subsp. abscessus	NA	NA	NA	NA	NA	NA	NA	NA	NA	NA	NA	NA	NA	NA	NA	NA	NA	Yes
SRR7800598	Mycobacteroides abscessus subsp. abscessus	NA	NA	NA	NA	NA	NA	NA	NA	NA	NA	NA	NA	NA	NA	NA	NA	NA	Yes
SRR7800599	Mycobacteroides abscessus subsp. abscessus	NA	NA	NA	NA	NA	NA	NA	NA	NA	NA	NA	NA	NA	NA	NA	NA	NA	Yes
SRR7800600	Mycobacteroides abscessus subsp. abscessus	NA	NA	NA	NA	NA	NA	NA	NA	NA	NA	NA	NA	NA	NA	NA	NA	NA	Yes
SRR7800601	Mycobacteroides abscessus subsp. massiliense	NA	NA	NA	NA	NA	NA	NA	NA	NA	NA	NA	NA	NA	NA	NA	NA	NA	Yes
SRR7800602	Mycobacteroides abscessus subsp. abscessus	NA	NA	NA	NA	NA	NA	NA	NA	NA	NA	NA	NA	NA	NA	NA	NA	NA	Yes
SRR7800603	Mycobacteroides abscessus subsp. abscessus	NA	NA	NA	NA	NA	NA	NA	NA	NA	NA	NA	NA	NA	NA	NA	NA	NA	Yes
SRR7800604	Mycobacterium avium subsp. hominissuis	NA	NA	NA	NA	NA	NA	NA	NA	NA	NA	NA	NA	NA	NA	NA	NA	NA	Yes
SRR7800605	Mycobacterium avium subsp. hominissuis	NA	NA	NA	NA	NA	NA	NA	NA	NA	NA	NA	NA	NA	NA	NA	NA	NA	Yes
SRR7800606	Mycobacterium avium subsp. hominissuis	NA	NA	NA	NA	NA	NA	NA	NA	NA	NA	NA	NA	NA	NA	NA	NA	NA	Yes
SRR7800607	Mycobacteroides abscessus subsp. bolletii	NA	NA	NA	NA	NA	NA	NA	NA	NA	NA	NA	NA	NA	NA	NA	NA	NA	Yes
SRR7800608	Mycobacteroides abscessus subsp. bolletii	NA	NA	NA	NA	NA	NA	NA	NA	NA	NA	NA	NA	NA	NA	NA	NA	NA	Yes
SRR7800609	Mycobacterium avium subsp. hominissuis	NA	NA	NA	NA	NA	NA	NA	NA	NA	NA	NA	NA	NA	NA	NA	NA	NA	Yes
SRR7800610	Mycobacterium avium subsp. hominissuis	NA	NA	NA	NA	NA	NA	NA	NA	NA	NA	NA	NA	NA	NA	NA	NA	NA	Yes
SRR7800611	Mycobacteroides abscessus subsp. bolletii	NA	NA	NA	NA	NA	NA	NA	NA	NA	NA	NA	NA	NA	NA	NA	NA	NA	Yes
SRR7800612	Mycobacterium avium subsp. hominissuis	NA	NA	NA	NA	NA	NA	NA	NA	NA	NA	NA	NA	NA	NA	NA	NA	NA	Yes
SRR7800613	Mycobacterium avium subsp. hominissuis	NA	NA	NA	NA	NA	NA	NA	NA	NA	NA	NA	NA	NA	NA	NA	NA	NA	Yes
SRR7800614	Mycobacterium avium subsp. hominissuis	NA	NA	NA	NA	NA	NA	NA	NA	NA	NA	NA	NA	NA	NA	NA	NA	NA	Yes
SRR7800615	Mycobacterium avium subsp. hominissuis	NA	NA	NA	NA	NA	NA	NA	NA	NA	NA	NA	NA	NA	NA	NA	NA	NA	Yes
SRR7800616	Mycobacterium avium subsp. hominissuis	NA	NA	NA	NA	NA	NA	NA	NA	NA	NA	NA	NA	NA	NA	NA	NA	NA	Yes
SRR7800617	Mycobacteroides abscessus subsp. abscessus	NA	NA	NA	NA	NA	NA	NA	NA	NA	NA	NA	NA	NA	NA	NA	NA	NA	Yes
SRR7800618	Mycobacteroides abscessus subsp. abscessus	NA	NA	NA	NA	NA	NA	NA	NA	NA	NA	NA	NA	NA	NA	NA	NA	NA	Yes
SRR7800619	Mycobacteroides abscessus subsp. abscessus	NA	NA	NA	NA	NA	NA	NA	NA	NA	NA	NA	NA	NA	NA	NA	NA	NA	Yes
SRR7800620	Mycobacteroides abscessus subsp. bolletii	NA	NA	NA	NA	NA	NA	NA	NA	NA	NA	NA	NA	NA	NA	NA	NA	NA	Yes
SRR7800621	Mycobacteroides abscessus subsp. abscessus	NA	NA	NA	NA	NA	NA	NA	NA	NA	NA	NA	NA	NA	NA	NA	NA	NA	Yes
SRR7800622	Mycobacteroides abscessus subsp. abscessus	NA	NA	NA	NA	NA	NA	NA	NA	NA	NA	NA	NA	NA	NA	NA	NA	NA	Yes
SRR7800623	Mycobacteroides abscessus subsp. abscessus	NA	NA	NA	NA	NA	NA	NA	NA	NA	NA	NA	NA	NA	NA	NA	NA	NA	Yes
SRR7800624	Mycobacteroides abscessus subsp. abscessus	NA	NA	NA	NA	NA	NA	NA	NA	NA	NA	NA	NA	NA	NA	NA	NA	NA	Yes
SRR7800625	Mycobacteroides abscessus subsp. abscessus	NA	NA	NA	NA	NA	NA	NA	NA	NA	NA	NA	NA	NA	NA	NA	NA	NA	Yes
SRR7800626	Mycobacteroides abscessus subsp. abscessus	NA	NA	NA	NA	NA	NA	NA	NA	NA	NA	NA	NA	NA	NA	NA	NA	NA	Yes
SRR7800627	Mycobacteroides abscessus subsp. abscessus	NA	NA	NA	NA	NA	NA	NA	NA	NA	NA	NA	NA	NA	NA	NA	NA	NA	Yes
SRR7800628	Mycobacteroides abscessus subsp. abscessus	NA	NA	NA	NA	NA	NA	NA	NA	NA	NA	NA	NA	NA	NA	NA	NA	NA	Yes
SRR7800629	Mycobacteroides abscessus subsp. abscessus	NA	NA	NA	NA	NA	NA	NA	NA	NA	NA	NA	NA	NA	NA	NA	NA	NA	Yes
SRR7800630	Mycobacteroides abscessus subsp. abscessus	NA	NA	NA	NA	NA	NA	NA	NA	NA	NA	NA	NA	NA	NA	NA	NA	NA	Yes
SRR7800631	Mycobacteroides abscessus subsp. abscessus	NA	NA	NA	NA	NA	NA	NA	NA	NA	NA	NA	NA	NA	NA	NA	NA	NA	Yes
SRR7800632	Mycobacterium avium subsp. hominissuis	NA	NA	NA	NA	NA	NA	NA	NA	NA	NA	NA	NA	NA	NA	NA	NA	NA	Yes
SRR7800633	Mycobacteroides abscessus subsp. abscessus	NA	NA	NA	NA	NA	NA	NA	NA	NA	NA	NA	NA	NA	NA	NA	NA	NA	Yes
SRR7800634	Mycobacteroides abscessus subsp. abscessus	NA	NA	NA	NA	NA	NA	NA	NA	NA	NA	NA	NA	NA	NA	NA	NA	NA	Yes
SRR7800635	Mycobacteroides abscessus subsp. abscessus	NA	NA	NA	NA	NA	NA	NA	NA	NA	NA	NA	NA	NA	NA	NA	NA	NA	Yes
SRR7800636	Mycobacteroides abscessus subsp. abscessus	NA	NA	NA	NA	NA	NA	NA	NA	NA	NA	NA	NA	NA	NA	NA	NA	NA	Yes
SRR7800637	Mycobacteroides abscessus subsp. abscessus	NA	NA	NA	NA	NA	NA	NA	NA	NA	NA	NA	NA	NA	NA	NA	NA	NA	Yes
SRR7800638	Mycobacteroides abscessus subsp. abscessus	NA	NA	NA	NA	NA	NA	NA	NA	NA	NA	NA	NA	NA	NA	NA	NA	NA	Yes
SRR7800639	Mycobacteroides abscessus subsp. abscessus	NA	NA	NA	NA	NA	NA	NA	NA	NA	NA	NA	NA	NA	NA	NA	NA	NA	Yes
SRR7800640	Mycobacteroides abscessus subsp. abscessus	NA	NA	NA	NA	NA	NA	NA	NA	NA	NA	NA	NA	NA	NA	NA	NA	NA	Yes
SRR7800641	Mycobacteroides abscessus subsp. abscessus	NA	NA	NA	NA	NA	NA	NA	NA	NA	NA	NA	NA	NA	NA	NA	NA	NA	Yes
SRR7800642	Mycobacteroides abscessus subsp. abscessus	NA	NA	NA	NA	NA	NA	NA	NA	NA	NA	NA	NA	NA	NA	NA	NA	NA	Yes
SRR7800643	Mycobacteroides abscessus subsp. abscessus	NA	NA	NA	NA	NA	NA	NA	NA	NA	NA	NA	NA	NA	NA	NA	NA	NA	Yes
SRR7800644	Mycobacteroides abscessus subsp. abscessus	NA	NA	NA	NA	NA	NA	NA	NA	NA	NA	NA	NA	NA	NA	NA	NA	NA	Yes
SRR7800645	Mycobacteroides abscessus subsp. abscessus	NA	NA	NA	NA	NA	NA	NA	NA	NA	NA	NA	NA	NA	NA	NA	NA	NA	Yes
SRR7800646	Mycobacterium avium subsp. hominissuis	NA	NA	NA	NA	NA	NA	NA	NA	NA	NA	NA	NA	NA	NA	NA	NA	NA	Yes
SRR7800647	Mycobacteroides abscessus subsp. abscessus	NA	NA	NA	NA	NA	NA	NA	NA	NA	NA	NA	NA	NA	NA	NA	NA	NA	Yes
SRR7800648	Mycobacterium avium subsp. hominissuis	NA	NA	NA	NA	NA	NA	NA	NA	NA	NA	NA	NA	NA	NA	NA	NA	NA	Yes
SRR7800649	Mycobacteroides abscessus subsp. abscessus	NA	NA	NA	NA	NA	NA	NA	NA	NA	NA	NA	NA	NA	NA	NA	NA	NA	Yes
SRR7800650	Mycobacterium intracellulare subsp. chimaera	NA	NA	NA	NA	NA	NA	NA	NA	NA	NA	NA	NA	NA	NA	NA	NA	NA	Yes
SRR7800651	Mycobacterium avium subsp. hominissuis	NA	NA	NA	NA	NA	NA	NA	NA	NA	NA	NA	NA	NA	NA	NA	NA	NA	Yes
SRR7800652	Mycobacterium avium subsp. hominissuis	NA	NA	NA	NA	NA	NA	NA	NA	NA	NA	NA	NA	NA	NA	NA	NA	NA	Yes
SRR7800653	Mycobacterium intracellulare subsp. chimaera	NA	NA	NA	NA	NA	NA	NA	NA	NA	NA	NA	NA	NA	NA	NA	NA	NA	Yes
SRR7800654	Mycobacterium avium subsp. hominissuis	NA	NA	NA	NA	NA	NA	NA	NA	NA	NA	NA	NA	NA	NA	NA	NA	NA	Yes
SRR7800655	Mycobacteroides abscessus subsp. abscessus	NA	NA	NA	NA	NA	NA	NA	NA	NA	NA	NA	NA	NA	NA	NA	NA	NA	Yes
SRR7800656	Mycobacteroides abscessus subsp. abscessus	NA	NA	NA	NA	NA	NA	NA	NA	NA	NA	NA	NA	NA	NA	NA	NA	NA	Yes
SRR7800657	Mycobacteroides abscessus subsp. abscessus	NA	NA	NA	NA	NA	NA	NA	NA	NA	NA	NA	NA	NA	NA	NA	NA	NA	Yes
SRR7800658	Mycobacteroides abscessus subsp. abscessus	NA	NA	NA	NA	NA	NA	NA	NA	NA	NA	NA	NA	NA	NA	NA	NA	NA	Yes
SRR7800659	Mycobacteroides abscessus subsp. abscessus	NA	NA	NA	NA	NA	NA	NA	NA	NA	NA	NA	NA	NA	NA	NA	NA	NA	Yes
SRR7800660	Mycobacteroides abscessus subsp. abscessus	NA	NA	NA	NA	NA	NA	NA	NA	NA	NA	NA	NA	NA	NA	NA	NA	NA	Yes
SRR7800661	Mycobacteroides abscessus subsp. abscessus	NA	NA	NA	NA	NA	NA	NA	NA	NA	NA	NA	NA	NA	NA	NA	NA	NA	Yes
SRR7800662	Mycobacteroides abscessus subsp. abscessus	NA	NA	NA	NA	NA	NA	NA	NA	NA	NA	NA	NA	NA	NA	NA	NA	NA	Yes
SRR7800663	Mycobacterium avium subsp. hominissuis	NA	NA	NA	NA	NA	NA	NA	NA	NA	NA	NA	NA	NA	NA	NA	NA	NA	Yes
SRR7800664	Mycobacterium avium subsp. hominissuis	NA	NA	NA	NA	NA	NA	NA	NA	NA	NA	NA	NA	NA	NA	NA	NA	NA	Yes
SRR7800665	Mycobacteroides abscessus subsp. abscessus	NA	NA	NA	NA	NA	NA	NA	NA	NA	NA	NA	NA	NA	NA	NA	NA	NA	Yes
SRR7800666	Mycobacteroides abscessus subsp. abscessus	NA	NA	NA	NA	NA	NA	NA	NA	NA	NA	NA	NA	NA	NA	NA	NA	NA	Yes
SRR7800667	Mycobacterium avium subsp. hominissuis	NA	NA	NA	NA	NA	NA	NA	NA	NA	NA	NA	NA	NA	NA	NA	NA	NA	Yes
SRR7800668	Mycobacteroides abscessus subsp. abscessus	NA	NA	NA	NA	NA	NA	NA	NA	NA	NA	NA	NA	NA	NA	NA	NA	NA	Yes
SRR7800669	Mycobacteroides abscessus subsp. abscessus	NA	NA	NA	NA	NA	NA	NA	NA	NA	NA	NA	NA	NA	NA	NA	NA	NA	Yes
SRR7800670	Mycobacterium intracellulare subsp. chimaera	NA	NA	NA	NA	NA	NA	NA	NA	NA	NA	NA	NA	NA	NA	NA	NA	NA	Yes
SRR7800671	Mycobacterium avium subsp. hominissuis	NA	NA	NA	NA	NA	NA	NA	NA	NA	NA	NA	NA	NA	NA	NA	NA	NA	Yes
SRR7800672	Mycobacteroides abscessus subsp. abscessus	NA	NA	NA	NA	NA	NA	NA	NA	NA	NA	NA	NA	NA	NA	NA	NA	NA	Yes
SRR7800673	Mycobacteroides abscessus subsp. abscessus	NA	NA	NA	NA	NA	NA	NA	NA	NA	NA	NA	NA	NA	NA	NA	NA	NA	Yes
SRR7800674	Mycobacteroides abscessus subsp. abscessus	NA	NA	NA	NA	NA	NA	NA	NA	NA	NA	NA	NA	NA	NA	NA	NA	NA	Yes
SRR7800675	Mycobacteroides abscessus subsp. abscessus	NA	NA	NA	NA	NA	NA	NA	NA	NA	NA	NA	NA	NA	NA	NA	NA	NA	Yes
SRR7800676	Mycobacteroides abscessus subsp. abscessus	NA	NA	NA	NA	NA	NA	NA	NA	NA	NA	NA	NA	NA	NA	NA	NA	NA	Yes
SRR7800677	Mycobacteroides abscessus subsp. abscessus	NA	NA	NA	NA	NA	NA	NA	NA	NA	NA	NA	NA	NA	NA	NA	NA	NA	Yes
SRR7800678	Mycobacteroides abscessus subsp. abscessus	NA	NA	NA	NA	NA	NA	NA	NA	NA	NA	NA	NA	NA	NA	NA	NA	NA	Yes
SRR7800679	Mycobacteroides abscessus subsp. abscessus	NA	NA	NA	NA	NA	NA	NA	NA	NA	NA	NA	NA	NA	NA	NA	NA	NA	Yes
SRR7800680	Mycobacteroides abscessus subsp. abscessus	NA	NA	NA	NA	NA	NA	NA	NA	NA	NA	NA	NA	NA	NA	NA	NA	NA	Yes
SRR7800681	Mycobacterium intracellulare subsp. chimaera	NA	NA	NA	NA	NA	NA	NA	NA	NA	NA	NA	NA	NA	NA	NA	NA	NA	Yes
SRR7800683	Mycobacteroides abscessus subsp. abscessus	NA	NA	NA	NA	NA	NA	NA	NA	NA	NA	NA	NA	NA	NA	NA	NA	NA	Yes
SRR7800684	Mycobacterium avium subsp. hominissuis	NA	NA	NA	NA	NA	NA	NA	NA	NA	NA	NA	NA	NA	NA	NA	NA	NA	Yes
SRR7800685	Mycobacterium avium subsp. hominissuis	NA	NA	NA	NA	NA	NA	NA	NA	NA	NA	NA	NA	NA	NA	NA	NA	NA	Yes
SRR7800686	Mycobacterium avium subsp. hominissuis	NA	NA	NA	NA	NA	NA	NA	NA	NA	NA	NA	NA	NA	NA	NA	NA	NA	Yes
SRR7800687	Mycobacterium avium subsp. hominissuis	NA	NA	NA	NA	NA	NA	NA	NA	NA	NA	NA	NA	NA	NA	NA	NA	NA	Yes
SRR7800688	Mycobacterium avium subsp. hominissuis	NA	NA	NA	NA	NA	NA	NA	NA	NA	NA	NA	NA	NA	NA	NA	NA	NA	Yes
SRR7800689	Mycobacterium avium subsp. hominissuis	NA	NA	NA	NA	NA	NA	NA	NA	NA	NA	NA	NA	NA	NA	NA	NA	NA	Yes
SRR7800690	Mycobacterium avium subsp. hominissuis	NA	NA	NA	NA	NA	NA	NA	NA	NA	NA	NA	NA	NA	NA	NA	NA	NA	Yes
SRR7800691	Mycobacterium avium subsp. hominissuis	NA	NA	NA	NA	NA	NA	NA	NA	NA	NA	NA	NA	NA	NA	NA	NA	NA	Yes
SRR7800692	Mycobacterium avium subsp. hominissuis	NA	NA	NA	NA	NA	NA	NA	NA	NA	NA	NA	NA	NA	NA	NA	NA	NA	Yes
SRR7800693	Mycobacterium lentiflavum	NA	NA	NA	NA	NA	NA	NA	NA	NA	NA	NA	NA	NA	NA	NA	NA	NA	Yes
SRR7800694	Mycobacterium avium subsp. hominissuis	NA	NA	NA	NA	NA	NA	NA	NA	NA	NA	NA	NA	NA	NA	NA	NA	NA	Yes
SRR7800695	Mycobacterium avium subsp. hominissuis	NA	NA	NA	NA	NA	NA	NA	NA	NA	NA	NA	NA	NA	NA	NA	NA	NA	Yes
SRR7800696	Mycobacteroides abscessus subsp. abscessus	NA	NA	NA	NA	NA	NA	NA	NA	NA	NA	NA	NA	NA	NA	NA	NA	NA	Yes
SRR7800697	Mycobacteroides abscessus subsp. abscessus	NA	NA	NA	NA	NA	NA	NA	NA	NA	NA	NA	NA	NA	NA	NA	NA	NA	Yes
SRR7800698	Mycobacteroides abscessus subsp. abscessus	NA	NA	NA	NA	NA	NA	NA	NA	NA	NA	NA	NA	NA	NA	NA	NA	NA	Yes
SRR7800699	Mycobacteroides abscessus subsp. abscessus	NA	NA	NA	NA	NA	NA	NA	NA	NA	NA	NA	NA	NA	NA	NA	NA	NA	Yes
SRR7800700	Mycobacteroides abscessus subsp. abscessus	NA	NA	NA	NA	NA	NA	NA	NA	NA	NA	NA	NA	NA	NA	NA	NA	NA	Yes
SRR7800701	Mycobacteroides abscessus subsp. abscessus	NA	NA	NA	NA	NA	NA	NA	NA	NA	NA	NA	NA	NA	NA	NA	NA	NA	Yes
SRR7800702	Mycobacteroides abscessus subsp. abscessus	NA	NA	NA	NA	NA	NA	NA	NA	NA	NA	NA	NA	NA	NA	NA	NA	NA	Yes
SRR7800703	Mycobacteroides abscessus subsp. abscessus	NA	NA	NA	NA	NA	NA	NA	NA	NA	NA	NA	NA	NA	NA	NA	NA	NA	Yes
SRR7800704	Mycobacterium avium subsp. hominissuis	NA	NA	NA	NA	NA	NA	NA	NA	NA	NA	NA	NA	NA	NA	NA	NA	NA	Yes
SRR7800705	Mycobacteroides abscessus subsp. abscessus	NA	NA	NA	NA	NA	NA	NA	NA	NA	NA	NA	NA	NA	NA	NA	NA	NA	Yes
SRR7800706	Mycobacteroides abscessus subsp. abscessus	NA	NA	NA	NA	NA	NA	NA	NA	NA	NA	NA	NA	NA	NA	NA	NA	NA	Yes
SRR7800707	Mycobacteroides abscessus subsp. abscessus	NA	NA	NA	NA	NA	NA	NA	NA	NA	NA	NA	NA	NA	NA	NA	NA	NA	Yes
SRR7800708	Mycobacteroides abscessus subsp. abscessus	NA	NA	NA	NA	NA	NA	NA	NA	NA	NA	NA	NA	NA	NA	NA	NA	NA	Yes
SRR7800709	Mycobacteroides abscessus subsp. abscessus	NA	NA	NA	NA	NA	NA	NA	NA	NA	NA	NA	NA	NA	NA	NA	NA	NA	Yes
SRR7800710	Mycobacterium asiaticum	NA	NA	NA	NA	NA	NA	NA	NA	NA	NA	NA	NA	NA	NA	NA	NA	NA	Yes
SRR7800711	Mycobacteroides abscessus subsp. abscessus	NA	NA	NA	NA	NA	NA	NA	NA	NA	NA	NA	NA	NA	NA	NA	NA	NA	Yes
SRR7800712	Mycobacteroides abscessus subsp. abscessus	NA	NA	NA	NA	NA	NA	NA	NA	NA	NA	NA	NA	NA	NA	NA	NA	NA	Yes
SRR7800713	Mycobacteroides abscessus subsp. abscessus	NA	NA	NA	NA	NA	NA	NA	NA	NA	NA	NA	NA	NA	NA	NA	NA	NA	Yes
SRR7800714	Mycobacteroides abscessus subsp. abscessus	NA	NA	NA	NA	NA	NA	NA	NA	NA	NA	NA	NA	NA	NA	NA	NA	NA	Yes
SRR7800715	Mycobacteroides abscessus subsp. abscessus	NA	NA	NA	NA	NA	NA	NA	NA	NA	NA	NA	NA	NA	NA	NA	NA	NA	Yes
SRR7800716	Mycobacteroides abscessus subsp. abscessus	NA	NA	NA	NA	NA	NA	NA	NA	NA	NA	NA	NA	NA	NA	NA	NA	NA	Yes
SRR7800717	Mycobacteroides abscessus subsp. abscessus	NA	NA	NA	NA	NA	NA	NA	NA	NA	NA	NA	NA	NA	NA	NA	NA	NA	Yes
SRR7800718	Mycobacteroides abscessus subsp. abscessus	NA	NA	NA	NA	NA	NA	NA	NA	NA	NA	NA	NA	NA	NA	NA	NA	NA	Yes
SRR7800719	Mycobacteroides abscessus subsp. abscessus	NA	NA	NA	NA	NA	NA	NA	NA	NA	NA	NA	NA	NA	NA	NA	NA	NA	Yes
SRR7800720	Mycobacteroides abscessus subsp. massiliense	NA	NA	NA	NA	NA	NA	NA	NA	NA	NA	NA	NA	NA	NA	NA	NA	NA	Yes
SRR7800721	Mycobacteroides abscessus subsp. massiliense	NA	NA	NA	NA	NA	NA	NA	NA	NA	NA	NA	NA	NA	NA	NA	NA	NA	Yes
SRR7800722	Mycobacteroides abscessus subsp. abscessus	NA	NA	NA	NA	NA	NA	NA	NA	NA	NA	NA	NA	NA	NA	NA	NA	NA	Yes
SRR7800723	Mycobacteroides abscessus subsp. massiliense	NA	NA	NA	NA	NA	NA	NA	NA	NA	NA	NA	NA	NA	NA	NA	NA	NA	Yes
SRR7800724	Mycobacteroides abscessus subsp. massiliense	NA	NA	NA	NA	NA	NA	NA	NA	NA	NA	NA	NA	NA	NA	NA	NA	NA	Yes
SRR7800725	Mycobacteroides abscessus subsp. massiliense	NA	NA	NA	NA	NA	NA	NA	NA	NA	NA	NA	NA	NA	NA	NA	NA	NA	Yes
SRR7800726	Mycobacteroides abscessus subsp. massiliense	NA	NA	NA	NA	NA	NA	NA	NA	NA	NA	NA	NA	NA	NA	NA	NA	NA	Yes
SRR7800727	Mycobacteroides abscessus subsp. massiliense	NA	NA	NA	NA	NA	NA	NA	NA	NA	NA	NA	NA	NA	NA	NA	NA	NA	Yes
SRR7800728	Mycobacteroides abscessus subsp. abscessus	NA	NA	NA	NA	NA	NA	NA	NA	NA	NA	NA	NA	NA	NA	NA	NA	NA	Yes
SRR7800729	Mycobacteroides abscessus subsp. massiliense	NA	NA	NA	NA	NA	NA	NA	NA	NA	NA	NA	NA	NA	NA	NA	NA	NA	Yes
SRR7800730	Mycobacteroides abscessus subsp. massiliense	NA	NA	NA	NA	NA	NA	NA	NA	NA	NA	NA	NA	NA	NA	NA	NA	NA	Yes
SRR7800731	Mycobacteroides abscessus subsp. abscessus	NA	NA	NA	NA	NA	NA	NA	NA	NA	NA	NA	NA	NA	NA	NA	NA	NA	Yes
SRR7800732	Mycobacterium kansasii	NA	NA	NA	NA	NA	NA	NA	NA	NA	NA	NA	NA	NA	NA	NA	NA	NA	Yes
SRR7800733	Mycobacterium avium subsp. hominissuis	NA	NA	NA	NA	NA	NA	NA	NA	NA	NA	NA	NA	NA	NA	NA	NA	NA	Yes
SRR7800734	Mycobacterium avium subsp. hominissuis	NA	NA	NA	NA	NA	NA	NA	NA	NA	NA	NA	NA	NA	NA	NA	NA	NA	Yes
SRR7800735	Mycobacterium avium subsp. hominissuis	NA	NA	NA	NA	NA	NA	NA	NA	NA	NA	NA	NA	NA	NA	NA	NA	NA	Yes
SRR7800736	Mycobacteroides abscessus subsp. massiliense	NA	NA	NA	NA	NA	NA	NA	NA	NA	NA	NA	NA	NA	NA	NA	NA	NA	Yes
SRR7800737	Mycobacterium avium subsp. hominissuis	NA	NA	NA	NA	NA	NA	NA	NA	NA	NA	NA	NA	NA	NA	NA	NA	NA	Yes
SRR7800738	Mycobacterium avium subsp. hominissuis	NA	NA	NA	NA	NA	NA	NA	NA	NA	NA	NA	NA	NA	NA	NA	NA	NA	Yes
SRR7800739	Mycobacterium avium subsp. hominissuis	NA	NA	NA	NA	NA	NA	NA	NA	NA	NA	NA	NA	NA	NA	NA	NA	NA	Yes
SRR7800740	Mycobacterium avium subsp. hominissuis	NA	NA	NA	NA	NA	NA	NA	NA	NA	NA	NA	NA	NA	NA	NA	NA	NA	Yes
ERR040116	Mycobacterium tuberculosis	NA	NA	NA	NA	NA	NA	NA	NA	NA	NA	NA	NA	NA	NA	NA	NA	NA	Yes
ERR040117	Mycobacterium tuberculosis	NA	NA	NA	NA	NA	NA	NA	NA	NA	NA	NA	NA	NA	NA	NA	NA	NA	Yes
ERR040113	Mycobacterium tuberculosis	NA	NA	NA	NA	NA	NA	NA	NA	NA	NA	NA	NA	NA	NA	NA	NA	NA	Yes
ERR036229	Mycobacterium tuberculosis	Lineage4.4.1.2	NA	S	S	S	S	S	NA	NA	NA	NA	NA	NA	NA	NA	NA	NA		Yes		Yes
ERR037470	Mycobacterium tuberculosis	Lineage4.3.4.2.1	NA	S	S	S	S	S	NA	NA	NA	NA	NA	NA	NA	NA	NA	NA		Yes		Yes
ERR037477	Mycobacterium tuberculosis	Lineage4.6.1.2	NA	S	S	NA	S	S	NA	NA	NA	NA	NA	NA	NA	NA	NA	NA		Yes		Yes
ERR037541	Mycobacterium tuberculosis	Lineage4.4.1.2	NA	S	S	NA	NA	NA	NA	NA	NA	NA	NA	NA	NA	NA	NA	NA		Yes		Yes
ERR037550	Mycobacterium tuberculosis	Lineage4.8.1	NA	S	S	NA	NA	NA	NA	NA	NA	NA	NA	NA	NA	NA	NA	NA		Yes		Yes
ERR038258	Mycobacterium tuberculosis	Lineage1.3.1	NA	S	S	S	S	NA	NA	NA	NA	NA	NA	NA	NA	NA	NA	NA		Yes		Yes
ERR038259	Mycobacterium tuberculosis	Lineage1.3.1	NA	S	S	S	S	NA	NA	NA	NA	NA	NA	NA	NA	NA	NA	NA		Yes		Yes
ERR038274	Mycobacterium tuberculosis	Lineage4.1.1.3.1	NA	S	S	S	S	S	NA	NA	NA	NA	NA	NA	NA	NA	NA	NA		Yes		Yes
ERR038275	Mycobacterium tuberculosis	Lineage4.1.1.3.1	NA	S	S	S	S	NA	NA	NA	NA	NA	NA	NA	NA	NA	NA	NA		Yes		Yes
ERR038276	Mycobacterium tuberculosis	Lineage4.1.1.3.1	NA	S	S	S	S	NA	NA	NA	NA	NA	NA	NA	NA	NA	NA	NA		Yes		Yes
ERR038277	Mycobacterium tuberculosis	Lineage4.1.1	NA	S	S	S	S	NA	NA	NA	NA	NA	NA	NA	NA	NA	NA	NA		Yes		Yes
ERR038278	Mycobacterium tuberculosis	Lineage4.1.1	NA	S	S	S	S	NA	NA	NA	NA	NA	NA	NA	NA	NA	NA	NA		Yes		Yes
ERR038279	Mycobacterium tuberculosis	Lineage4.1.1.3.1	NA	S	S	S	S	NA	NA	NA	NA	NA	NA	NA	NA	NA	NA	NA		Yes		Yes
ERR038281	Mycobacterium tuberculosis	Lineage4.1.1.3.1	NA	S	S	S	S	NA	NA	NA	NA	NA	NA	NA	NA	NA	NA	NA		Yes		Yes
ERR038291	Mycobacterium tuberculosis	Lineage4.2.2	NA	S	S	S	S	NA	NA	NA	NA	NA	NA	NA	NA	NA	NA	NA		Yes		Yes
ERR038292	Mycobacterium tuberculosis	Lineage4.2.2	NA	S	S	S	S	NA	NA	NA	NA	NA	NA	NA	NA	NA	NA	NA		Yes		Yes
ERR038298	Mycobacterium tuberculosis	Lineage3.1.1	NA	S	S	S	S	NA	NA	NA	NA	NA	NA	NA	NA	NA	NA	NA		Yes		Yes
ERR038739	Mycobacterium tuberculosis	Lineage4.6.1.2	NA	R	R	R	R	R	NA	NA	NA	NA	NA	NA	NA	NA	NA	NA		Yes		Yes
ERR038740	Mycobacterium tuberculosis	Lineage4.6.1.2	NA	R	R	R	R	S	NA	NA	NA	NA	NA	NA	NA	NA	NA	NA		Yes		Yes
ERR038741	Mycobacterium tuberculosis	Lineage4.2.2.2	NA	R	R	R	R	S	S	S	NA	NA	NA	S	NA	NA	NA	NA		Yes		Yes
ERR038743	Mycobacterium tuberculosis	Lineage3	NA	R	R	R	S	S	S	S	NA	NA	NA	S	NA	NA	NA	NA		Yes		Yes
ERR038748	Mycobacterium tuberculosis	Lineage4.6.1.2	NA	R	R	R	R	S	S	S	NA	NA	NA	S	NA	NA	NA	NA		Yes		Yes
ERR038750	Mycobacterium tuberculosis	Lineage4.6.1.2	NA	R	R	R	S	R	NA	NA	NA	NA	NA	NA	NA	NA	NA	NA		Yes		Yes
ERR038754	Mycobacterium tuberculosis	Lineage4.4.1.1	NA	R	R	R	R	R	S	S	NA	NA	NA	S	NA	NA	NA	NA		Yes		Yes
ERR039323	Mycobacterium tuberculosis	Lineage3.1.1	NA	S	S	S	S	S	NA	NA	NA	NA	NA	NA	NA	NA	NA	NA		Yes		Yes
ERR039335	Mycobacterium tuberculosis	Lineage4.3.1.1	NA	S	S	S	S	S	NA	NA	NA	NA	NA	NA	NA	NA	NA	NA		Yes		Yes
ERR039336	Mycobacterium tuberculosis	Lineage4.3.1.1	NA	S	S	S	S	NA	NA	NA	NA	NA	NA	NA	NA	NA	NA	NA		Yes		Yes
ERR039337	Mycobacterium tuberculosis	Lineage4.3.1.1	NA	S	S	S	S	S	NA	NA	NA	NA	NA	NA	NA	NA	NA	NA		Yes		Yes
ERR039338	Mycobacterium tuberculosis	Lineage4.3.1.1	NA	S	S	S	S	NA	NA	NA	NA	NA	NA	NA	NA	NA	NA	NA		Yes		Yes
ERR040087	Mycobacterium tuberculosis	Lineage3.1.1	NA	S	S	S	S	NA	NA	NA	NA	NA	NA	NA	NA	NA	NA	NA		Yes		Yes
ERR040088	Mycobacterium tuberculosis	Lineage3.1.1	NA	S	S	S	S	NA	NA	NA	NA	NA	NA	NA	NA	NA	NA	NA		Yes		Yes
ERR040091	Mycobacterium tuberculosis	Lineage3.1.1	NA	S	S	S	S	NA	NA	NA	NA	NA	NA	NA	NA	NA	NA	NA		Yes		Yes
ERR040108	Mycobacterium tuberculosis	Lineage3.1.1	NA	S	S	S	S	S	NA	NA	NA	NA	NA	NA	NA	NA	NA	NA		Yes		Yes
ERR040118	Mycobacterium tuberculosis	Lineage3	NA	S	S	S	S	S	NA	NA	NA	NA	NA	NA	NA	NA	NA	NA		Yes		Yes
ERR040121	Mycobacterium tuberculosis	Lineage1.1.2	NA	R	R	S	S	S	S	S	NA	NA	NA	R	NA	NA	NA	NA		Yes		Yes
ERR040124	Mycobacterium tuberculosis	Lineage4.4.1.1	NA	R	R	R	R	R	S	S	NA	NA	NA	S	NA	NA	NA	NA		Yes		Yes
ERR040125	Mycobacterium tuberculosis	Lineage4.6.1.2	NA	R	R	R	R	S	S	S	NA	NA	NA	S	NA	NA	NA	NA		Yes		Yes
ERR040126	Mycobacterium tuberculosis	Lineage3.1.1	NA	R	R	R	S	S	S	S	NA	NA	NA	S	NA	NA	NA	NA		Yes		Yes
ERR040127	Mycobacterium tuberculosis	Lineage4.6.1.2	NA	R	R	R	S	R	S	S	NA	NA	NA	R	NA	NA	NA	NA		Yes		Yes
ERR040128	Mycobacterium tuberculosis	Lineage4.4.1.1	NA	R	R	R	R	R	S	S	NA	NA	NA	S	NA	NA	NA	NA		Yes		Yes
ERR040129	Mycobacterium tuberculosis	Lineage3	NA	R	S	R	S	S	NA	NA	NA	NA	NA	NA	NA	NA	NA	NA		Yes		Yes
ERR040130	Mycobacterium tuberculosis	Lineage4.4.1.1	NA	R	R	R	R	R	NA	NA	NA	NA	NA	NA	NA	NA	NA	NA		Yes		Yes
ERR040135	Mycobacterium tuberculosis	Lineage4.6.1.2	NA	R	R	R	S	R	S	S	NA	NA	NA	S	NA	NA	NA	NA		Yes		Yes
ERR040136	Mycobacterium tuberculosis	Lineage3	NA	R	R	R	S	S	NA	NA	NA	NA	NA	NA	NA	NA	NA	NA		Yes		Yes
ERR040139	Mycobacterium tuberculosis	Lineage3	NA	R	R	R	S	S	NA	NA	NA	NA	NA	NA	NA	NA	NA	NA		Yes		Yes
ERR040140	Mycobacterium tuberculosis	Lineage3	NA	R	R	R	R	R	S	S	NA	NA	NA	S	NA	NA	NA	NA		Yes		Yes
ERR046729	Mycobacterium tuberculosis	Lineage3.1.1	NA	S	S	S	S	NA	NA	NA	NA	NA	NA	NA	NA	NA	NA	NA		Yes		Yes
ERR046770	Mycobacterium tuberculosis	Lineage3.1.1	NA	S	S	S	S	NA	NA	NA	NA	NA	NA	NA	NA	NA	NA	NA		Yes		Yes
ERR046782	Mycobacterium tuberculosis	Lineage4.1.1.3.1	NA	S	S	S	S	NA	NA	NA	NA	NA	NA	NA	NA	NA	NA	NA		Yes		Yes
ERR046783	Mycobacterium tuberculosis	Lineage4.1.1.3.1	NA	S	S	S	S	NA	NA	NA	NA	NA	NA	NA	NA	NA	NA	NA		Yes		Yes
ERR046797	Mycobacterium tuberculosis	Lineage4.1.1.3.1	NA	S	S	S	S	NA	NA	NA	NA	NA	NA	NA	NA	NA	NA	NA		Yes		Yes
ERR046798	Mycobacterium tuberculosis	Lineage4.1.1.3.1	NA	S	S	S	S	S	NA	NA	NA	NA	NA	NA	NA	NA	NA	NA		Yes		Yes
ERR046799	Mycobacterium tuberculosis	Lineage4.1.1.3.1	NA	S	S	S	S	NA	NA	NA	NA	NA	NA	NA	NA	NA	NA	NA		Yes		Yes
ERR046839	Mycobacterium tuberculosis	Lineage4.6.2.1	NA	S	S	S	S	NA	NA	NA	NA	NA	NA	NA	NA	NA	NA	NA		Yes		Yes
ERR046843	Mycobacterium tuberculosis	Lineage4.1.1.3.1	NA	S	S	S	S	NA	NA	NA	NA	NA	NA	NA	NA	NA	NA	NA		Yes		Yes
ERR046864	Mycobacterium tuberculosis	Lineage4.1.4	NA	S	S	S	S	NA	NA	NA	NA	NA	NA	NA	NA	NA	NA	NA		Yes		Yes
ERR046865	Mycobacterium tuberculosis	Lineage4.1.4	NA	S	S	S	S	NA	NA	NA	NA	NA	NA	NA	NA	NA	NA	NA		Yes		Yes
ERR046893	Mycobacterium tuberculosis	Lineage1.3.1	NA	S	S	S	S	NA	NA	NA	NA	NA	NA	NA	NA	NA	NA	NA		Yes		Yes
ERR046908	Mycobacterium tuberculosis	Lineage4.1.1.3.1	NA	S	S	S	S	S	NA	NA	NA	NA	NA	NA	NA	NA	NA	NA		Yes		Yes
ERR046939	Mycobacterium tuberculosis	Lineage3.1.2.2	NA	S	S	S	S	S	NA	NA	NA	NA	NA	NA	NA	NA	NA	NA		Yes		Yes
ERR046997	Mycobacterium tuberculosis	Lineage4	NA	S	S	S	S	NA	NA	NA	NA	NA	NA	NA	NA	NA	NA	NA		Yes		Yes
ERR047010	Mycobacterium tuberculosis	Lineage4.3.1.1	NA	S	S	S	S	NA	NA	NA	NA	NA	NA	NA	NA	NA	NA	NA		Yes		Yes
ERR047012	Mycobacterium tuberculosis	Lineage4.3.1.1	NA	S	S	S	S	NA	NA	NA	NA	NA	NA	NA	NA	NA	NA	NA		Yes		Yes
ERR072025	Mycobacterium tuberculosis	Lineage3.1.2.2	NA	S	S	S	S	NA	NA	NA	NA	NA	NA	NA	NA	NA	NA	NA		Yes		Yes
ERR072039	Mycobacterium tuberculosis	Lineage4	NA	S	S	S	S	NA	NA	NA	NA	NA	NA	NA	NA	NA	NA	NA		Yes		Yes
ERR1034589	Mycobacterium tuberculosis	Lineage3.1	NA	R	R	S	R	S	R	S	R	NA	NA	S	NA	NA	NA	NA		Yes		Yes
ERR1034591	Mycobacterium tuberculosis	Lineage3.1	NA	R	R	S	R	R	R	S	R	NA	NA	R	NA	NA	NA	NA		Yes		Yes
ERR1034649	Mycobacterium tuberculosis	Lineage4.3.3	NA	R	R	NA	NA	S	NA	NA	NA	NA	NA	NA	NA	NA	NA	NA		Yes		Yes
ERR1034650	Mycobacterium tuberculosis	Lineage4.3.3	NA	R	R	NA	NA	S	NA	NA	NA	NA	NA	NA	NA	NA	NA	NA		Yes		Yes
ERR1034651	Mycobacterium tuberculosis	Lineage4.3.3	NA	R	R	NA	NA	S	NA	NA	NA	NA	NA	NA	NA	NA	NA	NA		Yes		Yes
ERR1034668	Mycobacterium tuberculosis	Lineage4.2.2.1	NA	R	R	R	NA	R	NA	NA	NA	NA	NA	NA	NA	NA	NA	NA		Yes		Yes
ERR1034669	Mycobacterium tuberculosis	Lineage4.2.2.1	NA	R	R	R	NA	R	NA	NA	NA	NA	NA	NA	NA	NA	NA	NA		Yes		Yes
ERR1034688	Mycobacterium tuberculosis	Lineage4.2.2	NA	S	S	S	NA	NA	NA	NA	NA	NA	NA	NA	NA	NA	NA	NA		Yes		Yes
ERR1034718	Mycobacterium tuberculosis	Lineage4.3.4.2	NA	S	S	NA	R	NA	NA	NA	NA	NA	NA	NA	NA	NA	NA	NA		Yes		Yes
ERR1034725	Mycobacterium tuberculosis	Lineage4.3.4.1	NA	R	R	R	R	S	NA	S	NA	NA	NA	NA	NA	NA	NA	NA		Yes		Yes
ERR1034726	Mycobacterium tuberculosis	Lineage4.3.4.1	NA	R	S	R	NA	S	NA	S	NA	NA	NA	NA	NA	NA	NA	NA		Yes		Yes
ERR1034752	Mycobacterium tuberculosis	Lineage4.3.4.1	NA	R	S	S	NA	S	NA	S	NA	NA	NA	NA	NA	NA	NA	NA		Yes		Yes
ERR1034758	Mycobacterium tuberculosis	Lineage4.3.4.2	NA	R	S	S	NA	S	NA	S	NA	NA	NA	NA	NA	NA	NA	NA		Yes		Yes
ERR1034764	Mycobacterium tuberculosis	Lineage4.3.4.1	NA	R	R	R	R	R	NA	S	NA	NA	NA	NA	NA	NA	NA	NA		Yes		Yes
ERR1034784	Mycobacterium tuberculosis	Lineage4.3.4.2	NA	R	R	R	R	R	R	R	NA	NA	NA	S	NA	NA	NA	NA		Yes		Yes
ERR1034790	Mycobacterium tuberculosis	Lineage4.1.1	NA	R	S	S	NA	S	NA	S	NA	NA	NA	NA	NA	NA	NA	NA		Yes		Yes
ERR1034794	Mycobacterium tuberculosis	Lineage4.3.4	NA	R	S	S	NA	S	NA	S	NA	NA	NA	NA	NA	NA	NA	NA		Yes		Yes
ERR1034834	Mycobacterium tuberculosis	Lineage4.1.2.1	NA	NA	NA	NA	NA	NA	S	S	S	NA	NA	S	NA	NA	NA	NA		Yes		Yes
ERR1034897	Mycobacterium tuberculosis	Lineage4.2.2.1	NA	R	R	NA	NA	NA	S	S	S	NA	NA	S	NA	NA	NA	NA		Yes		Yes
ERR1034900	Mycobacterium tuberculosis	Lineage4.3.3	NA	NA	NA	NA	NA	NA	R	R	R	NA	NA	R	NA	NA	NA	NA		Yes		Yes
ERR1034941	Mycobacterium tuberculosis	Lineage4.3.4.2.1	NA	R	R	S	NA	NA	NA	NA	S	NA	NA	S	NA	NA	NA	NA		Yes		Yes
ERR1034946	Mycobacterium tuberculosis	Lineage4.9.1	NA	NA	NA	NA	NA	NA	NA	NA	S	NA	NA	S	NA	NA	NA	NA		Yes		Yes
ERR1034947	Mycobacterium tuberculosis	Lineage4.1	NA	R	R	S	NA	NA	NA	NA	R	NA	NA	S	NA	NA	NA	NA		Yes		Yes
ERR1035097	Mycobacterium tuberculosis	Lineage2.1	NA	R	R	NA	NA	NA	NA	NA	NA	NA	NA	NA	NA	NA	NA	NA		Yes		Yes
ERR1035112	Mycobacterium tuberculosis	Lineage4.4.1.2	NA	S	S	NA	NA	NA	NA	NA	NA	NA	NA	NA	NA	NA	NA	NA		Yes		Yes
ERR1035121	Mycobacterium tuberculosis	Lineage4.1.2	NA	S	S	NA	NA	NA	NA	NA	NA	NA	NA	NA	NA	NA	NA	NA		Yes		Yes
ERR1035135	Mycobacterium tuberculosis	Lineage2.2.2	NA	S	S	NA	NA	NA	NA	NA	NA	NA	NA	NA	NA	NA	NA	NA		Yes		Yes
ERR1035259	Mycobacterium tuberculosis	Lineage4.6.4	NA	R	R	R	NA	S	S	S	S	NA	NA	NA	NA	NA	NA	NA		Yes		Yes
ERR1035263	Mycobacterium tuberculosis	Lineage4.3.3	NA	R	R	S	NA	S	S	S	S	NA	NA	NA	NA	NA	NA	NA		Yes		Yes
ERR1035274	Mycobacterium tuberculosis	Lineage4.6.4	NA	R	R	S	NA	S	S	S	S	NA	NA	NA	NA	NA	NA	NA		Yes		Yes
ERR1035282	Mycobacterium tuberculosis	Lineage4.3.4.1	NA	R	R	R	NA	R	S	S	S	NA	NA	NA	NA	NA	NA	NA		Yes		Yes
ERR1035290	Mycobacterium tuberculosis	Lineage4.6.4	NA	R	R	R	NA	S	S	S	S	NA	NA	NA	NA	NA	NA	NA		Yes		Yes
ERR1035303	Mycobacterium tuberculosis	Lineage4.6.4	NA	R	R	S	NA	S	S	S	S	NA	NA	NA	NA	NA	NA	NA		Yes		Yes
ERR1035310	Mycobacterium tuberculosis	Lineage4.6.4	NA	R	R	R	NA	S	S	S	S	NA	NA	NA	NA	NA	NA	NA		Yes		Yes
ERR1035311	Mycobacterium tuberculosis	Lineage4.4.1	NA	R	R	S	NA	S	S	S	S	NA	NA	NA	NA	NA	NA	NA		Yes		Yes
ERR1035319	Mycobacterium tuberculosis	Lineage4.6.4	NA	R	R	R	NA	R	S	S	S	NA	NA	NA	NA	NA	NA	NA		Yes		Yes
ERR1035324	Mycobacterium tuberculosis	Lineage4.6.4	NA	R	R	R	NA	R	S	S	S	NA	NA	NA	NA	NA	NA	NA		Yes		Yes
ERR1035325	Mycobacterium tuberculosis	Lineage4.6.4	NA	R	R	R	NA	R	S	S	S	NA	NA	NA	NA	NA	NA	NA		Yes		Yes
ERR1035363	Mycobacterium tuberculosis	Lineage4.6.4	NA	R	R	R	NA	S	R	R	R	NA	NA	NA	NA	NA	NA	NA		Yes		Yes
ERR1035364	Mycobacterium tuberculosis	Lineage4.6.4	NA	R	R	S	NA	S	S	S	S	NA	NA	NA	NA	NA	NA	NA		Yes		Yes
ERR1036298	Mycobacterium tuberculosis	Lineage4.3.4.2.1	NA	NA	NA	NA	NA	NA	NA	S	S	NA	NA	S	NA	NA	NA	NA		Yes		Yes
ERR1213830	Mycobacterium tuberculosis	Lineage2.2.2	NA	S	S	S	NA	S	NA	NA	NA	NA	NA	NA	NA	NA	NA	NA		Yes		Yes
ERR1213835	Mycobacterium tuberculosis	Lineage2.2.1	NA	R	S	R	NA	R	NA	NA	NA	NA	NA	NA	NA	NA	NA	NA		Yes		Yes
ERR1213837	Mycobacterium tuberculosis	Lineage4.9	NA	R	R	R	NA	R	NA	NA	NA	NA	NA	NA	NA	NA	NA	NA		Yes		Yes
ERR1213854	Mycobacterium tuberculosis	Lineage4.5	NA	R	S	S	NA	R	NA	NA	NA	NA	NA	NA	NA	NA	NA	NA		Yes		Yes
ERR1213857	Mycobacterium tuberculosis	Lineage2.2.2	NA	R	R	S	NA	R	NA	NA	NA	NA	NA	NA	NA	NA	NA	NA		Yes		Yes
ERR1213859	Mycobacterium tuberculosis	Lineage2.2.2	NA	R	R	R	NA	R	NA	NA	NA	NA	NA	NA	NA	NA	NA	NA		Yes		Yes
ERR1213863	Mycobacterium tuberculosis	Lineage4.2.2	NA	R	R	R	NA	R	NA	NA	NA	NA	NA	NA	NA	NA	NA	NA		Yes		Yes
ERR1213864	Mycobacterium tuberculosis	Lineage2.2.2	NA	R	S	R	NA	R	NA	NA	NA	NA	NA	NA	NA	NA	NA	NA		Yes		Yes
ERR1213909	Mycobacterium tuberculosis	Lineage1.2.2.1	NA	R	R	R	NA	S	NA	NA	NA	NA	NA	NA	NA	NA	NA	NA		Yes		Yes
ERR1213941	Mycobacterium tuberculosis	Lineage4.6.1.2	NA	S	S	S	NA	S	NA	NA	NA	NA	NA	NA	NA	NA	NA	NA		Yes		Yes
ERR1213945	Mycobacterium tuberculosis	Lineage4.1.1.1	NA	R	S	S	NA	R	NA	NA	NA	NA	NA	NA	NA	NA	NA	NA		Yes		Yes
ERR1213947	Mycobacterium tuberculosis	Lineage1.1.2	NA	R	S	R	NA	S	NA	NA	NA	NA	NA	NA	NA	NA	NA	NA		Yes		Yes
ERR1213950	Mycobacterium tuberculosis	Lineage4.1.1.1	NA	R	R	R	NA	R	NA	NA	NA	NA	NA	NA	NA	NA	NA	NA		Yes		Yes
ERR124641	Mycobacterium tuberculosis	Lineage4.1.1.3	NA	S	S	NA	NA	NA	NA	NA	NA	NA	NA	NA	NA	NA	NA	NA		Yes		Yes
ERR126599	Mycobacterium tuberculosis	Lineage4.6.1.1	NA	S	S	NA	NA	NA	NA	NA	NA	NA	NA	NA	NA	NA	NA	NA		Yes		Yes
ERR126601	Mycobacterium tuberculosis	Lineage4.6.1.2	NA	S	S	NA	NA	NA	NA	NA	NA	NA	NA	NA	NA	NA	NA	NA		Yes		Yes
ERR126610	Mycobacterium tuberculosis	Lineage4.9.1	NA	S	S	NA	NA	NA	NA	NA	NA	NA	NA	NA	NA	NA	NA	NA		Yes		Yes
ERR161083	Mycobacterium tuberculosis	Lineage3.1.1	NA	S	S	NA	NA	NA	NA	NA	NA	NA	NA	NA	NA	NA	NA	NA		Yes		Yes
ERR161100	Mycobacterium tuberculosis	Lineage1.3.1	NA	S	S	NA	NA	NA	NA	NA	NA	NA	NA	NA	NA	NA	NA	NA		Yes		Yes
ERR163931	Mycobacterium tuberculosis	Lineage4.1.1.3	NA	S	S	NA	NA	NA	NA	NA	NA	NA	NA	NA	NA	NA	NA	NA		Yes		Yes
ERR164013	Mycobacterium tuberculosis	Lineage4.4.1.2	NA	S	S	S	S	S	NA	NA	NA	NA	NA	NA	NA	NA	NA	NA		Yes		Yes
ERR171146	Mycobacterium tuberculosis	Lineage4.8.1	NA	S	S	S	S	NA	NA	NA	NA	S	NA	NA	NA	NA	NA	NA		Yes		Yes
ERR176466	Mycobacterium tuberculosis	Lineage3.1.1	NA	S	S	S	NA	S	NA	NA	NA	NA	NA	NA	NA	NA	NA	NA		Yes		Yes
ERR176541	Mycobacterium tuberculosis	Lineage4.6.1.1	NA	S	S	NA	NA	NA	NA	NA	NA	NA	NA	NA	NA	NA	NA	NA		Yes		Yes
ERR176553	Mycobacterium tuberculosis	Lineage4.6.1.1	NA	S	S	NA	NA	NA	NA	NA	NA	NA	NA	NA	NA	NA	NA	NA		Yes		Yes
ERR176754	Mycobacterium tuberculosis	Lineage4.3.4.2.1	NA	S	S	S	S	S	NA	NA	NA	NA	NA	NA	NA	NA	NA	NA		Yes		Yes
ERR176757	Mycobacterium tuberculosis	Lineage1.1.2	NA	S	S	S	S	S	NA	NA	NA	NA	NA	NA	NA	NA	NA	NA		Yes		Yes
ERR176795	Mycobacterium tuberculosis	Lineage1.1.2	NA	S	S	NA	NA	NA	NA	NA	NA	NA	NA	NA	NA	NA	NA	NA		Yes		Yes
ERR181681	Mycobacterium tuberculosis	Lineage4.1.4	NA	S	S	NA	NA	NA	NA	NA	NA	NA	NA	NA	NA	NA	NA	NA		Yes		Yes
ERR181789	Mycobacterium tuberculosis	Lineage4.1.1.3	NA	S	S	NA	NA	NA	NA	NA	NA	NA	NA	NA	NA	NA	NA	NA		Yes		Yes
ERR181807	Mycobacterium tuberculosis	Lineage1.3.1	NA	S	S	NA	NA	NA	NA	NA	NA	NA	NA	NA	NA	NA	NA	NA		Yes		Yes
ERR190355	Mycobacterium tuberculosis	Lineage4.6.2	NA	R	S	S	S	S	NA	NA	NA	NA	NA	NA	NA	NA	NA	NA		Yes		Yes
ERR190377	Mycobacterium tuberculosis	Lineage1.1.3.1	NA	S	S	NA	NA	NA	NA	NA	NA	NA	NA	NA	NA	NA	NA	NA		Yes		Yes
ERR212117	Mycobacterium tuberculosis	Lineage4.4.1.1	NA	S	S	NA	NA	NA	NA	NA	NA	NA	NA	NA	NA	NA	NA	NA		Yes		Yes
ERR212131	Mycobacterium tuberculosis	Lineage1.3.1	NA	S	S	NA	NA	NA	NA	NA	NA	NA	NA	NA	NA	NA	NA	NA		Yes		Yes
ERR212156	Mycobacterium tuberculosis	Lineage4.1.1.3	NA	S	S	NA	NA	NA	NA	NA	NA	NA	NA	NA	NA	NA	NA	NA		Yes		Yes
ERR212157	Mycobacterium tuberculosis	Lineage1.3.1	NA	S	S	NA	NA	NA	NA	NA	NA	NA	NA	NA	NA	NA	NA	NA		Yes		Yes
ERR245694	Mycobacterium tuberculosis	Lineage3.1.1	NA	S	S	NA	NA	NA	NA	NA	NA	NA	NA	NA	NA	NA	NA	NA		Yes		Yes
ERR245742	Mycobacterium tuberculosis	Lineage1.1.2	NA	S	S	S	S	S	NA	NA	NA	NA	NA	NA	NA	NA	NA	NA		Yes		Yes
ERR245743	Mycobacterium tuberculosis	Lineage4.7	NA	S	S	S	S	S	NA	NA	NA	NA	NA	NA	NA	NA	NA	NA		Yes		Yes
ERR245758	Mycobacterium tuberculosis	Lineage4.9.1	NA	S	S	NA	NA	NA	NA	NA	NA	NA	NA	NA	NA	NA	NA	NA		Yes		Yes
ERR245777	Mycobacterium tuberculosis	Lineage3.1.1	NA	R	S	S	S	NA	NA	NA	NA	NA	NA	NA	NA	NA	NA	NA		Yes		Yes
ERR245804	Mycobacterium tuberculosis	Lineage4.1.1.3	NA	S	S	NA	NA	NA	NA	NA	NA	NA	NA	NA	NA	NA	NA	NA		Yes		Yes
ERR245828	Mycobacterium tuberculosis	Lineage4.1.1.3	NA	S	S	NA	NA	NA	NA	NA	NA	NA	NA	NA	NA	NA	NA	NA		Yes		Yes
ERR245844	Mycobacterium tuberculosis	Lineage1.1.3.2	NA	S	S	NA	NA	NA	NA	NA	NA	NA	NA	NA	NA	NA	NA	NA		Yes		Yes
ERR2503532	Mycobacterium tuberculosis	Lineage4.6.3	NA	S	S	S	S	S	NA	NA	NA	NA	NA	NA	NA	NA	NA	NA		Yes		Yes
ERR400391	Mycobacterium tuberculosis	Lineage1.3.2	NA	S	S	S	S	S	NA	NA	NA	NA	NA	NA	NA	NA	NA	NA		Yes		Yes
ERR400393	Mycobacterium tuberculosis	Lineage4.6.1.2	NA	S	S	S	S	S	NA	NA	NA	NA	NA	NA	NA	NA	NA	NA		Yes		Yes
ERR400395	Mycobacterium tuberculosis	Lineage4.6.3	NA	S	S	S	S	S	NA	NA	NA	NA	NA	NA	NA	NA	NA	NA		Yes		Yes
ERR400415	Mycobacterium tuberculosis	Lineage7	NA	S	S	S	S	S	NA	NA	NA	NA	NA	NA	NA	NA	NA	NA		Yes		Yes
ERR400417	Mycobacterium tuberculosis	Lineage4.1.1.1	NA	S	S	S	S	S	NA	NA	NA	NA	NA	NA	NA	NA	NA	NA		Yes		Yes
ERR400424	Mycobacterium tuberculosis	Lineage2.2.2	NA	S	S	S	S	S	NA	NA	NA	NA	NA	NA	NA	NA	NA	NA		Yes		Yes
ERR400432	Mycobacterium tuberculosis	Lineage4.6.4	NA	S	S	S	S	S	NA	NA	NA	NA	NA	NA	NA	NA	NA	NA		Yes		Yes
ERR400455	Mycobacterium tuberculosis	Lineage1.1.3.2	NA	S	S	S	S	S	NA	NA	NA	NA	NA	NA	NA	NA	NA	NA		Yes		Yes
ERR400461	Mycobacterium tuberculosis	Lineage4.3	NA	S	S	S	S	S	NA	NA	NA	NA	NA	NA	NA	NA	NA	NA		Yes		Yes
ERR400462	Mycobacterium tuberculosis	Lineage4.8	NA	S	S	S	S	NA	NA	NA	NA	NA	NA	NA	NA	NA	NA	NA		Yes		Yes
ERR400473	Mycobacterium tuberculosis	Lineage4.6.1	NA	S	S	S	S	S	NA	NA	NA	NA	NA	NA	NA	NA	NA	NA		Yes		Yes
ERR400475	Mycobacterium tuberculosis	Lineage4.4.1.2	NA	S	S	S	S	S	NA	NA	NA	NA	NA	NA	NA	NA	NA	NA		Yes		Yes
ERR400480	Mycobacterium tuberculosis	Lineage1.2.2	NA	S	S	S	S	S	NA	NA	NA	NA	NA	NA	NA	NA	NA	NA		Yes		Yes
ERR400498	Mycobacterium tuberculosis	Lineage4.6.3	NA	S	S	S	S	S	NA	NA	NA	NA	NA	NA	NA	NA	NA	NA		Yes		Yes
ERR400500	Mycobacterium tuberculosis	Lineage4.6.1.2	NA	S	S	S	S	S	NA	NA	NA	NA	NA	NA	NA	NA	NA	NA		Yes		Yes
ERR400504	Mycobacterium tuberculosis	Lineage1.2.2.1	NA	R	S	S	R	S	S	S	S	S	NA	NA	NA	NA	NA	NA		Yes		Yes
ERR550653	Mycobacterium tuberculosis	Lineage4.4.1.1	NA	S	S	S	S	S	NA	NA	NA	NA	NA	NA	NA	NA	NA	NA		Yes		Yes
ERR550698	Mycobacterium tuberculosis	Lineage4.1.3	NA	R	S	S	S	R	NA	NA	NA	NA	NA	NA	NA	NA	NA	NA		Yes		Yes
ERR550711	Mycobacterium tuberculosis	Lineage1.1.2	NA	S	S	S	S	S	NA	NA	NA	NA	NA	NA	NA	NA	NA	NA		Yes		Yes
ERR550737	Mycobacterium tuberculosis	Lineage4.4.1.2	NA	S	S	S	S	S	NA	NA	NA	NA	NA	NA	NA	NA	NA	NA		Yes		Yes
ERR550742	Mycobacterium tuberculosis	Lineage4.2.2.2	NA	S	S	S	S	S	NA	NA	NA	NA	NA	NA	NA	NA	NA	NA		Yes		Yes
ERR550803	Mycobacterium tuberculosis	Lineage4.8.1	NA	S	S	S	S	S	NA	NA	NA	NA	NA	NA	NA	NA	NA	NA		Yes		Yes
ERR550825	Mycobacterium tuberculosis	Lineage4.2.2.1	NA	S	S	S	S	R	NA	NA	NA	NA	NA	NA	NA	NA	NA	NA		Yes		Yes
ERR550865	Mycobacterium tuberculosis	Lineage4.8.3	NA	S	S	S	S	S	NA	NA	NA	NA	NA	NA	NA	NA	NA	NA		Yes		Yes
ERR550875	Mycobacterium tuberculosis	Lineage4.6.4	NA	S	S	S	S	S	NA	NA	NA	NA	NA	NA	NA	NA	NA	NA		Yes		Yes
ERR550944	Mycobacterium tuberculosis	Lineage4.6.4	NA	S	S	S	S	S	NA	NA	NA	NA	NA	NA	NA	NA	NA	NA		Yes		Yes
ERR550965	Mycobacterium tuberculosis	Lineage4.4	NA	S	S	S	S	S	NA	NA	NA	NA	NA	NA	NA	NA	NA	NA		Yes		Yes
ERR551001	Mycobacterium tuberculosis	Lineage4.1.3	NA	S	S	S	S	S	NA	NA	NA	NA	NA	NA	NA	NA	NA	NA		Yes		Yes
ERR551013	Mycobacterium tuberculosis	Lineage3.2	NA	S	S	S	S	S	NA	NA	NA	NA	NA	NA	NA	NA	NA	NA		Yes		Yes
ERR551065	Mycobacterium tuberculosis	Lineage4.3	NA	S	S	S	S	S	NA	NA	NA	NA	NA	NA	NA	NA	NA	NA		Yes		Yes
ERR551150	Mycobacterium tuberculosis	Lineage4.1.2.1	NA	S	S	S	S	S	NA	NA	NA	NA	NA	NA	NA	NA	NA	NA		Yes		Yes
ERR551170	Mycobacterium tuberculosis	Lineage4.2.2.1	NA	S	S	S	S	S	NA	NA	NA	NA	NA	NA	NA	NA	NA	NA		Yes		Yes
ERR551213	Mycobacterium tuberculosis	Lineage4.2.1.1	NA	S	S	S	S	S	NA	NA	NA	NA	NA	NA	NA	NA	NA	NA		Yes		Yes
ERR551243	Mycobacterium tuberculosis	Lineage4.3.1	NA	S	S	S	S	S	NA	NA	NA	NA	NA	NA	NA	NA	NA	NA		Yes		Yes
ERR551252	Mycobacterium tuberculosis	LineageBovis	NA	S	S	S	R	S	NA	NA	NA	NA	NA	NA	NA	NA	NA	NA		Yes		Yes
ERR551274	Mycobacterium tuberculosis	Lineage4.8.3	NA	S	S	S	S	S	NA	NA	NA	NA	NA	NA	NA	NA	NA	NA		Yes		Yes
ERR551322	Mycobacterium tuberculosis	Lineage4.2.1.1	NA	S	S	S	S	S	NA	NA	NA	NA	NA	NA	NA	NA	NA	NA		Yes		Yes
ERR551340	Mycobacterium tuberculosis	Lineage4.2.2.1	NA	S	S	S	S	S	NA	NA	NA	NA	NA	NA	NA	NA	NA	NA		Yes		Yes
ERR551351	Mycobacterium tuberculosis	Lineage4.3.2	NA	S	S	S	S	S	NA	NA	NA	NA	NA	NA	NA	NA	NA	NA		Yes		Yes
ERR551355	Mycobacterium tuberculosis	Lineage4.3.3	NA	S	S	S	S	S	NA	NA	NA	NA	NA	NA	NA	NA	NA	NA		Yes		Yes
ERR551356	Mycobacterium tuberculosis	Lineage3.1.2.1	NA	S	S	S	S	S	NA	NA	NA	NA	NA	NA	NA	NA	NA	NA		Yes		Yes
ERR551390	Mycobacterium tuberculosis	Lineage4.1.1	NA	S	S	S	S	S	NA	NA	NA	NA	NA	NA	NA	NA	NA	NA		Yes		Yes
ERR551455	Mycobacterium tuberculosis	Lineage4.6.2.2	NA	S	S	S	S	S	NA	NA	NA	NA	NA	NA	NA	NA	NA	NA		Yes		Yes
ERR551482	Mycobacterium tuberculosis	Lineage4.1.3	NA	S	S	S	S	S	NA	NA	NA	NA	NA	NA	NA	NA	NA	NA		Yes		Yes
ERR551483	Mycobacterium tuberculosis	Lineage4.2.1.1	NA	S	S	S	S	S	NA	NA	NA	NA	NA	NA	NA	NA	NA	NA		Yes		Yes
ERR551498	Mycobacterium tuberculosis	Lineage1.2.2.1	NA	S	S	S	S	S	NA	NA	NA	NA	NA	NA	NA	NA	NA	NA		Yes		Yes
ERR551503	Mycobacterium tuberculosis	Lineage4.8	NA	S	S	S	S	S	NA	NA	NA	NA	NA	NA	NA	NA	NA	NA		Yes		Yes
ERR551574	Mycobacterium tuberculosis	Lineage4	NA	S	S	S	S	S	NA	NA	NA	NA	NA	NA	NA	NA	NA	NA		Yes		Yes
ERR551594	Mycobacterium tuberculosis	Lineage4.1.2.1	NA	S	S	S	S	S	NA	NA	NA	NA	NA	NA	NA	NA	NA	NA		Yes		Yes
ERR551657	Mycobacterium tuberculosis	Lineage4	NA	S	S	S	S	S	NA	NA	NA	NA	NA	NA	NA	NA	NA	NA		Yes		Yes
ERR551663	Mycobacterium tuberculosis	Lineage3.1.2	NA	R	S	S	S	S	NA	NA	NA	NA	NA	NA	NA	NA	NA	NA		Yes		Yes
ERR551664	Mycobacterium tuberculosis	Lineage4.8.3	NA	S	S	S	S	S	NA	NA	NA	NA	NA	NA	NA	NA	NA	NA		Yes		Yes
ERR551703	Mycobacterium tuberculosis	Lineage4.3.1	NA	S	S	S	S	S	NA	NA	NA	NA	NA	NA	NA	NA	NA	NA		Yes		Yes
ERR551712	Mycobacterium tuberculosis	Lineage4.8	NA	S	S	S	S	S	NA	NA	NA	NA	NA	NA	NA	NA	NA	NA		Yes		Yes
ERR551761	Mycobacterium tuberculosis	Lineage4.2.1.1	NA	S	S	S	S	S	NA	NA	NA	NA	NA	NA	NA	NA	NA	NA		Yes		Yes
ERR551813	Mycobacterium tuberculosis	Lineage4.2.2.1	NA	R	S	S	S	R	NA	NA	NA	NA	NA	NA	NA	NA	NA	NA		Yes		Yes
ERR551834	Mycobacterium tuberculosis	Lineage2.2.2	NA	S	S	S	S	S	NA	NA	NA	NA	NA	NA	NA	NA	NA	NA		Yes		Yes
ERR551836	Mycobacterium tuberculosis	Lineage4.6.2.2	NA	S	S	S	S	S	NA	NA	NA	NA	NA	NA	NA	NA	NA	NA		Yes		Yes
ERR551839	Mycobacterium tuberculosis	Lineage1.2.2	NA	S	S	S	S	S	NA	NA	NA	NA	NA	NA	NA	NA	NA	NA		Yes		Yes
ERR551868	Mycobacterium tuberculosis	Lineage4.8.3	NA	S	S	S	S	S	NA	NA	NA	NA	NA	NA	NA	NA	NA	NA		Yes		Yes
ERR551871	Mycobacterium tuberculosis	Lineage2.2.1.1	NA	S	S	S	S	S	NA	NA	NA	NA	NA	NA	NA	NA	NA	NA		Yes		Yes
ERR551874	Mycobacterium tuberculosis	Lineage4.8.3	NA	S	S	S	S	S	NA	NA	NA	NA	NA	NA	NA	NA	NA	NA		Yes		Yes
ERR551889	Mycobacterium tuberculosis	Lineage4.3	NA	S	S	S	S	S	NA	NA	NA	NA	NA	NA	NA	NA	NA	NA		Yes		Yes
ERR551964	Mycobacterium tuberculosis	Lineage4.8.3	NA	S	S	S	S	S	NA	NA	NA	NA	NA	NA	NA	NA	NA	NA		Yes		Yes
ERR552006	Mycobacterium tuberculosis	Lineage4.2.1.1	NA	S	S	S	S	S	NA	NA	NA	NA	NA	NA	NA	NA	NA	NA		Yes		Yes
ERR552058	Mycobacterium tuberculosis	Lineage4.6.4	NA	S	S	S	S	S	NA	NA	NA	NA	NA	NA	NA	NA	NA	NA		Yes		Yes
ERR552061	Mycobacterium tuberculosis	Lineage4.1.4	NA	S	S	S	S	S	NA	NA	NA	NA	NA	NA	NA	NA	NA	NA		Yes		Yes
ERR552126	Mycobacterium tuberculosis	Lineage4.9	NA	S	S	S	S	S	NA	NA	NA	NA	NA	NA	NA	NA	NA	NA		Yes		Yes
ERR552137	Mycobacterium tuberculosis	Lineage1.1.3.3	NA	S	S	S	S	S	NA	NA	NA	NA	NA	NA	NA	NA	NA	NA		Yes		Yes
ERR552145	Mycobacterium tuberculosis	Lineage4.7	NA	S	S	S	R	S	NA	NA	NA	NA	NA	NA	NA	NA	NA	NA		Yes		Yes
ERR552186	Mycobacterium tuberculosis	Lineage4.8	NA	S	S	S	S	S	NA	NA	NA	NA	NA	NA	NA	NA	NA	NA		Yes		Yes
ERR552205	Mycobacterium tuberculosis	Lineage4.8.3	NA	S	S	S	S	S	NA	NA	NA	NA	NA	NA	NA	NA	NA	NA		Yes		Yes
ERR552218	Mycobacterium tuberculosis	Lineage4.8.3	NA	S	S	S	S	S	NA	NA	NA	NA	NA	NA	NA	NA	NA	NA		Yes		Yes
ERR552272	Mycobacterium tuberculosis	Lineage4	NA	S	S	S	S	S	NA	NA	NA	NA	NA	NA	NA	NA	NA	NA		Yes		Yes
ERR552316	Mycobacterium tuberculosis	Lineage4.6.1.1	NA	S	S	S	S	S	NA	NA	NA	NA	NA	NA	NA	NA	NA	NA		Yes		Yes
ERR552320	Mycobacterium tuberculosis	Lineage4.8.1	NA	S	S	S	S	S	NA	NA	NA	NA	NA	NA	NA	NA	NA	NA		Yes		Yes
ERR552375	Mycobacterium tuberculosis	Lineage4.9	NA	S	S	S	S	S	NA	NA	NA	NA	NA	NA	NA	NA	NA	NA		Yes		Yes
ERR552382	Mycobacterium tuberculosis	Lineage4.3	NA	S	S	S	S	S	NA	NA	NA	NA	NA	NA	NA	NA	NA	NA		Yes		Yes
ERR552394	Mycobacterium tuberculosis	Lineage4.8.3	NA	S	S	S	S	S	NA	NA	NA	NA	NA	NA	NA	NA	NA	NA		Yes		Yes
ERR552459	Mycobacterium tuberculosis	Lineage4.2.2.1	NA	R	S	S	S	R	NA	S	NA	NA	NA	NA	NA	NA	NA	NA		Yes		Yes
ERR552476	Mycobacterium tuberculosis	Lineage4.8	NA	S	S	S	S	S	NA	NA	NA	NA	NA	NA	NA	NA	NA	NA		Yes		Yes
ERR552483	Mycobacterium tuberculosis	Lineage4.2.2.1	NA	S	S	S	S	S	NA	NA	NA	NA	NA	NA	NA	NA	NA	NA		Yes		Yes
ERR552508	Mycobacterium tuberculosis	Lineage4.1	NA	S	S	S	S	S	NA	NA	NA	NA	NA	NA	NA	NA	NA	NA		Yes		Yes
ERR552544	Mycobacterium tuberculosis	Lineage4.8	NA	S	S	S	S	S	NA	NA	NA	NA	NA	NA	NA	NA	NA	NA		Yes		Yes
ERR552547	Mycobacterium tuberculosis	Lineage4.8.3	NA	S	S	S	S	S	NA	NA	NA	NA	NA	NA	NA	NA	NA	NA		Yes		Yes
ERR552613	Mycobacterium tuberculosis	Lineage4.1.1.2	NA	S	S	S	S	S	NA	NA	NA	NA	NA	NA	NA	NA	NA	NA		Yes		Yes
ERR552644	Mycobacterium tuberculosis	Lineage4.9	NA	S	S	S	S	S	NA	NA	NA	NA	NA	NA	NA	NA	NA	NA		Yes		Yes
ERR552663	Mycobacterium tuberculosis	Lineage4.4	NA	S	S	S	S	S	NA	NA	NA	NA	NA	NA	NA	NA	NA	NA		Yes		Yes
ERR552706	Mycobacterium tuberculosis	Lineage4.8.3	NA	S	S	S	S	S	NA	NA	NA	NA	NA	NA	NA	NA	NA	NA		Yes		Yes
ERR552752	Mycobacterium tuberculosis	Lineage4.1.1.1	NA	S	S	S	S	S	NA	NA	NA	NA	NA	NA	NA	NA	NA	NA		Yes		Yes
ERR552820	Mycobacterium tuberculosis	Lineage3.2	NA	S	S	S	S	S	NA	NA	NA	NA	NA	NA	NA	NA	NA	NA		Yes		Yes
ERR552845	Mycobacterium tuberculosis	Lineage1.1.1.1	NA	S	S	S	S	S	NA	NA	NA	NA	NA	NA	NA	NA	NA	NA		Yes		Yes
ERR552850	Mycobacterium tuberculosis	Lineage4.9	NA	S	S	S	S	S	NA	NA	NA	NA	NA	NA	NA	NA	NA	NA		Yes		Yes
ERR552871	Mycobacterium tuberculosis	Lineage4.9	NA	S	S	S	S	S	NA	NA	NA	NA	NA	NA	NA	NA	NA	NA		Yes		Yes
ERR552946	Mycobacterium tuberculosis	Lineage4.8.3	NA	S	S	S	S	S	NA	NA	NA	NA	NA	NA	NA	NA	NA	NA		Yes		Yes
ERR552953	Mycobacterium tuberculosis	Lineage4.8.3	NA	S	S	S	S	S	NA	NA	NA	NA	NA	NA	NA	NA	NA	NA		Yes		Yes
ERR552984	Mycobacterium tuberculosis	Lineage4.8.3	NA	S	S	S	S	S	NA	NA	NA	NA	NA	NA	NA	NA	NA	NA		Yes		Yes
ERR553061	Mycobacterium tuberculosis	LineageBovis	NA	S	S	S	R	S	NA	NA	NA	NA	NA	NA	NA	NA	NA	NA		Yes		Yes
ERR553065	Mycobacterium tuberculosis	Lineage3.1	NA	S	S	S	S	S	NA	NA	NA	NA	NA	NA	NA	NA	NA	NA		Yes		Yes
ERR553079	Mycobacterium tuberculosis	Lineage4.3.1	NA	S	S	S	S	S	NA	NA	NA	NA	NA	NA	NA	NA	NA	NA		Yes		Yes
ERR553137	Mycobacterium tuberculosis	Lineage4.2.1.1	NA	S	S	S	S	S	NA	NA	NA	NA	NA	NA	NA	NA	NA	NA		Yes		Yes
ERR553138	Mycobacterium tuberculosis	Lineage4.8.3	NA	S	S	S	S	S	NA	NA	NA	NA	NA	NA	NA	NA	NA	NA		Yes		Yes
ERR553143	Mycobacterium tuberculosis	Lineage4.2.2.1	NA	S	S	S	S	S	NA	NA	NA	NA	NA	NA	NA	NA	NA	NA		Yes		Yes
ERR553150	Mycobacterium tuberculosis	Lineage4.3	NA	S	S	S	S	S	NA	NA	NA	NA	NA	NA	NA	NA	NA	NA		Yes		Yes
ERR553158	Mycobacterium tuberculosis	Lineage4.4.1.1	NA	S	S	S	S	S	NA	NA	NA	NA	NA	NA	NA	NA	NA	NA		Yes		Yes
ERR553160	Mycobacterium tuberculosis	Lineage4.6	NA	R	S	S	S	S	NA	NA	NA	NA	NA	NA	NA	NA	NA	NA		Yes		Yes
ERR553203	Mycobacterium tuberculosis	Lineage4.2.2.1	NA	R	S	S	S	R	NA	NA	NA	NA	NA	NA	NA	NA	NA	NA		Yes		Yes
ERR553245	Mycobacterium tuberculosis	Lineage4.2.2.1	NA	S	S	S	S	S	NA	NA	NA	NA	NA	NA	NA	NA	NA	NA		Yes		Yes
ERR553255	Mycobacterium tuberculosis	Lineage4.6.1.1	NA	S	S	S	S	S	NA	NA	NA	NA	NA	NA	NA	NA	NA	NA		Yes		Yes
ERR553259	Mycobacterium tuberculosis	Lineage4.8	NA	S	S	S	S	S	NA	NA	NA	NA	NA	NA	NA	NA	NA	NA		Yes		Yes
ERR553332	Mycobacterium tuberculosis	Lineage4.1.3	NA	R	S	S	S	R	NA	NA	NA	NA	NA	NA	NA	NA	NA	NA		Yes		Yes
ERR553346	Mycobacterium tuberculosis	Lineage4	NA	S	S	S	S	S	NA	NA	NA	NA	NA	NA	NA	NA	NA	NA		Yes		Yes
ERR553379	Mycobacterium tuberculosis	Lineage4.3.2	NA	S	S	S	S	S	NA	NA	NA	NA	NA	NA	NA	NA	NA	NA		Yes		Yes
ERR553388	Mycobacterium tuberculosis	Lineage4.1.2.1	NA	S	S	S	S	S	NA	NA	NA	NA	NA	NA	NA	NA	NA	NA		Yes		Yes
ERR553390	Mycobacterium tuberculosis	Lineage4	NA	S	S	S	S	S	NA	NA	NA	NA	NA	NA	NA	NA	NA	NA		Yes		Yes
ERR718262	Mycobacterium tuberculosis	Lineage1.1	NA	S	S	S	NA	S	NA	NA	NA	NA	NA	NA	NA	NA	NA	NA		Yes		Yes
ERR718276	Mycobacterium tuberculosis	Lineage2.1	NA	S	S	S	NA	S	NA	NA	NA	NA	NA	NA	NA	NA	NA	NA		Yes		Yes
ERR718301	Mycobacterium tuberculosis	Lineage1.1.1	NA	S	S	S	NA	S	NA	NA	NA	NA	NA	NA	NA	NA	NA	NA		Yes		Yes
ERR718353	Mycobacterium tuberculosis	Lineage1.1.1	NA	S	S	S	NA	S	NA	NA	NA	NA	NA	NA	NA	NA	NA	NA		Yes		Yes
ERR718361	Mycobacterium tuberculosis	Lineage4.5	NA	S	S	S	NA	S	NA	NA	NA	NA	NA	NA	NA	NA	NA	NA		Yes		Yes
ERR718370	Mycobacterium tuberculosis	Lineage1.1.3.3	NA	S	S	S	NA	S	NA	NA	NA	NA	NA	NA	NA	NA	NA	NA		Yes		Yes
ERR718455	Mycobacterium tuberculosis	Lineage2.2.1	NA	S	S	S	NA	S	NA	NA	NA	NA	NA	NA	NA	NA	NA	NA		Yes		Yes
ERR718494	Mycobacterium tuberculosis	Lineage1.1.3	NA	S	S	S	NA	S	NA	NA	NA	NA	NA	NA	NA	NA	NA	NA		Yes		Yes
ERR751635	Mycobacterium tuberculosis	Lineage2.2.1	NA	S	S	S	NA	S	NA	NA	NA	NA	NA	NA	NA	NA	NA	NA		Yes		Yes
ERR751646	Mycobacterium tuberculosis	Lineage2.2.1	NA	S	S	S	NA	S	NA	NA	NA	NA	NA	NA	NA	NA	NA	NA		Yes		Yes
ERR751652	Mycobacterium tuberculosis	Lineage2.2.1.2	NA	S	S	S	NA	S	NA	NA	NA	NA	NA	NA	NA	NA	NA	NA		Yes		Yes
ERR751669	Mycobacterium tuberculosis	Lineage1.1.3.3	NA	S	S	S	NA	S	NA	NA	NA	NA	NA	NA	NA	NA	NA	NA		Yes		Yes
ERR751673	Mycobacterium tuberculosis	Lineage1.1.1.1	NA	S	S	S	NA	S	NA	NA	NA	NA	NA	NA	NA	NA	NA	NA		Yes		Yes
ERR751680	Mycobacterium tuberculosis	Lineage1.1.1	NA	S	S	S	NA	S	NA	NA	NA	NA	NA	NA	NA	NA	NA	NA		Yes		Yes
ERR751688	Mycobacterium tuberculosis	Lineage1.1.3.3	NA	S	S	S	NA	S	NA	NA	NA	NA	NA	NA	NA	NA	NA	NA		Yes		Yes
ERR751711	Mycobacterium tuberculosis	Lineage2.2.1	NA	S	S	S	NA	S	NA	NA	NA	NA	NA	NA	NA	NA	NA	NA		Yes		Yes
ERR751714	Mycobacterium tuberculosis	Lineage4.5	NA	S	S	S	NA	S	NA	NA	NA	NA	NA	NA	NA	NA	NA	NA		Yes		Yes
ERR751756	Mycobacterium tuberculosis	Lineage4.4.2	NA	S	S	S	NA	S	NA	NA	NA	NA	NA	NA	NA	NA	NA	NA		Yes		Yes
ERR751760	Mycobacterium tuberculosis	Lineage4.2.2	NA	S	S	S	NA	S	NA	NA	NA	NA	NA	NA	NA	NA	NA	NA		Yes		Yes
ERR751818	Mycobacterium tuberculosis	Lineage1.2.2	NA	R	S	S	NA	S	NA	NA	NA	NA	NA	NA	NA	NA	NA	NA		Yes		Yes
ERR751824	Mycobacterium tuberculosis	Lineage1.1.1	NA	S	S	S	NA	S	NA	NA	NA	NA	NA	NA	NA	NA	NA	NA		Yes		Yes
ERR751849	Mycobacterium tuberculosis	Lineage1.1.3.3	NA	S	S	S	NA	S	NA	NA	NA	NA	NA	NA	NA	NA	NA	NA		Yes		Yes
ERR751868	Mycobacterium tuberculosis	Lineage2.2.1	NA	S	S	S	NA	S	NA	NA	NA	NA	NA	NA	NA	NA	NA	NA		Yes		Yes
ERR751875	Mycobacterium tuberculosis	Lineage1.1	NA	S	S	S	NA	S	NA	NA	NA	NA	NA	NA	NA	NA	NA	NA		Yes		Yes
ERR751882	Mycobacterium tuberculosis	Lineage4.5	NA	S	S	S	NA	S	NA	NA	NA	NA	NA	NA	NA	NA	NA	NA		Yes		Yes
ERR751915	Mycobacterium tuberculosis	Lineage1.1	NA	R	S	S	NA	S	NA	NA	NA	NA	NA	NA	NA	NA	NA	NA		Yes		Yes
ERR751929	Mycobacterium tuberculosis	Lineage1.1	NA	S	S	S	NA	S	NA	NA	NA	NA	NA	NA	NA	NA	NA	NA		Yes		Yes
ERR751942	Mycobacterium tuberculosis	Lineage4.2	NA	S	S	S	NA	S	NA	NA	NA	NA	NA	NA	NA	NA	NA	NA		Yes		Yes
ERR751946	Mycobacterium tuberculosis	Lineage1.1	NA	S	S	S	NA	S	NA	NA	NA	NA	NA	NA	NA	NA	NA	NA		Yes		Yes
ERR751955	Mycobacterium tuberculosis	Lineage4.5	NA	S	S	S	NA	S	NA	NA	NA	NA	NA	NA	NA	NA	NA	NA		Yes		Yes
ERR751961	Mycobacterium tuberculosis	Lineage1.1.3	NA	S	S	S	NA	S	NA	NA	NA	NA	NA	NA	NA	NA	NA	NA		Yes		Yes
ERR751963	Mycobacterium tuberculosis	Lineage4.4.2	NA	S	S	S	NA	S	NA	NA	NA	NA	NA	NA	NA	NA	NA	NA		Yes		Yes
ERR751978	Mycobacterium tuberculosis	Lineage4.4.2	NA	S	S	S	NA	S	NA	NA	NA	NA	NA	NA	NA	NA	NA	NA		Yes		Yes
ERR751993	Mycobacterium tuberculosis	Lineage2.1	NA	S	S	S	NA	S	NA	NA	NA	NA	NA	NA	NA	NA	NA	NA		Yes		Yes
ERR752010	Mycobacterium tuberculosis	Lineage2.2.1	NA	S	S	S	NA	S	NA	NA	NA	NA	NA	NA	NA	NA	NA	NA		Yes		Yes
ERR752017	Mycobacterium tuberculosis	Lineage4.4	NA	R	S	S	NA	R	NA	NA	NA	NA	NA	NA	NA	NA	NA	NA		Yes		Yes
ERR752022	Mycobacterium tuberculosis	Lineage1.1.3.3	NA	S	S	S	NA	S	NA	NA	NA	NA	NA	NA	NA	NA	NA	NA		Yes		Yes
ERR752051	Mycobacterium tuberculosis	Lineage2.2.1	NA	S	S	S	NA	S	NA	NA	NA	NA	NA	NA	NA	NA	NA	NA		Yes		Yes
ERR752075	Mycobacterium tuberculosis	Lineage1.1	NA	S	S	S	NA	S	NA	NA	NA	NA	NA	NA	NA	NA	NA	NA		Yes		Yes
ERR752089	Mycobacterium tuberculosis	Lineage2.2.1	NA	S	S	S	NA	S	NA	NA	NA	NA	NA	NA	NA	NA	NA	NA		Yes		Yes
ERR752174	Mycobacterium tuberculosis	Lineage4.5	NA	S	S	S	NA	S	NA	NA	NA	NA	NA	NA	NA	NA	NA	NA		Yes		Yes
ERR752189	Mycobacterium tuberculosis	Lineage1.1	NA	S	S	S	NA	S	NA	NA	NA	NA	NA	NA	NA	NA	NA	NA		Yes		Yes
ERR752193	Mycobacterium tuberculosis	Lineage2.2.1	NA	S	S	S	NA	S	NA	NA	NA	NA	NA	NA	NA	NA	NA	NA		Yes		Yes
ERR752215	Mycobacterium tuberculosis	Lineage2.2.1	NA	S	S	S	NA	S	NA	NA	NA	NA	NA	NA	NA	NA	NA	NA		Yes		Yes
ERR752230	Mycobacterium tuberculosis	Lineage1.1.1	NA	S	S	S	NA	S	NA	NA	NA	NA	NA	NA	NA	NA	NA	NA		Yes		Yes
ERR752247	Mycobacterium tuberculosis	Lineage1.1.1.1	NA	S	S	S	NA	S	NA	NA	NA	NA	NA	NA	NA	NA	NA	NA		Yes		Yes
ERR752290	Mycobacterium tuberculosis	Lineage1.1.3.3	NA	S	S	S	NA	S	NA	NA	NA	NA	NA	NA	NA	NA	NA	NA		Yes		Yes
ERR752291	Mycobacterium tuberculosis	Lineage1.1.3	NA	S	S	S	NA	S	NA	NA	NA	NA	NA	NA	NA	NA	NA	NA		Yes		Yes
ERR757174	Mycobacterium tuberculosis	Lineage4.1.2.1.1	NA	R	R	R	R	NA	R	NA	NA	NA	NA	NA	NA	NA	NA	NA		Yes		Yes
ERR760597	Mycobacterium tuberculosis	Lineage4.1.2.1.1	NA	R	R	R	R	NA	R	NA	NA	NA	NA	NA	NA	NA	NA	NA		Yes		Yes
ERR760749	Mycobacterium tuberculosis	Lineage4.1.2.1.1	NA	R	R	R	NA	NA	NA	NA	NA	NA	NA	NA	NA	NA	NA	NA		Yes		Yes
ERR760762	Mycobacterium tuberculosis	Lineage4.1.2.1.1	NA	R	R	NA	NA	NA	NA	NA	NA	NA	NA	NA	NA	NA	NA	NA		Yes		Yes
ERR760778	Mycobacterium tuberculosis	Lineage4.1.2.1.1	NA	R	R	R	R	NA	R	NA	NA	NA	NA	NA	NA	NA	NA	NA		Yes		Yes
ERR760785	Mycobacterium tuberculosis	Lineage4.1.2.1.1	NA	R	R	NA	NA	NA	NA	NA	NA	NA	NA	NA	NA	NA	NA	NA		Yes		Yes
ERR760812	Mycobacterium tuberculosis	Lineage4.1.2.1.1	NA	R	R	R	R	NA	R	NA	NA	NA	NA	NA	NA	NA	NA	NA		Yes		Yes
ERR760817	Mycobacterium tuberculosis	Lineage4.1.2.1.1	NA	R	R	R	R	NA	R	NA	NA	NA	NA	NA	NA	NA	NA	NA		Yes		Yes
ERR760820	Mycobacterium tuberculosis	Lineage4.1.2.1.1	NA	R	R	NA	NA	NA	NA	NA	NA	NA	NA	NA	NA	NA	NA	NA		Yes		Yes
ERR760822	Mycobacterium tuberculosis	Lineage4.1.2.1.1	NA	R	R	R	R	NA	R	NA	NA	NA	NA	NA	NA	NA	NA	NA		Yes		Yes
ERR760823	Mycobacterium tuberculosis	Lineage4.1.2.1.1	NA	R	R	R	R	NA	R	NA	NA	NA	NA	NA	NA	NA	NA	NA		Yes		Yes
ERR760825	Mycobacterium tuberculosis	Lineage4.1.2.1.1	NA	R	R	R	R	NA	R	NA	NA	NA	NA	NA	NA	NA	NA	NA		Yes		Yes
ERR760826	Mycobacterium tuberculosis	Lineage4.1.2.1.1	NA	R	R	R	R	NA	R	NA	NA	NA	NA	NA	NA	NA	NA	NA		Yes		Yes
ERR760843	Mycobacterium tuberculosis	Lineage4.1.2.1.1	NA	R	R	NA	NA	NA	NA	NA	NA	NA	NA	NA	NA	NA	NA	NA		Yes		Yes
ERR760846	Mycobacterium tuberculosis	Lineage4.1.2.1.1	NA	R	R	R	R	NA	R	NA	NA	NA	NA	NA	NA	NA	NA	NA		Yes		Yes
ERR760849	Mycobacterium tuberculosis	Lineage4.1.2.1.1	NA	R	R	NA	NA	NA	NA	NA	NA	NA	NA	NA	NA	NA	NA	NA		Yes		Yes
ERR760850	Mycobacterium tuberculosis	Lineage4.1.2.1.1	NA	R	R	R	R	NA	R	NA	NA	NA	NA	NA	NA	NA	NA	NA		Yes		Yes
ERR760896	Mycobacterium tuberculosis	Lineage4.1.2.1.1	NA	R	R	R	R	NA	R	NA	NA	NA	NA	NA	NA	NA	NA	NA		Yes		Yes
ERR760916	Mycobacterium tuberculosis	Lineage4.1.2.1.1	NA	R	R	R	R	NA	R	NA	NA	NA	NA	NA	NA	NA	NA	NA		Yes		Yes
ERR767961	Mycobacterium tuberculosis	Lineage4.4	NA	S	S	S	NA	S	NA	NA	NA	NA	NA	NA	NA	NA	NA	NA		Yes		Yes
ERR767963	Mycobacterium tuberculosis	Lineage1.1.2	NA	S	S	S	NA	S	NA	NA	NA	NA	NA	NA	NA	NA	NA	NA		Yes		Yes
ERR767996	Mycobacterium tuberculosis	Lineage2.2.1	NA	R	S	S	NA	R	NA	NA	NA	NA	NA	NA	NA	NA	NA	NA		Yes		Yes
ERR767998	Mycobacterium tuberculosis	Lineage1.1.1	NA	S	S	S	NA	S	NA	NA	NA	NA	NA	NA	NA	NA	NA	NA		Yes		Yes
ERR768001	Mycobacterium tuberculosis	Lineage1.1	NA	S	S	S	NA	S	NA	NA	NA	NA	NA	NA	NA	NA	NA	NA		Yes		Yes
ERR768010	Mycobacterium tuberculosis	Lineage1.1.1	NA	S	S	S	NA	S	NA	NA	NA	NA	NA	NA	NA	NA	NA	NA		Yes		Yes
ERR768015	Mycobacterium tuberculosis	Lineage4.5	NA	S	S	S	NA	S	NA	NA	NA	NA	NA	NA	NA	NA	NA	NA		Yes		Yes
ERR768022	Mycobacterium tuberculosis	Lineage4.4	NA	R	S	S	NA	R	NA	NA	NA	NA	NA	NA	NA	NA	NA	NA		Yes		Yes
ERR768027	Mycobacterium tuberculosis	Lineage4.5	NA	S	S	S	NA	S	NA	NA	NA	NA	NA	NA	NA	NA	NA	NA		Yes		Yes
ERR768038	Mycobacterium tuberculosis	Lineage1.1	NA	S	S	S	NA	S	NA	NA	NA	NA	NA	NA	NA	NA	NA	NA		Yes		Yes
ERR768041	Mycobacterium tuberculosis	Lineage1.2.2	NA	S	S	S	NA	S	NA	NA	NA	NA	NA	NA	NA	NA	NA	NA		Yes		Yes
ERR775754	Mycobacterium tuberculosis	Lineage1.1.3.3	NA	S	S	S	NA	S	NA	NA	NA	NA	NA	NA	NA	NA	NA	NA		Yes		Yes
ERR775763	Mycobacterium tuberculosis	Lineage2.2.1	NA	S	S	S	NA	S	NA	NA	NA	NA	NA	NA	NA	NA	NA	NA		Yes		Yes
ERR775766	Mycobacterium tuberculosis	Lineage2.1	NA	R	S	S	NA	S	NA	NA	NA	NA	NA	NA	NA	NA	NA	NA		Yes		Yes
ERR775770	Mycobacterium tuberculosis	Lineage1.1	NA	S	S	S	NA	S	NA	NA	NA	NA	NA	NA	NA	NA	NA	NA		Yes		Yes
ERR775773	Mycobacterium tuberculosis	Lineage2.1	NA	S	S	S	NA	S	NA	NA	NA	NA	NA	NA	NA	NA	NA	NA		Yes		Yes
ERR775779	Mycobacterium tuberculosis	Lineage1.1	NA	R	S	S	NA	S	NA	NA	NA	NA	NA	NA	NA	NA	NA	NA		Yes		Yes
ERR775791	Mycobacterium tuberculosis	Lineage2.1	NA	S	S	S	NA	S	NA	NA	NA	NA	NA	NA	NA	NA	NA	NA		Yes		Yes
ERR775792	Mycobacterium tuberculosis	Lineage1.1	NA	S	S	S	NA	S	NA	NA	NA	NA	NA	NA	NA	NA	NA	NA		Yes		Yes
ERR775800	Mycobacterium tuberculosis	Lineage1.1	NA	S	S	S	NA	S	NA	NA	NA	NA	NA	NA	NA	NA	NA	NA		Yes		Yes
ERR846998	Mycobacterium tuberculosis	Lineage1.1.1.1	NA	S	S	S	NA	S	NA	NA	NA	NA	NA	NA	NA	NA	NA	NA		Yes		Yes
SRR2024880	Mycobacterium tuberculosis	Lineage2.2.1	NA	R	R	R	NA	NA	NA	NA	NA	NA	NA	NA	NA	NA	NA	NA		Yes		Yes
SRR2024883	Mycobacterium tuberculosis	Lineage2.2.1.2	NA	R	R	S	NA	NA	NA	NA	NA	NA	NA	NA	NA	NA	NA	NA		Yes		Yes
SRR2024888	Mycobacterium tuberculosis	Lineage2.2.1	NA	R	R	R	NA	NA	NA	NA	NA	NA	NA	NA	NA	NA	NA	NA		Yes		Yes
SRR2024890	Mycobacterium tuberculosis	Lineage2.2.1.1	NA	R	R	R	NA	NA	NA	NA	NA	NA	NA	NA	NA	NA	NA	NA		Yes		Yes
SRR2024896	Mycobacterium tuberculosis	Lineage4.4.2	NA	R	R	R	NA	NA	NA	NA	NA	NA	NA	NA	NA	NA	NA	NA		Yes		Yes
SRR2024897	Mycobacterium tuberculosis	Lineage2.2.1	NA	R	R	R	NA	NA	NA	NA	NA	NA	NA	NA	NA	NA	NA	NA		Yes		Yes
SRR2024901	Mycobacterium tuberculosis	Lineage4.4.2	NA	R	R	R	NA	NA	NA	NA	NA	NA	NA	NA	NA	NA	NA	NA		Yes		Yes
SRR2024902	Mycobacterium tuberculosis	Lineage2.2.1	NA	R	R	R	NA	NA	NA	NA	NA	NA	NA	NA	NA	NA	NA	NA		Yes		Yes
SRR2024903	Mycobacterium tuberculosis	Lineage4.4.2	NA	R	R	R	NA	NA	NA	NA	NA	NA	NA	NA	NA	NA	NA	NA		Yes		Yes
SRR2024905	Mycobacterium tuberculosis	Lineage2.2.1	NA	R	R	R	NA	NA	NA	NA	NA	NA	NA	NA	NA	NA	NA	NA		Yes		Yes
SRR2024907	Mycobacterium tuberculosis	Lineage2.2.2	NA	R	R	R	NA	NA	NA	NA	NA	NA	NA	NA	NA	NA	NA	NA		Yes		Yes
SRR2024910	Mycobacterium tuberculosis	Lineage2.2.1	NA	R	R	R	NA	NA	NA	NA	NA	NA	NA	NA	NA	NA	NA	NA		Yes		Yes
SRR2024911	Mycobacterium tuberculosis	Lineage2.2.1	NA	R	R	R	NA	NA	NA	NA	NA	NA	NA	NA	NA	NA	NA	NA		Yes		Yes
SRR2024912	Mycobacterium tuberculosis	Lineage2.2.1.1	NA	R	R	R	NA	NA	NA	NA	NA	NA	NA	NA	NA	NA	NA	NA		Yes		Yes
SRR2024915	Mycobacterium tuberculosis	Lineage2.2.1	NA	R	R	R	NA	NA	NA	NA	NA	NA	NA	NA	NA	NA	NA	NA		Yes		Yes
SRR2024919	Mycobacterium tuberculosis	Lineage2.2.1	NA	R	R	S	NA	NA	NA	NA	NA	NA	NA	NA	NA	NA	NA	NA		Yes		Yes
SRR2024923	Mycobacterium tuberculosis	Lineage2.2.2	NA	R	R	R	NA	NA	NA	NA	NA	NA	NA	NA	NA	NA	NA	NA		Yes		Yes
SRR2024927	Mycobacterium tuberculosis	Lineage2.2.1	NA	R	R	R	NA	NA	NA	NA	NA	NA	NA	NA	NA	NA	NA	NA		Yes		Yes
SRR2024931	Mycobacterium tuberculosis	Lineage2.2.1	NA	R	R	R	NA	NA	NA	NA	NA	NA	NA	NA	NA	NA	NA	NA		Yes		Yes
SRR2024932	Mycobacterium tuberculosis	Lineage2.2.1	NA	R	R	S	NA	NA	NA	NA	NA	NA	NA	NA	NA	NA	NA	NA		Yes		Yes
SRR2024933	Mycobacterium tuberculosis	Lineage2.2.1	NA	R	R	S	NA	NA	NA	NA	NA	NA	NA	NA	NA	NA	NA	NA		Yes		Yes
SRR2024934	Mycobacterium tuberculosis	Lineage2.2.1	NA	R	R	R	NA	NA	NA	NA	NA	NA	NA	NA	NA	NA	NA	NA		Yes		Yes
SRR2024943	Mycobacterium tuberculosis	Lineage2.2.1.1	NA	R	R	S	NA	NA	NA	NA	NA	NA	NA	NA	NA	NA	NA	NA		Yes		Yes
SRR2024949	Mycobacterium tuberculosis	Lineage4.4.2	NA	R	R	R	NA	NA	NA	NA	NA	NA	NA	NA	NA	NA	NA	NA		Yes		Yes
SRR2024958	Mycobacterium tuberculosis	Lineage2.2.1	NA	R	R	R	NA	NA	NA	NA	NA	NA	NA	NA	NA	NA	NA	NA		Yes		Yes
SRR2024959	Mycobacterium tuberculosis	Lineage2.2.1	NA	R	R	R	NA	NA	NA	NA	NA	NA	NA	NA	NA	NA	NA	NA		Yes		Yes
SRR2024962	Mycobacterium tuberculosis	Lineage2.2.2	NA	R	R	R	NA	R	NA	NA	NA	NA	NA	NA	NA	NA	NA	NA		Yes		Yes
SRR2024964	Mycobacterium tuberculosis	Lineage2.2.1	NA	R	R	R	NA	NA	NA	NA	NA	NA	NA	NA	NA	NA	NA	NA		Yes		Yes
SRR2024968	Mycobacterium tuberculosis	Lineage2.2.1	NA	R	R	S	NA	R	NA	NA	NA	NA	NA	NA	NA	NA	NA	NA		Yes		Yes
SRR2024969	Mycobacterium tuberculosis	Lineage2.2.1	NA	R	R	R	NA	R	NA	NA	NA	NA	NA	NA	NA	NA	NA	NA		Yes		Yes
SRR2024972	Mycobacterium tuberculosis	Lineage2.2.1	NA	R	R	S	NA	S	NA	NA	NA	NA	NA	NA	NA	NA	NA	NA		Yes		Yes
SRR2024977	Mycobacterium tuberculosis	Lineage2.2.1	NA	R	R	R	NA	R	NA	NA	NA	NA	NA	NA	NA	NA	NA	NA		Yes		Yes
SRR2024978	Mycobacterium tuberculosis	Lineage2.2.1	NA	R	R	S	NA	R	NA	NA	NA	NA	NA	NA	NA	NA	NA	NA		Yes		Yes
SRR2024979	Mycobacterium tuberculosis	Lineage2.2.1	NA	R	R	R	NA	R	NA	NA	NA	NA	NA	NA	NA	NA	NA	NA		Yes		Yes
SRR2024980	Mycobacterium tuberculosis	Lineage2.2.1.1	NA	R	R	S	NA	R	NA	NA	NA	NA	NA	NA	NA	NA	NA	NA		Yes		Yes
SRR2024983	Mycobacterium tuberculosis	Lineage2.2.1	NA	R	R	R	NA	R	NA	NA	NA	NA	NA	NA	NA	NA	NA	NA		Yes		Yes
SRR2024985	Mycobacterium tuberculosis	Lineage2.2.1	NA	R	R	S	NA	R	NA	NA	NA	NA	NA	NA	NA	NA	NA	NA		Yes		Yes
SRR2024986	Mycobacterium tuberculosis	Lineage2.2.1.1	NA	R	R	S	NA	R	NA	NA	NA	NA	NA	NA	NA	NA	NA	NA		Yes		Yes
SRR2024998	Mycobacterium tuberculosis	Lineage2.2.1	NA	R	R	S	NA	R	NA	NA	NA	NA	NA	NA	NA	NA	NA	NA		Yes		Yes
SRR2025000	Mycobacterium tuberculosis	Lineage2.2.1.2	NA	R	R	R	NA	R	NA	NA	NA	NA	NA	NA	NA	NA	NA	NA		Yes		Yes
SRR2099928	Mycobacterium tuberculosis	Lineage4.4	NA	S	S	S	S	NA	NA	S	R	NA	NA	NA	NA	NA	NA	NA		Yes		Yes
SRR2099957	Mycobacterium tuberculosis	Lineage1.1.3.1	NA	S	S	S	S	NA	NA	NA	NA	NA	NA	NA	NA	NA	NA	NA		Yes		Yes
SRR2099964	Mycobacterium tuberculosis	Lineage1.1.3.2	NA	R	S	S	S	S	S	S	S	S	NA	NA	NA	NA	NA	NA		Yes		Yes
SRR2099970	Mycobacterium tuberculosis	Lineage4.4.1	NA	R	S	S	S	NA	NA	NA	NA	NA	NA	NA	NA	NA	NA	NA		Yes		Yes
SRR2099982	Mycobacterium tuberculosis	Lineage2.2.2	NA	R	R	S	S	NA	NA	NA	NA	NA	NA	NA	NA	NA	NA	NA		Yes		Yes
SRR2100101	Mycobacterium tuberculosis	Lineage4.1.1.3.1	NA	R	R	S	S	S	NA	NA	NA	NA	NA	NA	NA	NA	NA	NA		Yes		Yes
SRR2100104	Mycobacterium tuberculosis	Lineage4.8.2	NA	S	S	S	S	NA	NA	NA	NA	NA	NA	NA	NA	NA	NA	NA		Yes		Yes
SRR2100145	Mycobacterium tuberculosis	Lineage4.1.1.3	NA	S	S	S	S	S	NA	NA	NA	NA	NA	NA	NA	NA	NA	NA		Yes		Yes
SRR2100155	Mycobacterium tuberculosis	Lineage3.1.2.1	NA	S	S	S	S	NA	NA	NA	NA	NA	NA	NA	NA	NA	NA	NA		Yes		Yes
SRR2100161	Mycobacterium tuberculosis	Lineage1.1.3	NA	S	S	S	S	NA	NA	NA	NA	NA	NA	NA	NA	NA	NA	NA		Yes		Yes
SRR2100166	Mycobacterium tuberculosis	Lineage4.6.1.2	NA	R	S	S	S	NA	NA	NA	NA	NA	NA	NA	NA	NA	NA	NA		Yes		Yes
SRR2100169	Mycobacterium tuberculosis	Lineage1.1.2	NA	S	S	S	S	NA	NA	NA	NA	NA	NA	NA	NA	NA	NA	NA		Yes		Yes
SRR2100170	Mycobacterium tuberculosis	Lineage1.1.3.1	NA	S	S	S	S	NA	NA	NA	NA	NA	NA	NA	NA	NA	NA	NA		Yes		Yes
SRR2100177	Mycobacterium tuberculosis	Lineage1.1.3.1	NA	R	S	S	S	NA	NA	NA	NA	NA	NA	NA	NA	NA	NA	NA		Yes		Yes
SRR2100189	Mycobacterium tuberculosis	Lineage1.1.3.1	NA	R	S	S	S	NA	NA	NA	NA	NA	NA	NA	NA	NA	NA	NA		Yes		Yes
SRR2100196	Mycobacterium tuberculosis	Lineage1.1.3.2	NA	R	S	S	S	NA	NA	NA	NA	NA	NA	NA	NA	NA	NA	NA		Yes		Yes
SRR2100202	Mycobacterium tuberculosis	Lineage4.2.2.2	NA	S	S	S	S	NA	NA	NA	NA	NA	NA	NA	NA	NA	NA	NA		Yes		Yes
SRR2100226	Mycobacterium tuberculosis	Lineage4.8.1	NA	S	R	S	S	S	S	S	S	S	NA	NA	NA	NA	NA	NA		Yes		Yes
SRR2100246	Mycobacterium tuberculosis	Lineage3.1	NA	R	R	S	S	S	S	S	S	S	NA	NA	NA	NA	NA	NA		Yes		Yes
SRR2100250	Mycobacterium tuberculosis	Lineage2.2.2	NA	R	R	S	S	R	R	R	R	R	NA	NA	NA	NA	NA	NA		Yes		Yes
SRR2100266	Mycobacterium tuberculosis	Lineage1.2.1	NA	S	S	S	S	NA	NA	NA	NA	NA	NA	NA	NA	NA	NA	NA		Yes		Yes
SRR2100276	Mycobacterium tuberculosis	Lineage1.1.2	NA	S	S	S	S	NA	NA	NA	NA	NA	NA	NA	NA	NA	NA	NA		Yes		Yes
SRR2100277	Mycobacterium tuberculosis	Lineage1.1.3	NA	S	S	S	S	NA	NA	NA	NA	NA	NA	NA	NA	NA	NA	NA		Yes		Yes
SRR2100364	Mycobacterium tuberculosis	Lineage3.2	NA	S	S	S	S	NA	NA	NA	NA	NA	NA	NA	NA	NA	NA	NA		Yes		Yes
SRR2100394	Mycobacterium tuberculosis	Lineage4.6.1.2	NA	R	S	S	S	NA	NA	NA	NA	NA	NA	NA	NA	NA	NA	NA		Yes		Yes
SRR2100399	Mycobacterium tuberculosis	Lineage1.1.3.1	NA	R	S	S	S	NA	NA	NA	NA	NA	NA	NA	NA	NA	NA	NA		Yes		Yes
SRR2100412	Mycobacterium tuberculosis	Lineage4.6.4	NA	S	S	S	S	S	NA	NA	NA	NA	NA	NA	NA	NA	NA	NA		Yes		Yes
SRR2100418	Mycobacterium tuberculosis	Lineage1.1.3.3	NA	S	S	S	S	S	NA	NA	NA	NA	NA	NA	NA	NA	NA	NA		Yes		Yes
SRR2100428	Mycobacterium tuberculosis	Lineage1.2.2	NA	S	S	S	S	S	NA	NA	NA	NA	NA	NA	NA	NA	NA	NA		Yes		Yes
SRR2100430	Mycobacterium tuberculosis	Lineage1.1.3	NA	S	S	S	S	S	NA	NA	NA	NA	NA	NA	NA	NA	NA	NA		Yes		Yes
SRR2100439	Mycobacterium tuberculosis	Lineage4.9.1	NA	S	S	S	S	S	NA	NA	NA	NA	NA	NA	NA	NA	NA	NA		Yes		Yes
SRR2100738	Mycobacterium tuberculosis	Lineage4.6.1.1	NA	S	S	S	S	NA	NA	NA	NA	NA	NA	NA	NA	NA	NA	NA		Yes		Yes
SRR2100741	Mycobacterium tuberculosis	Lineage4.6.3	NA	S	S	S	S	NA	NA	NA	NA	NA	NA	NA	NA	NA	NA	NA		Yes		Yes
SRR2100750	Mycobacterium tuberculosis	Lineage4.2.2.2	NA	NA	S	S	S	NA	NA	NA	NA	NA	NA	NA	NA	NA	NA	NA		Yes		Yes
SRR2100751	Mycobacterium tuberculosis	Lineage4.6.3	NA	S	S	S	S	NA	NA	NA	NA	NA	NA	NA	NA	NA	NA	NA		Yes		Yes
SRR2100759	Mycobacterium tuberculosis	Lineage4.6.3	NA	S	S	S	S	NA	NA	NA	NA	NA	NA	NA	NA	NA	NA	NA		Yes		Yes
SRR2100763	Mycobacterium tuberculosis	Lineage3.1.1	NA	S	S	S	S	NA	NA	NA	NA	NA	NA	NA	NA	NA	NA	NA		Yes		Yes
SRR2100768	Mycobacterium tuberculosis	Lineage4.6.3	NA	NA	NA	S	S	NA	NA	NA	NA	NA	NA	NA	NA	NA	NA	NA		Yes		Yes
SRR2100783	Mycobacterium tuberculosis	Lineage4.7	NA	S	S	S	S	NA	NA	NA	NA	NA	NA	NA	NA	NA	NA	NA		Yes		Yes
SRR2100784	Mycobacterium tuberculosis	Lineage4.6.3	NA	S	S	S	S	NA	NA	NA	NA	NA	NA	NA	NA	NA	NA	NA		Yes		Yes
SRR2100794	Mycobacterium tuberculosis	Lineage2.2.1.1	NA	S	S	S	S	NA	NA	NA	NA	NA	NA	NA	NA	NA	NA	NA		Yes		Yes
SRR2100796	Mycobacterium tuberculosis	Lineage4.9	NA	S	S	S	S	NA	NA	NA	NA	NA	NA	NA	NA	NA	NA	NA		Yes		Yes
SRR2100903	Mycobacterium tuberculosis	Lineage1.2.1	NA	R	S	S	S	NA	NA	NA	NA	NA	NA	NA	NA	NA	NA	NA		Yes		Yes
SRR2100904	Mycobacterium tuberculosis	Lineage4.6.1.2	NA	R	R	S	S	NA	S	S	S	S	NA	NA	NA	NA	NA	NA		Yes		Yes
SRR2100916	Mycobacterium tuberculosis	Lineage1.2.2.1	NA	R	S	S	S	NA	NA	NA	NA	NA	NA	NA	NA	NA	NA	NA		Yes		Yes
SRR2100924	Mycobacterium tuberculosis	Lineage4.6.5	NA	S	S	S	S	NA	NA	NA	NA	NA	NA	NA	NA	NA	NA	NA		Yes		Yes
SRR2100926	Mycobacterium tuberculosis	Lineage4.6.5	NA	S	S	S	S	NA	NA	NA	NA	NA	NA	NA	NA	NA	NA	NA		Yes		Yes
SRR2100949	Mycobacterium tuberculosis	Lineage1.1.2	NA	S	S	S	S	NA	NA	NA	NA	NA	NA	NA	NA	NA	NA	NA		Yes		Yes
SRR2100961	Mycobacterium tuberculosis	Lineage4.3	NA	S	S	S	S	NA	NA	NA	NA	NA	NA	NA	NA	NA	NA	NA		Yes		Yes
SRR2100962	Mycobacterium tuberculosis	Lineage4.3.2	NA	S	S	S	S	NA	NA	NA	NA	NA	NA	NA	NA	NA	NA	NA		Yes		Yes
SRR2100966	Mycobacterium tuberculosis	Lineage4.2.1.1	NA	S	S	S	S	NA	NA	NA	NA	NA	NA	NA	NA	NA	NA	NA		Yes		Yes
SRR2100981	Mycobacterium tuberculosis	Lineage3.1	NA	S	S	S	S	NA	NA	NA	NA	NA	NA	NA	NA	NA	NA	NA		Yes		Yes
SRR2100984	Mycobacterium tuberculosis	Lineage4.4.1.2	NA	S	S	S	S	NA	NA	NA	NA	NA	NA	NA	NA	NA	NA	NA		Yes		Yes
SRR2101006	Mycobacterium tuberculosis	Lineage1.3.1	NA	S	S	S	S	NA	NA	NA	NA	NA	NA	NA	NA	NA	NA	NA		Yes		Yes
SRR2101014	Mycobacterium tuberculosis	Lineage1.1.2	NA	S	S	S	S	NA	NA	NA	NA	NA	NA	NA	NA	NA	NA	NA		Yes		Yes
SRR2101016	Mycobacterium tuberculosis	Lineage4.3.4.2.1	NA	S	S	S	S	NA	NA	NA	NA	NA	NA	NA	NA	NA	NA	NA		Yes		Yes
SRR2101041	Mycobacterium tuberculosis	Lineage4.6.5	NA	S	S	S	S	NA	NA	NA	NA	NA	NA	NA	NA	NA	NA	NA		Yes		Yes
SRR2101046	Mycobacterium tuberculosis	Lineage4.7	NA	S	S	S	S	NA	NA	NA	NA	NA	NA	NA	NA	NA	NA	NA		Yes		Yes
SRR2101088	Mycobacterium tuberculosis	Lineage1.3.1	NA	S	S	S	S	NA	NA	NA	NA	NA	NA	NA	NA	NA	NA	NA		Yes		Yes
SRR2101094	Mycobacterium tuberculosis	Lineage1.1.3.1	NA	S	S	S	S	NA	NA	NA	NA	NA	NA	NA	NA	NA	NA	NA		Yes		Yes
SRR2101152	Mycobacterium tuberculosis	Lineage4.2.2.2	NA	S	S	S	S	NA	NA	NA	NA	NA	NA	NA	NA	NA	NA	NA		Yes		Yes
SRR2101336	Mycobacterium tuberculosis	Lineage4.4.1.1.1	NA	S	S	S	S	S	S	S	S	S	NA	NA	NA	NA	NA	NA		Yes		Yes
SRR2101537	Mycobacterium tuberculosis	Lineage4.9	NA	S	S	S	S	S	S	S	S	S	NA	NA	NA	NA	NA	NA		Yes		Yes
SRR2101607	Mycobacterium tuberculosis	Lineage4.9	NA	R	S	S	NA	R	NA	NA	NA	S	NA	NA	NA	NA	NA	NA		Yes		Yes
SRR2101609	Mycobacterium tuberculosis	Lineage4.9.1	NA	S	S	S	S	S	S	S	S	S	NA	NA	NA	NA	NA	NA		Yes		Yes
SRR2101747	Mycobacterium tuberculosis	Lineage4.1.1.3	NA	S	S	S	S	S	S	S	S	S	NA	NA	NA	NA	NA	NA		Yes		Yes
SRR5709906	Mycobacterium tuberculosis	Lineage2.2.2	NA	R	R	S	NA	NA	NA	NA	NA	NA	NA	NA	NA	NA	NA	NA		Yes		Yes
SRR5709925	Mycobacterium tuberculosis	Lineage2.1	NA	R	R	S	NA	NA	NA	NA	NA	NA	NA	NA	NA	NA	NA	NA		Yes		Yes
SRR5709941	Mycobacterium tuberculosis	Lineage1.1.1	NA	S	S	S	NA	NA	NA	NA	NA	NA	NA	NA	NA	NA	NA	NA		Yes		Yes
SRR5709968	Mycobacterium tuberculosis	Lineage1.1.3.3	NA	R	R	R	NA	NA	NA	NA	NA	NA	NA	NA	NA	NA	NA	NA		Yes		Yes
SRR5710012	Mycobacterium tuberculosis	Lineage2.2.1.2	NA	S	R	S	NA	NA	NA	NA	NA	NA	NA	NA	NA	NA	NA	NA		Yes		Yes
SRR6824620	Mycobacterium tuberculosis	Lineage4.2	NA	S	S	S	S	S	S	S	S	S	NA	S	S	R	S	S		Yes		Yes
ERR718235	Mycobacterium tuberculosis	Lineage1.1	NA	NA	NA	NA	NA	NA	NA	NA	NA	NA	NA	NA	NA	NA	NA	NA		Yes
ERR718236	Mycobacterium tuberculosis	Lineage1.1	NA	NA	NA	NA	NA	NA	NA	NA	NA	NA	NA	NA	NA	NA	NA	NA		Yes
ERR718288	Mycobacterium tuberculosis	Lineage1.1	NA	NA	NA	NA	NA	NA	NA	NA	NA	NA	NA	NA	NA	NA	NA	NA		Yes
ERR718374	Mycobacterium tuberculosis	Lineage1.1	NA	NA	NA	NA	NA	NA	NA	NA	NA	NA	NA	NA	NA	NA	NA	NA		Yes
ERR718422	Mycobacterium tuberculosis	Lineage1.1	NA	NA	NA	NA	NA	NA	NA	NA	NA	NA	NA	NA	NA	NA	NA	NA		Yes
ERR718497	Mycobacterium tuberculosis	Lineage1.1	NA	NA	NA	NA	NA	NA	NA	NA	NA	NA	NA	NA	NA	NA	NA	NA		Yes
ERR718556	Mycobacterium tuberculosis	Lineage1.1	NA	NA	NA	NA	NA	NA	NA	NA	NA	NA	NA	NA	NA	NA	NA	NA		Yes
ERR751765	Mycobacterium tuberculosis	Lineage1.1	NA	NA	NA	NA	NA	NA	NA	NA	NA	NA	NA	NA	NA	NA	NA	NA		Yes
ERR751956	Mycobacterium tuberculosis	Lineage1.1	NA	NA	NA	NA	NA	NA	NA	NA	NA	NA	NA	NA	NA	NA	NA	NA		Yes
ERR752159	Mycobacterium tuberculosis	Lineage1.1	NA	NA	NA	NA	NA	NA	NA	NA	NA	NA	NA	NA	NA	NA	NA	NA		Yes
SRR5709792	Mycobacterium tuberculosis	Lineage1.1	NA	NA	NA	NA	NA	NA	NA	NA	NA	NA	NA	NA	NA	NA	NA	NA		Yes
SRR5709857	Mycobacterium tuberculosis	Lineage1.1	NA	NA	NA	NA	NA	NA	NA	NA	NA	NA	NA	NA	NA	NA	NA	NA		Yes
ERR553258	Mycobacterium tuberculosis	Lineage1.1.1	NA	NA	NA	NA	NA	NA	NA	NA	NA	NA	NA	NA	NA	NA	NA	NA		Yes
ERR718315	Mycobacterium tuberculosis	Lineage1.1.1	NA	NA	NA	NA	NA	NA	NA	NA	NA	NA	NA	NA	NA	NA	NA	NA		Yes
ERR718318	Mycobacterium tuberculosis	Lineage1.1.1	NA	NA	NA	NA	NA	NA	NA	NA	NA	NA	NA	NA	NA	NA	NA	NA		Yes
ERR718495	Mycobacterium tuberculosis	Lineage1.1.1	NA	NA	NA	NA	NA	NA	NA	NA	NA	NA	NA	NA	NA	NA	NA	NA		Yes
ERR751769	Mycobacterium tuberculosis	Lineage1.1.1	NA	NA	NA	NA	NA	NA	NA	NA	NA	NA	NA	NA	NA	NA	NA	NA		Yes
ERR752204	Mycobacterium tuberculosis	Lineage1.1.1	NA	NA	NA	NA	NA	NA	NA	NA	NA	NA	NA	NA	NA	NA	NA	NA		Yes
ERR2514061	Mycobacterium tuberculosis	Lineage1.1.1	NA	NA	NA	NA	NA	NA	NA	NA	NA	NA	NA	NA	NA	NA	NA	NA		Yes
ERR2517617	Mycobacterium tuberculosis	Lineage1.1.1	NA	NA	NA	NA	NA	NA	NA	NA	NA	NA	NA	NA	NA	NA	NA	NA		Yes
SRR5065322	Mycobacterium tuberculosis	Lineage1.1.1	NA	NA	NA	NA	NA	NA	NA	NA	NA	NA	NA	NA	NA	NA	NA	NA		Yes
SRR5065386	Mycobacterium tuberculosis	Lineage1.1.1	NA	NA	NA	NA	NA	NA	NA	NA	NA	NA	NA	NA	NA	NA	NA	NA		Yes
SRR5067268	Mycobacterium tuberculosis	Lineage1.1.1	NA	NA	NA	NA	NA	NA	NA	NA	NA	NA	NA	NA	NA	NA	NA	NA		Yes
SRR5067357	Mycobacterium tuberculosis	Lineage1.1.1	NA	NA	NA	NA	NA	NA	NA	NA	NA	NA	NA	NA	NA	NA	NA	NA		Yes
SRR5073518	Mycobacterium tuberculosis	Lineage1.1.1	NA	NA	NA	NA	NA	NA	NA	NA	NA	NA	NA	NA	NA	NA	NA	NA		Yes
SRR5073987	Mycobacterium tuberculosis	Lineage1.1.1	NA	NA	NA	NA	NA	NA	NA	NA	NA	NA	NA	NA	NA	NA	NA	NA		Yes
SRR5074079	Mycobacterium tuberculosis	Lineage1.1.1	NA	NA	NA	NA	NA	NA	NA	NA	NA	NA	NA	NA	NA	NA	NA	NA		Yes
SRR5709982	Mycobacterium tuberculosis	Lineage1.1.1	NA	NA	NA	NA	NA	NA	NA	NA	NA	NA	NA	NA	NA	NA	NA	NA		Yes
SRR6045746	Mycobacterium tuberculosis	Lineage1.1.1	NA	NA	NA	NA	NA	NA	NA	NA	NA	NA	NA	NA	NA	NA	NA	NA		Yes
ERR718292	Mycobacterium tuberculosis	Lineage1.1.1.1	NA	NA	NA	NA	NA	NA	NA	NA	NA	NA	NA	NA	NA	NA	NA	NA		Yes
ERR718441	Mycobacterium tuberculosis	Lineage1.1.1.1	NA	NA	NA	NA	NA	NA	NA	NA	NA	NA	NA	NA	NA	NA	NA	NA		Yes
ERR718449	Mycobacterium tuberculosis	Lineage1.1.1.1	NA	NA	NA	NA	NA	NA	NA	NA	NA	NA	NA	NA	NA	NA	NA	NA		Yes
ERR751698	Mycobacterium tuberculosis	Lineage1.1.1.1	NA	NA	NA	NA	NA	NA	NA	NA	NA	NA	NA	NA	NA	NA	NA	NA		Yes
ERR767987	Mycobacterium tuberculosis	Lineage1.1.1.1	NA	NA	NA	NA	NA	NA	NA	NA	NA	NA	NA	NA	NA	NA	NA	NA		Yes
ERR768035	Mycobacterium tuberculosis	Lineage1.1.1.1	NA	NA	NA	NA	NA	NA	NA	NA	NA	NA	NA	NA	NA	NA	NA	NA		Yes
SRR5065243	Mycobacterium tuberculosis	Lineage1.1.1.1	NA	NA	NA	NA	NA	NA	NA	NA	NA	NA	NA	NA	NA	NA	NA	NA		Yes
SRR5065289	Mycobacterium tuberculosis	Lineage1.1.1.1	NA	NA	NA	NA	NA	NA	NA	NA	NA	NA	NA	NA	NA	NA	NA	NA		Yes
SRR5065603	Mycobacterium tuberculosis	Lineage1.1.1.1	NA	NA	NA	NA	NA	NA	NA	NA	NA	NA	NA	NA	NA	NA	NA	NA		Yes
SRR5067246	Mycobacterium tuberculosis	Lineage1.1.1.1	NA	NA	NA	NA	NA	NA	NA	NA	NA	NA	NA	NA	NA	NA	NA	NA		Yes
SRR5067318	Mycobacterium tuberculosis	Lineage1.1.1.1	NA	NA	NA	NA	NA	NA	NA	NA	NA	NA	NA	NA	NA	NA	NA	NA		Yes
SRR5067486	Mycobacterium tuberculosis	Lineage1.1.1.1	NA	NA	NA	NA	NA	NA	NA	NA	NA	NA	NA	NA	NA	NA	NA	NA		Yes
SRR5067537	Mycobacterium tuberculosis	Lineage1.1.1.1	NA	NA	NA	NA	NA	NA	NA	NA	NA	NA	NA	NA	NA	NA	NA	NA		Yes
SRR5067565	Mycobacterium tuberculosis	Lineage1.1.1.1	NA	NA	NA	NA	NA	NA	NA	NA	NA	NA	NA	NA	NA	NA	NA	NA		Yes
SRR5073517	Mycobacterium tuberculosis	Lineage1.1.1.1	NA	NA	NA	NA	NA	NA	NA	NA	NA	NA	NA	NA	NA	NA	NA	NA		Yes
SRR5073592	Mycobacterium tuberculosis	Lineage1.1.1.1	NA	NA	NA	NA	NA	NA	NA	NA	NA	NA	NA	NA	NA	NA	NA	NA		Yes
SRR5073663	Mycobacterium tuberculosis	Lineage1.1.1.1	NA	NA	NA	NA	NA	NA	NA	NA	NA	NA	NA	NA	NA	NA	NA	NA		Yes
SRR5073795	Mycobacterium tuberculosis	Lineage1.1.1.1	NA	NA	NA	NA	NA	NA	NA	NA	NA	NA	NA	NA	NA	NA	NA	NA		Yes
SRR5073889	Mycobacterium tuberculosis	Lineage1.1.1.1	NA	NA	NA	NA	NA	NA	NA	NA	NA	NA	NA	NA	NA	NA	NA	NA		Yes
SRR5073899	Mycobacterium tuberculosis	Lineage1.1.1.1	NA	NA	NA	NA	NA	NA	NA	NA	NA	NA	NA	NA	NA	NA	NA	NA		Yes
SRR5074172	Mycobacterium tuberculosis	Lineage1.1.1.1	NA	NA	NA	NA	NA	NA	NA	NA	NA	NA	NA	NA	NA	NA	NA	NA		Yes
ERR163980	Mycobacterium tuberculosis	Lineage1.1.2	NA	NA	NA	NA	NA	NA	NA	NA	NA	NA	NA	NA	NA	NA	NA	NA		Yes
ERR164019	Mycobacterium tuberculosis	Lineage1.1.2	NA	NA	NA	NA	NA	NA	NA	NA	NA	NA	NA	NA	NA	NA	NA	NA		Yes
ERR176485	Mycobacterium tuberculosis	Lineage1.1.2	NA	NA	NA	NA	NA	NA	NA	NA	NA	NA	NA	NA	NA	NA	NA	NA		Yes
ERR176618	Mycobacterium tuberculosis	Lineage1.1.2	NA	NA	NA	NA	NA	NA	NA	NA	NA	NA	NA	NA	NA	NA	NA	NA		Yes
ERR176654	Mycobacterium tuberculosis	Lineage1.1.2	NA	NA	NA	NA	NA	NA	NA	NA	NA	NA	NA	NA	NA	NA	NA	NA		Yes
ERR176661	Mycobacterium tuberculosis	Lineage1.1.2	NA	NA	NA	NA	NA	NA	NA	NA	NA	NA	NA	NA	NA	NA	NA	NA		Yes
ERR181724	Mycobacterium tuberculosis	Lineage1.1.2	NA	NA	NA	NA	NA	NA	NA	NA	NA	NA	NA	NA	NA	NA	NA	NA		Yes
ERR2513085	Mycobacterium tuberculosis	Lineage1.1.2	NA	NA	NA	NA	NA	NA	NA	NA	NA	NA	NA	NA	NA	NA	NA	NA		Yes
ERR2513733	Mycobacterium tuberculosis	Lineage1.1.2	NA	NA	NA	NA	NA	NA	NA	NA	NA	NA	NA	NA	NA	NA	NA	NA		Yes
ERR2514689	Mycobacterium tuberculosis	Lineage1.1.2	NA	NA	NA	NA	NA	NA	NA	NA	NA	NA	NA	NA	NA	NA	NA	NA		Yes
ERR2516941	Mycobacterium tuberculosis	Lineage1.1.2	NA	NA	NA	NA	NA	NA	NA	NA	NA	NA	NA	NA	NA	NA	NA	NA		Yes
ERR2517103	Mycobacterium tuberculosis	Lineage1.1.2	NA	NA	NA	NA	NA	NA	NA	NA	NA	NA	NA	NA	NA	NA	NA	NA		Yes
SRR2101131	Mycobacterium tuberculosis	Lineage1.1.2	NA	NA	NA	NA	NA	NA	NA	NA	NA	NA	NA	NA	NA	NA	NA	NA		Yes
ERR718265	Mycobacterium tuberculosis	Lineage1.1.3	NA	NA	NA	NA	NA	NA	NA	NA	NA	NA	NA	NA	NA	NA	NA	NA		Yes
ERR718404	Mycobacterium tuberculosis	Lineage1.1.3	NA	NA	NA	NA	NA	NA	NA	NA	NA	NA	NA	NA	NA	NA	NA	NA		Yes
ERR718458	Mycobacterium tuberculosis	Lineage1.1.3	NA	NA	NA	NA	NA	NA	NA	NA	NA	NA	NA	NA	NA	NA	NA	NA		Yes
ERR718550	Mycobacterium tuberculosis	Lineage1.1.3	NA	NA	NA	NA	NA	NA	NA	NA	NA	NA	NA	NA	NA	NA	NA	NA		Yes
ERR752134	Mycobacterium tuberculosis	Lineage1.1.3	NA	NA	NA	NA	NA	NA	NA	NA	NA	NA	NA	NA	NA	NA	NA	NA		Yes
ERR752158	Mycobacterium tuberculosis	Lineage1.1.3	NA	NA	NA	NA	NA	NA	NA	NA	NA	NA	NA	NA	NA	NA	NA	NA		Yes
ERR752163	Mycobacterium tuberculosis	Lineage1.1.3	NA	NA	NA	NA	NA	NA	NA	NA	NA	NA	NA	NA	NA	NA	NA	NA		Yes
ERR768024	Mycobacterium tuberculosis	Lineage1.1.3	NA	NA	NA	NA	NA	NA	NA	NA	NA	NA	NA	NA	NA	NA	NA	NA		Yes
ERR2512534	Mycobacterium tuberculosis	Lineage1.1.3	NA	NA	NA	NA	NA	NA	NA	NA	NA	NA	NA	NA	NA	NA	NA	NA		Yes
ERR2512969	Mycobacterium tuberculosis	Lineage1.1.3	NA	NA	NA	NA	NA	NA	NA	NA	NA	NA	NA	NA	NA	NA	NA	NA		Yes
ERR2513113	Mycobacterium tuberculosis	Lineage1.1.3	NA	NA	NA	NA	NA	NA	NA	NA	NA	NA	NA	NA	NA	NA	NA	NA		Yes
ERR2514608	Mycobacterium tuberculosis	Lineage1.1.3	NA	NA	NA	NA	NA	NA	NA	NA	NA	NA	NA	NA	NA	NA	NA	NA		Yes
ERR2514775	Mycobacterium tuberculosis	Lineage1.1.3	NA	NA	NA	NA	NA	NA	NA	NA	NA	NA	NA	NA	NA	NA	NA	NA		Yes
ERR2517477	Mycobacterium tuberculosis	Lineage1.1.3	NA	NA	NA	NA	NA	NA	NA	NA	NA	NA	NA	NA	NA	NA	NA	NA		Yes
SRR2100397	Mycobacterium tuberculosis	Lineage1.1.3	NA	NA	NA	NA	NA	NA	NA	NA	NA	NA	NA	NA	NA	NA	NA	NA		Yes
SRR2100976	Mycobacterium tuberculosis	Lineage1.1.3	NA	NA	NA	NA	NA	NA	NA	NA	NA	NA	NA	NA	NA	NA	NA	NA		Yes
SRR6045438	Mycobacterium tuberculosis	Lineage1.1.3	NA	NA	NA	NA	NA	NA	NA	NA	NA	NA	NA	NA	NA	NA	NA	NA		Yes
SRR6045556	Mycobacterium tuberculosis	Lineage1.1.3	NA	NA	NA	NA	NA	NA	NA	NA	NA	NA	NA	NA	NA	NA	NA	NA		Yes
SRR6045930	Mycobacterium tuberculosis	Lineage1.1.3	NA	NA	NA	NA	NA	NA	NA	NA	NA	NA	NA	NA	NA	NA	NA	NA		Yes
ERR400381	Mycobacterium tuberculosis	Lineage1.1.3.1	NA	NA	NA	NA	NA	NA	NA	NA	NA	NA	NA	NA	NA	NA	NA	NA		Yes
ERR2512959	Mycobacterium tuberculosis	Lineage1.1.3.1	NA	NA	NA	NA	NA	NA	NA	NA	NA	NA	NA	NA	NA	NA	NA	NA		Yes
ERR2513124	Mycobacterium tuberculosis	Lineage1.1.3.1	NA	NA	NA	NA	NA	NA	NA	NA	NA	NA	NA	NA	NA	NA	NA	NA		Yes
ERR2513176	Mycobacterium tuberculosis	Lineage1.1.3.1	NA	NA	NA	NA	NA	NA	NA	NA	NA	NA	NA	NA	NA	NA	NA	NA		Yes
ERR2513304	Mycobacterium tuberculosis	Lineage1.1.3.1	NA	NA	NA	NA	NA	NA	NA	NA	NA	NA	NA	NA	NA	NA	NA	NA		Yes
ERR2513527	Mycobacterium tuberculosis	Lineage1.1.3.1	NA	NA	NA	NA	NA	NA	NA	NA	NA	NA	NA	NA	NA	NA	NA	NA		Yes
ERR2513776	Mycobacterium tuberculosis	Lineage1.1.3.1	NA	NA	NA	NA	NA	NA	NA	NA	NA	NA	NA	NA	NA	NA	NA	NA		Yes
ERR2514993	Mycobacterium tuberculosis	Lineage1.1.3.1	NA	NA	NA	NA	NA	NA	NA	NA	NA	NA	NA	NA	NA	NA	NA	NA		Yes
ERR2516763	Mycobacterium tuberculosis	Lineage1.1.3.1	NA	NA	NA	NA	NA	NA	NA	NA	NA	NA	NA	NA	NA	NA	NA	NA		Yes
ERR2516833	Mycobacterium tuberculosis	Lineage1.1.3.1	NA	NA	NA	NA	NA	NA	NA	NA	NA	NA	NA	NA	NA	NA	NA	NA		Yes
ERR2516881	Mycobacterium tuberculosis	Lineage1.1.3.1	NA	NA	NA	NA	NA	NA	NA	NA	NA	NA	NA	NA	NA	NA	NA	NA		Yes
ERR2517508	Mycobacterium tuberculosis	Lineage1.1.3.1	NA	NA	NA	NA	NA	NA	NA	NA	NA	NA	NA	NA	NA	NA	NA	NA		Yes
SRR2100038	Mycobacterium tuberculosis	Lineage1.1.3.1	NA	NA	NA	NA	NA	NA	NA	NA	NA	NA	NA	NA	NA	NA	NA	NA		Yes
SRR2100690	Mycobacterium tuberculosis	Lineage1.1.3.1	NA	NA	NA	NA	NA	NA	NA	NA	NA	NA	NA	NA	NA	NA	NA	NA		Yes
SRR2100847	Mycobacterium tuberculosis	Lineage1.1.3.1	NA	NA	NA	NA	NA	NA	NA	NA	NA	NA	NA	NA	NA	NA	NA	NA		Yes
SRR2101252	Mycobacterium tuberculosis	Lineage1.1.3.1	NA	NA	NA	NA	NA	NA	NA	NA	NA	NA	NA	NA	NA	NA	NA	NA		Yes
SRR2101821	Mycobacterium tuberculosis	Lineage1.1.3.1	NA	NA	NA	NA	NA	NA	NA	NA	NA	NA	NA	NA	NA	NA	NA	NA		Yes
SRR6044977	Mycobacterium tuberculosis	Lineage1.1.3.1	NA	NA	NA	NA	NA	NA	NA	NA	NA	NA	NA	NA	NA	NA	NA	NA		Yes
ERR161063	Mycobacterium tuberculosis	Lineage1.1.3.2	NA	NA	NA	NA	NA	NA	NA	NA	NA	NA	NA	NA	NA	NA	NA	NA		Yes
ERR181910	Mycobacterium tuberculosis	Lineage1.1.3.2	NA	NA	NA	NA	NA	NA	NA	NA	NA	NA	NA	NA	NA	NA	NA	NA		Yes
ERR181920	Mycobacterium tuberculosis	Lineage1.1.3.2	NA	NA	NA	NA	NA	NA	NA	NA	NA	NA	NA	NA	NA	NA	NA	NA		Yes
ERR181963	Mycobacterium tuberculosis	Lineage1.1.3.2	NA	NA	NA	NA	NA	NA	NA	NA	NA	NA	NA	NA	NA	NA	NA	NA		Yes
ERR400540	Mycobacterium tuberculosis	Lineage1.1.3.2	NA	NA	NA	NA	NA	NA	NA	NA	NA	NA	NA	NA	NA	NA	NA	NA		Yes
ERR2513017	Mycobacterium tuberculosis	Lineage1.1.3.2	NA	NA	NA	NA	NA	NA	NA	NA	NA	NA	NA	NA	NA	NA	NA	NA		Yes
ERR2513088	Mycobacterium tuberculosis	Lineage1.1.3.2	NA	NA	NA	NA	NA	NA	NA	NA	NA	NA	NA	NA	NA	NA	NA	NA		Yes
ERR2513178	Mycobacterium tuberculosis	Lineage1.1.3.2	NA	NA	NA	NA	NA	NA	NA	NA	NA	NA	NA	NA	NA	NA	NA	NA		Yes
ERR2513204	Mycobacterium tuberculosis	Lineage1.1.3.2	NA	NA	NA	NA	NA	NA	NA	NA	NA	NA	NA	NA	NA	NA	NA	NA		Yes
ERR2513400	Mycobacterium tuberculosis	Lineage1.1.3.2	NA	NA	NA	NA	NA	NA	NA	NA	NA	NA	NA	NA	NA	NA	NA	NA		Yes
ERR2513459	Mycobacterium tuberculosis	Lineage1.1.3.2	NA	NA	NA	NA	NA	NA	NA	NA	NA	NA	NA	NA	NA	NA	NA	NA		Yes
ERR2514714	Mycobacterium tuberculosis	Lineage1.1.3.2	NA	NA	NA	NA	NA	NA	NA	NA	NA	NA	NA	NA	NA	NA	NA	NA		Yes
ERR2514751	Mycobacterium tuberculosis	Lineage1.1.3.2	NA	NA	NA	NA	NA	NA	NA	NA	NA	NA	NA	NA	NA	NA	NA	NA		Yes
ERR2516280	Mycobacterium tuberculosis	Lineage1.1.3.2	NA	NA	NA	NA	NA	NA	NA	NA	NA	NA	NA	NA	NA	NA	NA	NA		Yes
ERR2517018	Mycobacterium tuberculosis	Lineage1.1.3.2	NA	NA	NA	NA	NA	NA	NA	NA	NA	NA	NA	NA	NA	NA	NA	NA		Yes
ERR2517288	Mycobacterium tuberculosis	Lineage1.1.3.2	NA	NA	NA	NA	NA	NA	NA	NA	NA	NA	NA	NA	NA	NA	NA	NA		Yes
ERR2517302	Mycobacterium tuberculosis	Lineage1.1.3.2	NA	NA	NA	NA	NA	NA	NA	NA	NA	NA	NA	NA	NA	NA	NA	NA		Yes
SRR2100696	Mycobacterium tuberculosis	Lineage1.1.3.2	NA	NA	NA	NA	NA	NA	NA	NA	NA	NA	NA	NA	NA	NA	NA	NA		Yes
SRR2101663	Mycobacterium tuberculosis	Lineage1.1.3.2	NA	NA	NA	NA	NA	NA	NA	NA	NA	NA	NA	NA	NA	NA	NA	NA		Yes
SRR6046176	Mycobacterium tuberculosis	Lineage1.1.3.2	NA	NA	NA	NA	NA	NA	NA	NA	NA	NA	NA	NA	NA	NA	NA	NA		Yes
SRR6046774	Mycobacterium tuberculosis	Lineage1.1.3.2	NA	NA	NA	NA	NA	NA	NA	NA	NA	NA	NA	NA	NA	NA	NA	NA		Yes
ERR551632	Mycobacterium tuberculosis	Lineage1.1.3.3	NA	NA	NA	NA	NA	NA	NA	NA	NA	NA	NA	NA	NA	NA	NA	NA		Yes
ERR751754	Mycobacterium tuberculosis	Lineage1.1.3.3	NA	NA	NA	NA	NA	NA	NA	NA	NA	NA	NA	NA	NA	NA	NA	NA		Yes
ERR775795	Mycobacterium tuberculosis	Lineage1.1.3.3	NA	NA	NA	NA	NA	NA	NA	NA	NA	NA	NA	NA	NA	NA	NA	NA		Yes
ERR2510700	Mycobacterium tuberculosis	Lineage1.1.3.3	NA	NA	NA	NA	NA	NA	NA	NA	NA	NA	NA	NA	NA	NA	NA	NA		Yes
ERR2512678	Mycobacterium tuberculosis	Lineage1.1.3.3	NA	NA	NA	NA	NA	NA	NA	NA	NA	NA	NA	NA	NA	NA	NA	NA		Yes
ERR2512769	Mycobacterium tuberculosis	Lineage1.1.3.3	NA	NA	NA	NA	NA	NA	NA	NA	NA	NA	NA	NA	NA	NA	NA	NA		Yes
ERR2513144	Mycobacterium tuberculosis	Lineage1.1.3.3	NA	NA	NA	NA	NA	NA	NA	NA	NA	NA	NA	NA	NA	NA	NA	NA		Yes
ERR2513287	Mycobacterium tuberculosis	Lineage1.1.3.3	NA	NA	NA	NA	NA	NA	NA	NA	NA	NA	NA	NA	NA	NA	NA	NA		Yes
ERR2514053	Mycobacterium tuberculosis	Lineage1.1.3.3	NA	NA	NA	NA	NA	NA	NA	NA	NA	NA	NA	NA	NA	NA	NA	NA		Yes
ERR2514701	Mycobacterium tuberculosis	Lineage1.1.3.3	NA	NA	NA	NA	NA	NA	NA	NA	NA	NA	NA	NA	NA	NA	NA	NA		Yes
ERR2517197	Mycobacterium tuberculosis	Lineage1.1.3.3	NA	NA	NA	NA	NA	NA	NA	NA	NA	NA	NA	NA	NA	NA	NA	NA		Yes
SRR2100461	Mycobacterium tuberculosis	Lineage1.1.3.3	NA	NA	NA	NA	NA	NA	NA	NA	NA	NA	NA	NA	NA	NA	NA	NA		Yes
SRR2100671	Mycobacterium tuberculosis	Lineage1.1.3.3	NA	NA	NA	NA	NA	NA	NA	NA	NA	NA	NA	NA	NA	NA	NA	NA		Yes
SRR5709920	Mycobacterium tuberculosis	Lineage1.1.3.3	NA	NA	NA	NA	NA	NA	NA	NA	NA	NA	NA	NA	NA	NA	NA	NA		Yes
SRR6045312	Mycobacterium tuberculosis	Lineage1.1.3.3	NA	NA	NA	NA	NA	NA	NA	NA	NA	NA	NA	NA	NA	NA	NA	NA		Yes
ERR400309	Mycobacterium tuberculosis	Lineage1.2	NA	NA	NA	NA	NA	NA	NA	NA	NA	NA	NA	NA	NA	NA	NA	NA		Yes
ERR553088	Mycobacterium tuberculosis	Lineage1.2	NA	NA	NA	NA	NA	NA	NA	NA	NA	NA	NA	NA	NA	NA	NA	NA		Yes
ERR2512840	Mycobacterium tuberculosis	Lineage1.2	NA	NA	NA	NA	NA	NA	NA	NA	NA	NA	NA	NA	NA	NA	NA	NA		Yes
SRR6045034	Mycobacterium tuberculosis	Lineage1.2	NA	NA	NA	NA	NA	NA	NA	NA	NA	NA	NA	NA	NA	NA	NA	NA		Yes
ERR400431	Mycobacterium tuberculosis	Lineage1.2.1	NA	NA	NA	NA	NA	NA	NA	NA	NA	NA	NA	NA	NA	NA	NA	NA		Yes
ERR2512498	Mycobacterium tuberculosis	Lineage1.2.1	NA	NA	NA	NA	NA	NA	NA	NA	NA	NA	NA	NA	NA	NA	NA	NA		Yes
ERR2513731	Mycobacterium tuberculosis	Lineage1.2.1	NA	NA	NA	NA	NA	NA	NA	NA	NA	NA	NA	NA	NA	NA	NA	NA		Yes
ERR2514317	Mycobacterium tuberculosis	Lineage1.2.1	NA	NA	NA	NA	NA	NA	NA	NA	NA	NA	NA	NA	NA	NA	NA	NA		Yes
ERR2514637	Mycobacterium tuberculosis	Lineage1.2.1	NA	NA	NA	NA	NA	NA	NA	NA	NA	NA	NA	NA	NA	NA	NA	NA		Yes
ERR2515087	Mycobacterium tuberculosis	Lineage1.2.1	NA	NA	NA	NA	NA	NA	NA	NA	NA	NA	NA	NA	NA	NA	NA	NA		Yes
ERR2517031	Mycobacterium tuberculosis	Lineage1.2.1	NA	NA	NA	NA	NA	NA	NA	NA	NA	NA	NA	NA	NA	NA	NA	NA		Yes
ERR2517163	Mycobacterium tuberculosis	Lineage1.2.1	NA	NA	NA	NA	NA	NA	NA	NA	NA	NA	NA	NA	NA	NA	NA	NA		Yes
ERR2517196	Mycobacterium tuberculosis	Lineage1.2.1	NA	NA	NA	NA	NA	NA	NA	NA	NA	NA	NA	NA	NA	NA	NA	NA		Yes
ERR2517237	Mycobacterium tuberculosis	Lineage1.2.1	NA	NA	NA	NA	NA	NA	NA	NA	NA	NA	NA	NA	NA	NA	NA	NA		Yes
ERR2517297	Mycobacterium tuberculosis	Lineage1.2.1	NA	NA	NA	NA	NA	NA	NA	NA	NA	NA	NA	NA	NA	NA	NA	NA		Yes
ERR2517306	Mycobacterium tuberculosis	Lineage1.2.1	NA	NA	NA	NA	NA	NA	NA	NA	NA	NA	NA	NA	NA	NA	NA	NA		Yes
ERR2517328	Mycobacterium tuberculosis	Lineage1.2.1	NA	NA	NA	NA	NA	NA	NA	NA	NA	NA	NA	NA	NA	NA	NA	NA		Yes
ERR2517440	Mycobacterium tuberculosis	Lineage1.2.1	NA	NA	NA	NA	NA	NA	NA	NA	NA	NA	NA	NA	NA	NA	NA	NA		Yes
ERR2517538	Mycobacterium tuberculosis	Lineage1.2.1	NA	NA	NA	NA	NA	NA	NA	NA	NA	NA	NA	NA	NA	NA	NA	NA		Yes
ERR2517641	Mycobacterium tuberculosis	Lineage1.2.1	NA	NA	NA	NA	NA	NA	NA	NA	NA	NA	NA	NA	NA	NA	NA	NA		Yes
SRR2099948	Mycobacterium tuberculosis	Lineage1.2.1	NA	NA	NA	NA	NA	NA	NA	NA	NA	NA	NA	NA	NA	NA	NA	NA		Yes
SRR2100552	Mycobacterium tuberculosis	Lineage1.2.1	NA	NA	NA	NA	NA	NA	NA	NA	NA	NA	NA	NA	NA	NA	NA	NA		Yes
SRR2100698	Mycobacterium tuberculosis	Lineage1.2.1	NA	NA	NA	NA	NA	NA	NA	NA	NA	NA	NA	NA	NA	NA	NA	NA		Yes
SRR2100809	Mycobacterium tuberculosis	Lineage1.2.1	NA	NA	NA	NA	NA	NA	NA	NA	NA	NA	NA	NA	NA	NA	NA	NA		Yes
SRR2100994	Mycobacterium tuberculosis	Lineage1.2.1	NA	NA	NA	NA	NA	NA	NA	NA	NA	NA	NA	NA	NA	NA	NA	NA		Yes
SRR2101268	Mycobacterium tuberculosis	Lineage1.2.1	NA	NA	NA	NA	NA	NA	NA	NA	NA	NA	NA	NA	NA	NA	NA	NA		Yes
SRR3675261	Mycobacterium tuberculosis	Lineage1.2.1	NA	NA	NA	NA	NA	NA	NA	NA	NA	NA	NA	NA	NA	NA	NA	NA		Yes
ERR550956	Mycobacterium tuberculosis	Lineage1.2.2	NA	NA	NA	NA	NA	NA	NA	NA	NA	NA	NA	NA	NA	NA	NA	NA		Yes
ERR552762	Mycobacterium tuberculosis	Lineage1.2.2	NA	NA	NA	NA	NA	NA	NA	NA	NA	NA	NA	NA	NA	NA	NA	NA		Yes
ERR553227	Mycobacterium tuberculosis	Lineage1.2.2	NA	NA	NA	NA	NA	NA	NA	NA	NA	NA	NA	NA	NA	NA	NA	NA		Yes
ERR718348	Mycobacterium tuberculosis	Lineage1.2.2	NA	NA	NA	NA	NA	NA	NA	NA	NA	NA	NA	NA	NA	NA	NA	NA		Yes
ERR718394	Mycobacterium tuberculosis	Lineage1.2.2	NA	NA	NA	NA	NA	NA	NA	NA	NA	NA	NA	NA	NA	NA	NA	NA		Yes
ERR751771	Mycobacterium tuberculosis	Lineage1.2.2	NA	NA	NA	NA	NA	NA	NA	NA	NA	NA	NA	NA	NA	NA	NA	NA		Yes
ERR752164	Mycobacterium tuberculosis	Lineage1.2.2	NA	NA	NA	NA	NA	NA	NA	NA	NA	NA	NA	NA	NA	NA	NA	NA		Yes
ERR2510788	Mycobacterium tuberculosis	Lineage1.2.2	NA	NA	NA	NA	NA	NA	NA	NA	NA	NA	NA	NA	NA	NA	NA	NA		Yes
ERR2513230	Mycobacterium tuberculosis	Lineage1.2.2	NA	NA	NA	NA	NA	NA	NA	NA	NA	NA	NA	NA	NA	NA	NA	NA		Yes
ERR2514229	Mycobacterium tuberculosis	Lineage1.2.2	NA	NA	NA	NA	NA	NA	NA	NA	NA	NA	NA	NA	NA	NA	NA	NA		Yes
ERR2514341	Mycobacterium tuberculosis	Lineage1.2.2	NA	NA	NA	NA	NA	NA	NA	NA	NA	NA	NA	NA	NA	NA	NA	NA		Yes
ERR2516562	Mycobacterium tuberculosis	Lineage1.2.2	NA	NA	NA	NA	NA	NA	NA	NA	NA	NA	NA	NA	NA	NA	NA	NA		Yes
ERR2516771	Mycobacterium tuberculosis	Lineage1.2.2	NA	NA	NA	NA	NA	NA	NA	NA	NA	NA	NA	NA	NA	NA	NA	NA		Yes
ERR2517121	Mycobacterium tuberculosis	Lineage1.2.2	NA	NA	NA	NA	NA	NA	NA	NA	NA	NA	NA	NA	NA	NA	NA	NA		Yes
ERR2517226	Mycobacterium tuberculosis	Lineage1.2.2	NA	NA	NA	NA	NA	NA	NA	NA	NA	NA	NA	NA	NA	NA	NA	NA		Yes
SRR5709848	Mycobacterium tuberculosis	Lineage1.2.2	NA	NA	NA	NA	NA	NA	NA	NA	NA	NA	NA	NA	NA	NA	NA	NA		Yes
SRR5817479	Mycobacterium tuberculosis	Lineage1.2.2	NA	NA	NA	NA	NA	NA	NA	NA	NA	NA	NA	NA	NA	NA	NA	NA		Yes
SRR6045734	Mycobacterium tuberculosis	Lineage1.2.2	NA	NA	NA	NA	NA	NA	NA	NA	NA	NA	NA	NA	NA	NA	NA	NA		Yes
SRR6045900	Mycobacterium tuberculosis	Lineage1.2.2	NA	NA	NA	NA	NA	NA	NA	NA	NA	NA	NA	NA	NA	NA	NA	NA		Yes
ERR400524	Mycobacterium tuberculosis	Lineage1.2.2.1	NA	NA	NA	NA	NA	NA	NA	NA	NA	NA	NA	NA	NA	NA	NA	NA		Yes
ERR1034692	Mycobacterium tuberculosis	Lineage1.2.2.1	NA	NA	NA	NA	NA	NA	NA	NA	NA	NA	NA	NA	NA	NA	NA	NA		Yes
ERR1035143	Mycobacterium tuberculosis	Lineage1.2.2.1	NA	NA	NA	NA	NA	NA	NA	NA	NA	NA	NA	NA	NA	NA	NA	NA		Yes
ERR2513027	Mycobacterium tuberculosis	Lineage1.2.2.1	NA	NA	NA	NA	NA	NA	NA	NA	NA	NA	NA	NA	NA	NA	NA	NA		Yes
ERR2514258	Mycobacterium tuberculosis	Lineage1.2.2.1	NA	NA	NA	NA	NA	NA	NA	NA	NA	NA	NA	NA	NA	NA	NA	NA		Yes
ERR2517124	Mycobacterium tuberculosis	Lineage1.2.2.1	NA	NA	NA	NA	NA	NA	NA	NA	NA	NA	NA	NA	NA	NA	NA	NA		Yes
ERR2517270	Mycobacterium tuberculosis	Lineage1.2.2.1	NA	NA	NA	NA	NA	NA	NA	NA	NA	NA	NA	NA	NA	NA	NA	NA		Yes
ERR2517281	Mycobacterium tuberculosis	Lineage1.2.2.1	NA	NA	NA	NA	NA	NA	NA	NA	NA	NA	NA	NA	NA	NA	NA	NA		Yes
ERR2517293	Mycobacterium tuberculosis	Lineage1.2.2.1	NA	NA	NA	NA	NA	NA	NA	NA	NA	NA	NA	NA	NA	NA	NA	NA		Yes
SRR2100219	Mycobacterium tuberculosis	Lineage1.2.2.1	NA	NA	NA	NA	NA	NA	NA	NA	NA	NA	NA	NA	NA	NA	NA	NA		Yes
SRR2101084	Mycobacterium tuberculosis	Lineage1.2.2.1	NA	NA	NA	NA	NA	NA	NA	NA	NA	NA	NA	NA	NA	NA	NA	NA		Yes
SRR5067296	Mycobacterium tuberculosis	Lineage1.2.2.1	NA	NA	NA	NA	NA	NA	NA	NA	NA	NA	NA	NA	NA	NA	NA	NA		Yes
SRR5067655	Mycobacterium tuberculosis	Lineage1.2.2.1	NA	NA	NA	NA	NA	NA	NA	NA	NA	NA	NA	NA	NA	NA	NA	NA		Yes
SRR5073510	Mycobacterium tuberculosis	Lineage1.2.2.1	NA	NA	NA	NA	NA	NA	NA	NA	NA	NA	NA	NA	NA	NA	NA	NA		Yes
SRR5073539	Mycobacterium tuberculosis	Lineage1.2.2.1	NA	NA	NA	NA	NA	NA	NA	NA	NA	NA	NA	NA	NA	NA	NA	NA		Yes
SRR5073617	Mycobacterium tuberculosis	Lineage1.2.2.1	NA	NA	NA	NA	NA	NA	NA	NA	NA	NA	NA	NA	NA	NA	NA	NA		Yes
SRR5073849	Mycobacterium tuberculosis	Lineage1.2.2.1	NA	NA	NA	NA	NA	NA	NA	NA	NA	NA	NA	NA	NA	NA	NA	NA		Yes
SRR5074104	Mycobacterium tuberculosis	Lineage1.2.2.1	NA	NA	NA	NA	NA	NA	NA	NA	NA	NA	NA	NA	NA	NA	NA	NA		Yes
SRR6045039	Mycobacterium tuberculosis	Lineage1.2.2.1	NA	NA	NA	NA	NA	NA	NA	NA	NA	NA	NA	NA	NA	NA	NA	NA		Yes
SRR6045218	Mycobacterium tuberculosis	Lineage1.2.2.1	NA	NA	NA	NA	NA	NA	NA	NA	NA	NA	NA	NA	NA	NA	NA	NA		Yes
SRR6046579	Mycobacterium tuberculosis	Lineage1.2.2.1	NA	NA	NA	NA	NA	NA	NA	NA	NA	NA	NA	NA	NA	NA	NA	NA		Yes
ERR046844	Mycobacterium tuberculosis	Lineage1.3.1	NA	NA	NA	NA	NA	NA	NA	NA	NA	NA	NA	NA	NA	NA	NA	NA		Yes
ERR046898	Mycobacterium tuberculosis	Lineage1.3.1	NA	NA	NA	NA	NA	NA	NA	NA	NA	NA	NA	NA	NA	NA	NA	NA		Yes
ERR181725	Mycobacterium tuberculosis	Lineage1.3.1	NA	NA	NA	NA	NA	NA	NA	NA	NA	NA	NA	NA	NA	NA	NA	NA		Yes
ERR2513197	Mycobacterium tuberculosis	Lineage1.3.1	NA	NA	NA	NA	NA	NA	NA	NA	NA	NA	NA	NA	NA	NA	NA	NA		Yes
ERR2513933	Mycobacterium tuberculosis	Lineage1.3.1	NA	NA	NA	NA	NA	NA	NA	NA	NA	NA	NA	NA	NA	NA	NA	NA		Yes
ERR2514163	Mycobacterium tuberculosis	Lineage1.3.1	NA	NA	NA	NA	NA	NA	NA	NA	NA	NA	NA	NA	NA	NA	NA	NA		Yes
ERR2514336	Mycobacterium tuberculosis	Lineage1.3.1	NA	NA	NA	NA	NA	NA	NA	NA	NA	NA	NA	NA	NA	NA	NA	NA		Yes
ERR2514755	Mycobacterium tuberculosis	Lineage1.3.1	NA	NA	NA	NA	NA	NA	NA	NA	NA	NA	NA	NA	NA	NA	NA	NA		Yes
ERR2516802	Mycobacterium tuberculosis	Lineage1.3.1	NA	NA	NA	NA	NA	NA	NA	NA	NA	NA	NA	NA	NA	NA	NA	NA		Yes
ERR2517086	Mycobacterium tuberculosis	Lineage1.3.1	NA	NA	NA	NA	NA	NA	NA	NA	NA	NA	NA	NA	NA	NA	NA	NA		Yes
ERR2517374	Mycobacterium tuberculosis	Lineage1.3.1	NA	NA	NA	NA	NA	NA	NA	NA	NA	NA	NA	NA	NA	NA	NA	NA		Yes
ERR2517381	Mycobacterium tuberculosis	Lineage1.3.1	NA	NA	NA	NA	NA	NA	NA	NA	NA	NA	NA	NA	NA	NA	NA	NA		Yes
SRR2100241	Mycobacterium tuberculosis	Lineage1.3.1	NA	NA	NA	NA	NA	NA	NA	NA	NA	NA	NA	NA	NA	NA	NA	NA		Yes
SRR2100525	Mycobacterium tuberculosis	Lineage1.3.1	NA	NA	NA	NA	NA	NA	NA	NA	NA	NA	NA	NA	NA	NA	NA	NA		Yes
SRR2100779	Mycobacterium tuberculosis	Lineage1.3.1	NA	NA	NA	NA	NA	NA	NA	NA	NA	NA	NA	NA	NA	NA	NA	NA		Yes
SRR2101132	Mycobacterium tuberculosis	Lineage1.3.1	NA	NA	NA	NA	NA	NA	NA	NA	NA	NA	NA	NA	NA	NA	NA	NA		Yes
ERR751752	Mycobacterium tuberculosis	Lineage1.3.2	NA	NA	NA	NA	NA	NA	NA	NA	NA	NA	NA	NA	NA	NA	NA	NA		Yes
ERR2510255	Mycobacterium tuberculosis	Lineage1.3.2	NA	NA	NA	NA	NA	NA	NA	NA	NA	NA	NA	NA	NA	NA	NA	NA		Yes
ERR2510787	Mycobacterium tuberculosis	Lineage1.3.2	NA	NA	NA	NA	NA	NA	NA	NA	NA	NA	NA	NA	NA	NA	NA	NA		Yes
ERR2512598	Mycobacterium tuberculosis	Lineage1.3.2	NA	NA	NA	NA	NA	NA	NA	NA	NA	NA	NA	NA	NA	NA	NA	NA		Yes
ERR2513093	Mycobacterium tuberculosis	Lineage1.3.2	NA	NA	NA	NA	NA	NA	NA	NA	NA	NA	NA	NA	NA	NA	NA	NA		Yes
ERR2514090	Mycobacterium tuberculosis	Lineage1.3.2	NA	NA	NA	NA	NA	NA	NA	NA	NA	NA	NA	NA	NA	NA	NA	NA		Yes
ERR2514210	Mycobacterium tuberculosis	Lineage1.3.2	NA	NA	NA	NA	NA	NA	NA	NA	NA	NA	NA	NA	NA	NA	NA	NA		Yes
ERR2514483	Mycobacterium tuberculosis	Lineage1.3.2	NA	NA	NA	NA	NA	NA	NA	NA	NA	NA	NA	NA	NA	NA	NA	NA		Yes
ERR2514628	Mycobacterium tuberculosis	Lineage1.3.2	NA	NA	NA	NA	NA	NA	NA	NA	NA	NA	NA	NA	NA	NA	NA	NA		Yes
ERR2514754	Mycobacterium tuberculosis	Lineage1.3.2	NA	NA	NA	NA	NA	NA	NA	NA	NA	NA	NA	NA	NA	NA	NA	NA		Yes
ERR2514757	Mycobacterium tuberculosis	Lineage1.3.2	NA	NA	NA	NA	NA	NA	NA	NA	NA	NA	NA	NA	NA	NA	NA	NA		Yes
ERR2514815	Mycobacterium tuberculosis	Lineage1.3.2	NA	NA	NA	NA	NA	NA	NA	NA	NA	NA	NA	NA	NA	NA	NA	NA		Yes
ERR2514859	Mycobacterium tuberculosis	Lineage1.3.2	NA	NA	NA	NA	NA	NA	NA	NA	NA	NA	NA	NA	NA	NA	NA	NA		Yes
ERR2514864	Mycobacterium tuberculosis	Lineage1.3.2	NA	NA	NA	NA	NA	NA	NA	NA	NA	NA	NA	NA	NA	NA	NA	NA		Yes
ERR2514922	Mycobacterium tuberculosis	Lineage1.3.2	NA	NA	NA	NA	NA	NA	NA	NA	NA	NA	NA	NA	NA	NA	NA	NA		Yes
SRR2100230	Mycobacterium tuberculosis	Lineage1.3.2	NA	NA	NA	NA	NA	NA	NA	NA	NA	NA	NA	NA	NA	NA	NA	NA		Yes
SRR2101171	Mycobacterium tuberculosis	Lineage1.3.2	NA	NA	NA	NA	NA	NA	NA	NA	NA	NA	NA	NA	NA	NA	NA	NA		Yes
SRR2101245	Mycobacterium tuberculosis	Lineage1.3.2	NA	NA	NA	NA	NA	NA	NA	NA	NA	NA	NA	NA	NA	NA	NA	NA		Yes
SRR2101347	Mycobacterium tuberculosis	Lineage1.3.2	NA	NA	NA	NA	NA	NA	NA	NA	NA	NA	NA	NA	NA	NA	NA	NA		Yes
SRR6045868	Mycobacterium tuberculosis	Lineage1.3.2	NA	NA	NA	NA	NA	NA	NA	NA	NA	NA	NA	NA	NA	NA	NA	NA		Yes
SRR6046624	Mycobacterium tuberculosis	Lineage1.3.2	NA	NA	NA	NA	NA	NA	NA	NA	NA	NA	NA	NA	NA	NA	NA	NA		Yes
SRR6046886	Mycobacterium tuberculosis	Lineage1.3.2	NA	NA	NA	NA	NA	NA	NA	NA	NA	NA	NA	NA	NA	NA	NA	NA		Yes
ERR552761	Mycobacterium tuberculosis	Lineage2.1	NA	NA	NA	NA	NA	NA	NA	NA	NA	NA	NA	NA	NA	NA	NA	NA		Yes
ERR752262	Mycobacterium tuberculosis	Lineage2.1	NA	NA	NA	NA	NA	NA	NA	NA	NA	NA	NA	NA	NA	NA	NA	NA		Yes
ERR775761	Mycobacterium tuberculosis	Lineage2.1	NA	NA	NA	NA	NA	NA	NA	NA	NA	NA	NA	NA	NA	NA	NA	NA		Yes
ERR2514124	Mycobacterium tuberculosis	Lineage2.1	NA	NA	NA	NA	NA	NA	NA	NA	NA	NA	NA	NA	NA	NA	NA	NA		Yes
SRR5065301	Mycobacterium tuberculosis	Lineage2.1	NA	NA	NA	NA	NA	NA	NA	NA	NA	NA	NA	NA	NA	NA	NA	NA		Yes
SRR5065368	Mycobacterium tuberculosis	Lineage2.1	NA	NA	NA	NA	NA	NA	NA	NA	NA	NA	NA	NA	NA	NA	NA	NA		Yes
SRR5065560	Mycobacterium tuberculosis	Lineage2.1	NA	NA	NA	NA	NA	NA	NA	NA	NA	NA	NA	NA	NA	NA	NA	NA		Yes
SRR5065579	Mycobacterium tuberculosis	Lineage2.1	NA	NA	NA	NA	NA	NA	NA	NA	NA	NA	NA	NA	NA	NA	NA	NA		Yes
SRR5065616	Mycobacterium tuberculosis	Lineage2.1	NA	NA	NA	NA	NA	NA	NA	NA	NA	NA	NA	NA	NA	NA	NA	NA		Yes
SRR5067405	Mycobacterium tuberculosis	Lineage2.1	NA	NA	NA	NA	NA	NA	NA	NA	NA	NA	NA	NA	NA	NA	NA	NA		Yes
SRR5067433	Mycobacterium tuberculosis	Lineage2.1	NA	NA	NA	NA	NA	NA	NA	NA	NA	NA	NA	NA	NA	NA	NA	NA		Yes
SRR5067458	Mycobacterium tuberculosis	Lineage2.1	NA	NA	NA	NA	NA	NA	NA	NA	NA	NA	NA	NA	NA	NA	NA	NA		Yes
SRR5073602	Mycobacterium tuberculosis	Lineage2.1	NA	NA	NA	NA	NA	NA	NA	NA	NA	NA	NA	NA	NA	NA	NA	NA		Yes
SRR5073882	Mycobacterium tuberculosis	Lineage2.1	NA	NA	NA	NA	NA	NA	NA	NA	NA	NA	NA	NA	NA	NA	NA	NA		Yes
SRR5074068	Mycobacterium tuberculosis	Lineage2.1	NA	NA	NA	NA	NA	NA	NA	NA	NA	NA	NA	NA	NA	NA	NA	NA		Yes
SRR5709748	Mycobacterium tuberculosis	Lineage2.1	NA	NA	NA	NA	NA	NA	NA	NA	NA	NA	NA	NA	NA	NA	NA	NA		Yes
SRR5709814	Mycobacterium tuberculosis	Lineage2.1	NA	NA	NA	NA	NA	NA	NA	NA	NA	NA	NA	NA	NA	NA	NA	NA		Yes
SRR5710022	Mycobacterium tuberculosis	Lineage2.1	NA	NA	NA	NA	NA	NA	NA	NA	NA	NA	NA	NA	NA	NA	NA	NA		Yes
[truncated: 6,263 more rows]
