# Supplementary material for: GenoMycAnalyzer: a web-based tool for species and drug resistance prediction for Mycobacterium genomes
Source: BMC Genomics. 2024 Apr 20;25:387. doi: 10.1186/s12864-024-10320-3 (PMC11031912; doi:10.1186/s12864-024-10320-3)
Supplement: Supplementary file 3 — Additional file 3: Table S6. Discordant in resistance predictions. [file 12864_2024_10320_MOESM3_ESM.xlsx]

## Sheet: Table S6
Table S6. Discordant in resistance predictions
Sample Accession	Drug	pDST	GenoMycAnalyzer				TBProfiler			Concordance
			Detected variants	WHO category	Interpretation	Type	Detected variants	Interpretation	Type
ERR040118	Isoniazid	Susceptible	katG p.Ser315Thr	group 1	Resistant	False positive	katG p.Ser315Thr	Resistant	False positive	Yes
ERR1034688	Isoniazid	Susceptible	katG p.Ser315Thr	group 1	Resistant	False positive	katG p.Ser315Thr	Resistant	False positive	Yes
ERR1034766	Isoniazid	Susceptible	fabG1 c.-8T>C	group 2	Resistant	False positive	fabG1 c.-8T>C	Resistant	False positive	Yes
ERR1034767	Isoniazid	Susceptible	fabG1 c.-8T>C	group 2	Resistant	False positive	fabG1 c.-8T>C	Resistant	False positive	Yes
ERR1034768	Isoniazid	Susceptible	fabG1 c.-8T>C	group 2	Resistant	False positive	fabG1 c.-8T>C	Resistant	False positive	Yes
ERR1034769	Isoniazid	Susceptible	fabG1 c.-8T>C	group 2	Resistant	False positive	fabG1 c.-8T>C	Resistant	False positive	Yes
ERR1034770	Isoniazid	Susceptible	fabG1 c.-8T>C	group 2	Resistant	False positive	fabG1 c.-8T>C	Resistant	False positive	Yes
ERR1034771	Isoniazid	Susceptible	fabG1 c.-8T>C	group 2	Resistant	False positive	fabG1 c.-8T>C	Resistant	False positive	Yes
ERR1034773	Isoniazid	Susceptible	fabG1 c.-8T>C	group 2	Resistant	False positive	fabG1 c.-8T>C	Resistant	False positive	Yes
ERR1034777	Isoniazid	Susceptible	fabG1 c.-8T>C	group 2	Resistant	False positive	fabG1 c.-8T>C	Resistant	False positive	Yes
ERR1034778	Isoniazid	Susceptible	fabG1 c.-8T>C	group 2	Resistant	False positive	fabG1 c.-8T>C	Resistant	False positive	Yes
ERR1034779	Isoniazid	Susceptible	fabG1 c.-8T>C	group 2	Resistant	False positive	fabG1 c.-8T>C	Resistant	False positive	Yes
ERR1034780	Isoniazid	Susceptible	fabG1 c.-8T>C	group 2	Resistant	False positive	fabG1 c.-8T>C	Resistant	False positive	Yes
ERR1034781	Isoniazid	Susceptible	fabG1 c.-8T>C	group 2	Resistant	False positive	fabG1 c.-8T>C	Resistant	False positive	Yes
ERR1034782	Isoniazid	Susceptible	fabG1 c.-8T>C	group 2	Resistant	False positive	fabG1 c.-8T>C	Resistant	False positive	Yes
ERR1034991	Isoniazid	Susceptible	fabG1 p.Leu203Leu	group 1	Resistant	False positive	inhA c.-154G>A	Resistant	False positive	Yes
ERR1035039	Isoniazid	Susceptible	fabG1 c.-8T>A	group 2	Resistant	False positive	fabG1 c.-8T>A	Resistant	False positive	Yes
ERR1035087	Isoniazid	Susceptible	katG p.Ser315Thr	group 1	Resistant	False positive	katG p.Ser315Thr	Resistant	False positive	Yes
ERR161012	Isoniazid	Susceptible	fabG1 c.-15C>T	group 1	Resistant	False positive	fabG1 c.-15C>T	Resistant	False positive	Yes
ERR171162	Isoniazid	Susceptible	katG p.Ser315Thr	group 1	Resistant	False positive	katG p.Ser315Thr	Resistant	False positive	Yes
ERR171163	Isoniazid	Susceptible	katG p.Ser315Thr	group 1	Resistant	False positive	katG p.Ser315Thr	Resistant	False positive	Yes
ERR1873429	Isoniazid	Susceptible	fabG1 c.-15C>T	group 1	Resistant	False positive	fabG1 c.-15C>T	Resistant	False positive	Yes
ERR1873429	Isoniazid	Susceptible	katG p.Ser315Thr	group 1	Resistant	False positive	katG p.Ser315Thr	Resistant	False positive	Yes
ERR1873442	Isoniazid	Susceptible	fabG1 c.-15C>T	group 1	Resistant	False positive	fabG1 c.-15C>T	Resistant	False positive	Yes
ERR1873458	Isoniazid	Susceptible	fabG1 c.-15C>T	group 1	Resistant	False positive	fabG1 c.-15C>T	Resistant	False positive	Yes
ERR1873465	Isoniazid	Susceptible	fabG1 c.-15C>T	group 1	Resistant	False positive	fabG1 c.-15C>T	Resistant	False positive	Yes
ERR1873488	Isoniazid	Susceptible	fabG1 c.-15C>T	group 1	Resistant	False positive	fabG1 c.-15C>T	Resistant	False positive	Yes
ERR1873545	Isoniazid	Susceptible	fabG1 c.-15C>T	group 1	Resistant	False positive	fabG1 c.-15C>T	Resistant	False positive	Yes
ERR190352	Isoniazid	Susceptible	fabG1 c.-15C>T	group 1	Resistant	False positive	fabG1 c.-15C>T	Resistant	False positive	Yes
ERR190359	Isoniazid	Susceptible	fabG1 c.-15C>T	group 1	Resistant	False positive	fabG1 c.-15C>T	Resistant	False positive	Yes
ERR2099786	Isoniazid	Susceptible	katG p.Pro429fs	group 2	Resistant	False positive	katG c.1284delG	Resistant	False positive	Yes
ERR2099788	Isoniazid	Susceptible	katG p.Pro429fs	group 2	Resistant	False positive	katG c.1284delG	Resistant	False positive	Yes
ERR2124089	Isoniazid	Susceptible	katG p.Ser315Thr	group 1	Resistant	False positive	katG p.Ser315Thr	Resistant	False positive	Yes
ERR2124099	Isoniazid	Susceptible	fabG1 c.-15C>T	group 1	Resistant	False positive	fabG1 c.-15C>T	Resistant	False positive	Yes
ERR2145503	Isoniazid	Susceptible	fabG1 c.-15C>T	group 1	Resistant	False positive	fabG1 c.-15C>T	Resistant	False positive	Yes
ERR2145508	Isoniazid	Susceptible	fabG1 c.-15C>T	group 1	Resistant	False positive	fabG1 c.-15C>T	Resistant	False positive	Yes
ERR3256169	Isoniazid	Susceptible	fabG1 c.-15C>T	group 1	Resistant	False positive	fabG1 c.-15C>T	Resistant	False positive	Yes
ERR3335730	Isoniazid	Susceptible	katG p.Ser315Thr	group 1	Resistant	False positive	katG p.Ser315Thr	Resistant	False positive	Yes
ERR3335732	Isoniazid	Susceptible	katG p.Gly199fs	group 2	Resistant	False positive	katG c.596delG	Resistant	False positive	Yes
ERR550825	Isoniazid	Susceptible	fabG1 c.-15C>T	group 1	Resistant	False positive	fabG1 c.-15C>T	Resistant	False positive	Yes
ERR551232	Isoniazid	Susceptible	katG p.Ser315Thr	group 1	Resistant	False positive	katG p.Ser315Thr	Resistant	False positive	Yes
ERR551538	Isoniazid	Susceptible	fabG1 c.-15C>T	group 1	Resistant	False positive	fabG1 c.-15C>T	Resistant	False positive	Yes
ERR552371	Isoniazid	Susceptible	fabG1 c.-15C>T	group 1	Resistant	False positive	fabG1 c.-15C>T	Resistant	False positive	Yes
ERR552694	Isoniazid	Susceptible	katG p.Ser315Thr	group 1	Resistant	False positive	katG p.Ser315Thr	Resistant	False positive	Yes
ERR553262	Isoniazid	Susceptible	katG p.Ser315Thr	group 1	Resistant	False positive	katG p.Ser315Thr	Resistant	False positive	Yes
ERR619080	Isoniazid	Susceptible	fabG1 p.Leu203Leu	group 1	Resistant	False positive	inhA c.-154G>A	Resistant	False positive	Yes
ERR751667	Isoniazid	Susceptible	fabG1 p.Leu203Leu	group 1	Resistant	False positive	inhA c.-154G>A	Resistant	False positive	Yes
ERR751932	Isoniazid	Susceptible	fabG1 c.-15C>T	group 1	Resistant	False positive	fabG1 c.-15C>T	Resistant	False positive	Yes
ERR751954	Isoniazid	Susceptible	fabG1 c.-15C>T	group 1	Resistant	False positive	fabG1 c.-15C>T	Resistant	False positive	Yes
ERR752087	Isoniazid	Susceptible	katG p.Ser315Thr	group 1	Resistant	False positive	katG p.Ser315Thr	Resistant	False positive	Yes
ERR752110	Isoniazid	Susceptible	katG p.Ser315Thr	group 1	Resistant	False positive	katG p.Ser315Thr	Resistant	False positive	Yes
ERR767968	Isoniazid	Susceptible	fabG1 p.Leu203Leu	group 1	Resistant	False positive	inhA c.-154G>A	Resistant	False positive	Yes
SRR1011473	Isoniazid	Susceptible	fabG1 c.-15C>T	group 1	Resistant	False positive	fabG1 c.-15C>T	Resistant	False positive	Yes
SRR1019126	Isoniazid	Susceptible	fabG1 c.-15C>T	group 1	Resistant	False positive	fabG1 c.-15C>T	Resistant	False positive	Yes
SRR1159075	Isoniazid	Susceptible	fabG1 p.Leu203Leu	group 1	Resistant	False positive	inhA c.-154G>A	Resistant	False positive	Yes
SRR1159075	Isoniazid	Susceptible	katG p.Ser315Thr	group 1	Resistant	False positive	katG p.Ser315Thr	Resistant	False positive	Yes
SRR1181209	Isoniazid	Susceptible	katG p.Ser315Thr	group 1	Resistant	False positive	katG p.Ser315Thr	Resistant	False positive	Yes
SRR2099954	Isoniazid	Susceptible	fabG1 p.Leu203Leu	group 1	Resistant	False positive	inhA c.-154G>A	Resistant	False positive	Yes
SRR2100170	Isoniazid	Susceptible	fabG1 c.-8T>C	group 2	Resistant	False positive	fabG1 c.-8T>C	Resistant	False positive	Yes
SRR2100776	Isoniazid	Susceptible	fabG1 c.-15C>T	group 1	Resistant	False positive	fabG1 c.-15C>T	Resistant	False positive	Yes
SRR2100954	Isoniazid	Susceptible	fabG1 c.-15C>T	group 1	Resistant	False positive	fabG1 c.-15C>T	Resistant	False positive	Yes
SRR6367395	Isoniazid	Susceptible	katG p.Ser315Thr	group 1	Resistant	False positive	katG p.Ser315Thr	Resistant	False positive	Yes
SRR6824317	Isoniazid	Susceptible	katG p.Ser315Thr	group 1	Resistant	False positive	katG p.Ser315Thr	Resistant	False positive	Yes
SRR6824623	Isoniazid	Susceptible	katG p.Ser315Thr	group 1	Resistant	False positive	katG p.Ser315Thr	Resistant	False positive	Yes
SRR7585418	Isoniazid	Susceptible	katG p.Ser315Thr	group 1	Resistant	False positive	katG p.Ser315Thr	Resistant	False positive	Yes
SRR7585427	Isoniazid	Susceptible	katG p.Ser315Thr	group 1	Resistant	False positive	katG p.Ser315Thr	Resistant	False positive	Yes
SRR7585432	Isoniazid	Susceptible	katG p.Ser315Thr	group 1	Resistant	False positive	katG p.Ser315Thr	Resistant	False positive	Yes
SRR7585437	Isoniazid	Susceptible	katG p.Ser315Thr	group 1	Resistant	False positive	katG p.Ser315Thr	Resistant	False positive	Yes
SRR833071	Isoniazid	Susceptible	fabG1 p.Leu203Leu	group 1	Resistant	False positive	inhA c.-154G>A	Resistant	False positive	Yes
SRR833144	Isoniazid	Susceptible	katG p.Ser315Thr	group 1	Resistant	False positive	katG p.Ser315Thr	Resistant	False positive	Yes
SRR958195	Isoniazid	Susceptible	fabG1 c.-8T>A	group 2	Resistant	False positive	fabG1 c.-8T>A	Resistant	False positive	Yes
SRR958195	Isoniazid	Susceptible	katG p.Ser315Thr	group 1	Resistant	False positive	katG p.Ser315Thr	Resistant	False positive	Yes
ERR1213829	Isoniazid	Susceptible	katG p.Gln471*	group 2	Resistant	False positive	-	Not detected	True Negative	No
ERR9899664	Isoniazid	Susceptible	fabG1 c.-8T>A	group 2	Resistant	False positive	-	Not detected	True Negative	No
ERR038743	Isoniazid	Resistant	-	-	Not detected	False nagative	-	Not detected	False nagative	Yes
ERR046943	Isoniazid	Resistant	-	-	Not detected	False nagative	-	Not detected	False nagative	Yes
ERR1034716	Isoniazid	Resistant	-	-	Not detected	False nagative	-	Not detected	False nagative	Yes
ERR1034912	Isoniazid	Resistant	-	-	Not detected	False nagative	-	Not detected	False nagative	Yes
ERR1034913	Isoniazid	Resistant	-	-	Not detected	False nagative	-	Not detected	False nagative	Yes
ERR1034918	Isoniazid	Resistant	-	-	Not detected	False nagative	-	Not detected	False nagative	Yes
ERR1034919	Isoniazid	Resistant	-	-	Not detected	False nagative	-	Not detected	False nagative	Yes
ERR1034920	Isoniazid	Resistant	-	-	Not detected	False nagative	-	Not detected	False nagative	Yes
ERR1034932	Isoniazid	Resistant	-	-	Not detected	False nagative	-	Not detected	False nagative	Yes
ERR1034934	Isoniazid	Resistant	-	-	Not detected	False nagative	-	Not detected	False nagative	Yes
ERR1034935	Isoniazid	Resistant	-	-	Not detected	False nagative	-	Not detected	False nagative	Yes
ERR1034939	Isoniazid	Resistant	-	-	Not detected	False nagative	-	Not detected	False nagative	Yes
ERR1034941	Isoniazid	Resistant	-	-	Not detected	False nagative	-	Not detected	False nagative	Yes
ERR1034943	Isoniazid	Resistant	-	-	Not detected	False nagative	-	Not detected	False nagative	Yes
ERR1034947	Isoniazid	Resistant	-	-	Not detected	False nagative	-	Not detected	False nagative	Yes
ERR1034949	Isoniazid	Resistant	-	-	Not detected	False nagative	-	Not detected	False nagative	Yes
ERR1034953	Isoniazid	Resistant	-	-	Not detected	False nagative	-	Not detected	False nagative	Yes
ERR1034955	Isoniazid	Resistant	-	-	Not detected	False nagative	-	Not detected	False nagative	Yes
ERR1034968	Isoniazid	Resistant	-	-	Not detected	False nagative	-	Not detected	False nagative	Yes
ERR1034969	Isoniazid	Resistant	-	-	Not detected	False nagative	-	Not detected	False nagative	Yes
ERR1035001	Isoniazid	Resistant	-	-	Not detected	False nagative	-	Not detected	False nagative	Yes
ERR1035020	Isoniazid	Resistant	-	-	Not detected	False nagative	-	Not detected	False nagative	Yes
ERR1035177	Isoniazid	Resistant	-	-	Not detected	False nagative	-	Not detected	False nagative	Yes
ERR1213837	Isoniazid	Resistant	-	-	Not detected	False nagative	-	Not detected	False nagative	Yes
ERR133798	Isoniazid	Resistant	-	-	Not detected	False nagative	-	Not detected	False nagative	Yes
ERR133824	Isoniazid	Resistant	-	-	Not detected	False nagative	-	Not detected	False nagative	Yes
ERR133842	Isoniazid	Resistant	-	-	Not detected	False nagative	-	Not detected	False nagative	Yes
ERR1952140	Isoniazid	Resistant	-	-	Not detected	False nagative	-	Not detected	False nagative	Yes
ERR2124095	Isoniazid	Resistant	-	-	Not detected	False nagative	-	Not detected	False nagative	Yes
ERR227994	Isoniazid	Resistant	-	-	Not detected	False nagative	-	Not detected	False nagative	Yes
ERR3014585	Isoniazid	Resistant	-	-	Not detected	False nagative	-	Not detected	False nagative	Yes
ERR3256116	Isoniazid	Resistant	-	-	Not detected	False nagative	-	Not detected	False nagative	Yes
ERR751641	Isoniazid	Resistant	-	-	Not detected	False nagative	-	Not detected	False nagative	Yes
ERR752003	Isoniazid	Resistant	-	-	Not detected	False nagative	-	Not detected	False nagative	Yes
ERR752113	Isoniazid	Resistant	-	-	Not detected	False nagative	-	Not detected	False nagative	Yes
ERR752248	Isoniazid	Resistant	-	-	Not detected	False nagative	-	Not detected	False nagative	Yes
ERR767996	Isoniazid	Resistant	-	-	Not detected	False nagative	-	Not detected	False nagative	Yes
SRR5709777	Isoniazid	Resistant	-	-	Not detected	False nagative	-	Not detected	False nagative	Yes
SRR5709845	Isoniazid	Resistant	-	-	Not detected	False nagative	-	Not detected	False nagative	Yes
SRR5709846	Isoniazid	Resistant	-	-	Not detected	False nagative	-	Not detected	False nagative	Yes
SRR5709925	Isoniazid	Resistant	-	-	Not detected	False nagative	-	Not detected	False nagative	Yes
SRR6367396	Isoniazid	Resistant	-	-	Not detected	False nagative	-	Not detected	False nagative	Yes
SRR6367398	Isoniazid	Resistant	-	-	Not detected	False nagative	-	Not detected	False nagative	Yes
SRR6824291	Isoniazid	Resistant	-	-	Not detected	False nagative	-	Not detected	False nagative	Yes
SRR6824302	Isoniazid	Resistant	-	-	Not detected	False nagative	-	Not detected	False nagative	Yes
SRR6824307	Isoniazid	Resistant	-	-	Not detected	False nagative	-	Not detected	False nagative	Yes
SRR6824338	Isoniazid	Resistant	-	-	Not detected	False nagative	-	Not detected	False nagative	Yes
SRR6824347	Isoniazid	Resistant	-	-	Not detected	False nagative	-	Not detected	False nagative	Yes
SRR6824351	Isoniazid	Resistant	-	-	Not detected	False nagative	-	Not detected	False nagative	Yes
SRR6824353	Isoniazid	Resistant	-	-	Not detected	False nagative	-	Not detected	False nagative	Yes
SRR6824366	Isoniazid	Resistant	-	-	Not detected	False nagative	-	Not detected	False nagative	Yes
SRR6824369	Isoniazid	Resistant	-	-	Not detected	False nagative	-	Not detected	False nagative	Yes
SRR6824372	Isoniazid	Resistant	-	-	Not detected	False nagative	-	Not detected	False nagative	Yes
SRR6824375	Isoniazid	Resistant	-	-	Not detected	False nagative	-	Not detected	False nagative	Yes
SRR6824378	Isoniazid	Resistant	-	-	Not detected	False nagative	-	Not detected	False nagative	Yes
SRR6824382	Isoniazid	Resistant	-	-	Not detected	False nagative	-	Not detected	False nagative	Yes
SRR6824430	Isoniazid	Resistant	-	-	Not detected	False nagative	-	Not detected	False nagative	Yes
SRR6824442	Isoniazid	Resistant	-	-	Not detected	False nagative	-	Not detected	False nagative	Yes
SRR6824446	Isoniazid	Resistant	-	-	Not detected	False nagative	-	Not detected	False nagative	Yes
SRR6824450	Isoniazid	Resistant	-	-	Not detected	False nagative	-	Not detected	False nagative	Yes
SRR6824466	Isoniazid	Resistant	-	-	Not detected	False nagative	-	Not detected	False nagative	Yes
SRR6824478	Isoniazid	Resistant	-	-	Not detected	False nagative	-	Not detected	False nagative	Yes
SRR6824487	Isoniazid	Resistant	-	-	Not detected	False nagative	-	Not detected	False nagative	Yes
SRR6824490	Isoniazid	Resistant	-	-	Not detected	False nagative	-	Not detected	False nagative	Yes
SRR6824523	Isoniazid	Resistant	-	-	Not detected	False nagative	-	Not detected	False nagative	Yes
SRR6824532	Isoniazid	Resistant	-	-	Not detected	False nagative	-	Not detected	False nagative	Yes
SRR6824564	Isoniazid	Resistant	-	-	Not detected	False nagative	-	Not detected	False nagative	Yes
SRR6824585	Isoniazid	Resistant	-	-	Not detected	False nagative	-	Not detected	False nagative	Yes
SRR6824598	Isoniazid	Resistant	-	-	Not detected	False nagative	-	Not detected	False nagative	Yes
SRR6824599	Isoniazid	Resistant	-	-	Not detected	False nagative	-	Not detected	False nagative	Yes
SRR6824632	Isoniazid	Resistant	-	-	Not detected	False nagative	-	Not detected	False nagative	Yes
SRR6824662	Isoniazid	Resistant	-	-	Not detected	False nagative	-	Not detected	False nagative	Yes
SRR6824678	Isoniazid	Resistant	-	-	Not detected	False nagative	-	Not detected	False nagative	Yes
SRR6824680	Isoniazid	Resistant	-	-	Not detected	False nagative	-	Not detected	False nagative	Yes
SRR833192	Isoniazid	Resistant	-	-	Not detected	False nagative	-	Not detected	False nagative	Yes
SRR8651587	Isoniazid	Resistant	-	-	Not detected	False nagative	-	Not detected	False nagative	Yes
SRR8651620	Isoniazid	Resistant	-	-	Not detected	False nagative	-	Not detected	False nagative	Yes
SRR8651626	Isoniazid	Resistant	-	-	Not detected	False nagative	-	Not detected	False nagative	Yes
ERR038740	Isoniazid	Resistant	ahpC c.-57C>T	group 3	Susceptible	False nagative	ahpC c.-57C>T	Resistant	True positive	Yes
ERR038741	Isoniazid	Resistant	ahpC c.-81C>T	group 3	Susceptible	False nagative	ahpC c.-81C>T	Resistant	True positive	Yes
ERR040142	Isoniazid	Resistant	ahpC c.-81C>T	group 3	Susceptible	False nagative	ahpC c.-81C>T	Resistant	True positive	Yes
ERR1034608	Isoniazid	Resistant	inhA p.Ser94Ala	group 3	Susceptible	False nagative	inhA p.Ser94Ala	Resistant	True positive	Yes
ERR1035291	Isoniazid	Resistant	ahpC c.-74G>A	group 3	Susceptible	False nagative	ahpC c.-74G>A	Resistant	True positive	Yes
ERR1035296	Isoniazid	Resistant	ahpC c.-81C>T	group 3	Susceptible	False nagative	ahpC c.-81C>T	Resistant	True positive	Yes
ERR1035320	Isoniazid	Resistant	katG p.Arg104Gln	group 3	Susceptible	False nagative	katG p.Arg104Gln	Resistant	True positive	Yes
ERR1035362	Isoniazid	Resistant	ahpC c.-54C>T	group 3	Susceptible	False nagative	ahpC c.-54C>T	Resistant	True positive	Yes
ERR1213843	Isoniazid	Resistant	ahpC c.-52C>T	group 3	Susceptible	False nagative	ahpC c.-52C>T	Resistant	True positive	Yes
ERR126642	Isoniazid	Resistant	ahpC c.-52C>T	group 3	Susceptible	False nagative	ahpC c.-52C>T	Resistant	True positive	Yes
ERR126642	Isoniazid	Resistant	ahpC c.-48G>A	group 3	Susceptible	False nagative	ahpC c.-48G>A	Resistant	True positive	Yes
ERR126642	Isoniazid	Resistant	ahpC c.-54C>T	group 3	Susceptible	False nagative	ahpC c.-54C>T	Resistant	True positive	Yes
ERR2099784	Isoniazid	Resistant	ahpC c.-81C>T	group 3	Susceptible	False nagative	ahpC c.-81C>T	Resistant	True positive	Yes
ERR2099784	Isoniazid	Resistant	ahpC c.-54C>T	group 3	Susceptible	False nagative	ahpC c.-54C>T	Resistant	True positive	Yes
ERR2864254	Isoniazid	Resistant	ahpC c.-81C>T	group 3	Susceptible	False nagative	ahpC c.-81C>T	Resistant	True positive	Yes
ERR2864285	Isoniazid	Resistant	katG p.Ala139Pro	group 3	Susceptible	False nagative	katG p.Ala139Pro	Resistant	True positive	Yes
ERR718273	Isoniazid	Resistant	katG p.Gly297Val	group 3	Susceptible	False nagative	katG p.Gly297Val	Resistant	True positive	Yes
ERR718464	Isoniazid	Resistant	ahpC c.-54C>T	group 3	Susceptible	False nagative	ahpC c.-54C>T	Resistant	True positive	Yes
ERR9891981	Isoniazid	Resistant	katG p.Ala106Val	group 3	Susceptible	False nagative	katG p.Ala106Val	Resistant	True positive	Yes
ERR9901111	Isoniazid	Resistant	katG p.Ala424Val	group 3	Susceptible	False nagative	katG p.Ala424Val	Resistant	True positive	Yes
SRR1019140	Isoniazid	Resistant	ahpC c.-52C>T	group 3	Susceptible	False nagative	ahpC c.-52C>T	Resistant	True positive	Yes
SRR2024971	Isoniazid	Resistant	katG p.Gln295Pro	group 3	Susceptible	False nagative	katG p.Gln295Pro	Resistant	True positive	Yes
SRR2099977	Isoniazid	Resistant	fabG1 c.-17G>T	group 3	Susceptible	False nagative	fabG1 c.-17G>T	Resistant	True positive	Yes
SRR5709881	Isoniazid	Resistant	ahpC c.-81C>T	group 3	Susceptible	False nagative	ahpC c.-81C>T	Resistant	True positive	Yes
SRR5709881	Isoniazid	Resistant	ahpC c.-48G>A	group 3	Susceptible	False nagative	ahpC c.-48G>A	Resistant	True positive	Yes
SRR6824287	Isoniazid	Resistant	ahpC c.-81C>T	group 3	Susceptible	False nagative	ahpC c.-81C>T	Resistant	True positive	Yes
SRR6824294	Isoniazid	Resistant	ahpC c.-54C>T	group 3	Susceptible	False nagative	ahpC c.-54C>T	Resistant	True positive	Yes
SRR6824306	Isoniazid	Resistant	inhA p.Ile194Thr	group 3	Susceptible	False nagative	inhA p.Ile194Thr	Resistant	True positive	Yes
SRR6824310	Isoniazid	Resistant	inhA p.Ile194Thr	group 3	Susceptible	False nagative	inhA p.Ile194Thr	Resistant	True positive	Yes
SRR6824329	Isoniazid	Resistant	ahpC c.-48G>A	group 3	Susceptible	False nagative	ahpC c.-48G>A	Resistant	True positive	Yes
SRR6824330	Isoniazid	Resistant	ahpC c.-81C>T	group 3	Susceptible	False nagative	ahpC c.-81C>T	Resistant	True positive	Yes
SRR6824330	Isoniazid	Resistant	ahpC c.-48G>A	group 3	Susceptible	False nagative	ahpC c.-48G>A	Resistant	True positive	Yes
SRR6824337	Isoniazid	Resistant	katG .p.Ala172Val	group 3	Susceptible	False nagative	katG .p.Ala172Val	Resistant	True positive	Yes
SRR6824357	Isoniazid	Resistant	ahpC c.-52C>T	group 3	Susceptible	False nagative	ahpC c.-52C>T	Resistant	True positive	Yes
SRR6824373	Isoniazid	Resistant	ahpC c.-57C>T	group 3	Susceptible	False nagative	ahpC c.-57C>T	Resistant	True positive	Yes
SRR6824374	Isoniazid	Resistant	ahpC c.-52C>T	group 3	Susceptible	False nagative	ahpC c.-52C>T	Resistant	True positive	Yes
SRR6824376	Isoniazid	Resistant	ahpC c.-52C>T	group 3	Susceptible	False nagative	ahpC c.-52C>T	Resistant	True positive	Yes
SRR6824380	Isoniazid	Resistant	ahpC c.-54C>T	group 3	Susceptible	False nagative	ahpC c.-54C>T	Resistant	True positive	Yes
SRR6824380	Isoniazid	Resistant	ahpC c.-81C>T	group 3	Susceptible	False nagative	ahpC c.-81C>T	Resistant	True positive	Yes
SRR6824387	Isoniazid	Resistant	ahpC c.-52C>T	group 3	Susceptible	False nagative	ahpC c.-52C>T	Resistant	True positive	Yes
SRR6824412	Isoniazid	Resistant	ahpC c.-52C>T	group 3	Susceptible	False nagative	ahpC c.-52C>T	Resistant	True positive	Yes
SRR6824434	Isoniazid	Resistant	ahpC c.-52C>T	group 3	Susceptible	False nagative	ahpC c.-52C>T	Resistant	True positive	Yes
SRR6824447	Isoniazid	Resistant	ahpC c.-48G>A	group 3	Susceptible	False nagative	ahpC c.-48G>A	Resistant	True positive	Yes
SRR6824451	Isoniazid	Resistant	ahpC c.-48G>A	group 3	Susceptible	False nagative	ahpC c.-48G>A	Resistant	True positive	Yes
SRR6824456	Isoniazid	Resistant	ahpC c.-52C>T	group 3	Susceptible	False nagative	ahpC c.-52C>T	Resistant	True positive	Yes
SRR6824456	Isoniazid	Resistant	ahpC c.-48G>A	group 3	Susceptible	False nagative	ahpC c.-48G>A	Resistant	True positive	Yes
SRR6824457	Isoniazid	Resistant	katG p.Ser315Ile	group 3	Susceptible	False nagative	katG p.Ser315Ile	Resistant	True positive	Yes
SRR6824457	Isoniazid	Resistant	katG p.Asn138Ser	group 3	Susceptible	False nagative	katG p.Asn138Ser	Resistant	True positive	Yes
SRR6824465	Isoniazid	Resistant	katG p.Asn138Ser	group 3	Susceptible	False nagative	katG p.Asn138Ser	Resistant	True positive	Yes
SRR6824465	Isoniazid	Resistant	ahpC c.-52C>T	group 3	Susceptible	False nagative	ahpC c.-52C>T	Resistant	True positive	Yes
SRR6824473	Isoniazid	Resistant	ahpC c.-57C>T	group 3	Susceptible	False nagative	ahpC c.-57C>T	Resistant	True positive	Yes
SRR6824479	Isoniazid	Resistant	ahpC c.-52C>T	group 3	Susceptible	False nagative	ahpC c.-52C>T	Resistant	True positive	Yes
SRR6824481	Isoniazid	Resistant	ahpC c.-54C>T	group 3	Susceptible	False nagative	ahpC c.-54C>T	Resistant	True positive	Yes
SRR6824484	Isoniazid	Resistant	ahpC c.-52C>T	group 3	Susceptible	False nagative	ahpC c.-52C>T	Resistant	True positive	Yes
SRR6824485	Isoniazid	Resistant	ahpC c.-81C>T	group 3	Susceptible	False nagative	ahpC c.-81C>T	Resistant	True positive	Yes
SRR6824486	Isoniazid	Resistant	katG p.Thr380Ile	group 3	Susceptible	False nagative	katG p.Thr380Ile	Resistant	True positive	Yes
SRR6824486	Isoniazid	Resistant	ahpC c.-54C>T	group 3	Susceptible	False nagative	ahpC c.-54C>T	Resistant	True positive	Yes
SRR6824489	Isoniazid	Resistant	katG p.Ser315Ile	group 3	Susceptible	False nagative	katG p.Ser315Ile	Resistant	True positive	Yes
SRR6824494	Isoniazid	Resistant	katG p.Tyr337Cys	group 3	Susceptible	False nagative	katG p.Tyr337Cys	Resistant	True positive	Yes
SRR6824494	Isoniazid	Resistant	ahpC c.-52C>T	group 3	Susceptible	False nagative	ahpC c.-52C>T	Resistant	True positive	Yes
SRR6824496	Isoniazid	Resistant	katG p.Tyr337Cys	group 3	Susceptible	False nagative	katG p.Tyr337Cys	Resistant	True positive	Yes
SRR6824517	Isoniazid	Resistant	katG p.Ser315Ile	group 3	Susceptible	False nagative	katG p.Ser315Ile	Resistant	True positive	Yes
SRR6824522	Isoniazid	Resistant	ahpC c.-54C>T	group 3	Susceptible	False nagative	ahpC c.-54C>T	Resistant	True positive	Yes
SRR6824531	Isoniazid	Resistant	ahpC c.-81C>T	group 3	Susceptible	False nagative	ahpC c.-81C>T	Resistant	True positive	Yes
SRR6824545	Isoniazid	Resistant	ahpC c.-52C>T	group 3	Susceptible	False nagative	ahpC c.-52C>T	Resistant	True positive	Yes
SRR6824569	Isoniazid	Resistant	katG p.Gly279Asp	group 3	Susceptible	False nagative	katG p.Gly279Asp	Resistant	True positive	Yes
SRR6824570	Isoniazid	Resistant	katG p.Asn138His	group 3	Susceptible	False nagative	katG p.Asn138His	Resistant	True positive	Yes
SRR6824574	Isoniazid	Resistant	katG p.Asn138His	group 3	Susceptible	False nagative	katG p.Asn138His	Resistant	True positive	Yes
SRR6824586	Isoniazid	Resistant	ahpC c.-57C>T	group 3	Susceptible	False nagative	ahpC c.-57C>T	Resistant	True positive	Yes
SRR6824600	Isoniazid	Resistant	katG p.Leu378Pro	group 3	Susceptible	False nagative	katG p.Leu378Pro	Resistant	True positive	Yes
SRR6824600	Isoniazid	Resistant	ahpC c.-81C>T	group 3	Susceptible	False nagative	ahpC c.-81C>T	Resistant	True positive	Yes
SRR6824612	Isoniazid	Resistant	ahpC c.-74G>A	group 3	Susceptible	False nagative	ahpC c.-74G>A	Resistant	True positive	Yes
SRR6824638	Isoniazid	Resistant	katG p.Arg249Cys	group 3	Susceptible	False nagative	katG p.Arg249Cys	Resistant	True positive	Yes
SRR6824642	Isoniazid	Resistant	ahpC c.-81C>T	group 3	Susceptible	False nagative	ahpC c.-81C>T	Resistant	True positive	Yes
SRR6824644	Isoniazid	Resistant	ahpC c.-81C>T	group 3	Susceptible	False nagative	ahpC c.-81C>T	Resistant	True positive	Yes
SRR6824645	Isoniazid	Resistant	katG p.Asn138Ser	group 3	Susceptible	False nagative	katG p.Asn138Ser	Resistant	True positive	Yes
SRR6824646	Isoniazid	Resistant	ahpC c.-52C>T	group 3	Susceptible	False nagative	ahpC c.-52C>T	Resistant	True positive	Yes
SRR6824650	Isoniazid	Resistant	ahpC c.-52C>T	group 3	Susceptible	False nagative	ahpC c.-52C>T	Resistant	True positive	Yes
SRR6824654	Isoniazid	Resistant	katG p.Trp191Arg	group 3	Susceptible	False nagative	katG p.Trp191Arg	Resistant	True positive	Yes
SRR6824660	Isoniazid	Resistant	ahpC c.-48G>A	group 3	Susceptible	False nagative	ahpC c.-48G>A	Resistant	True positive	Yes
SRR6824667	Isoniazid	Resistant	ahpC c.-52C>T	group 3	Susceptible	False nagative	ahpC c.-52C>T	Resistant	True positive	Yes
SRR6824668	Isoniazid	Resistant	katG p.Thr275Pro	group 3	Susceptible	False nagative	katG p.Thr275Pro	Resistant	True positive	Yes
SRR6824668	Isoniazid	Resistant	ahpC c.-54C>T	group 3	Susceptible	False nagative	ahpC c.-54C>T	Resistant	True positive	Yes
SRR6824677	Isoniazid	Resistant	ahpC c.-48G>A	group 3	Susceptible	False nagative	ahpC c.-48G>A	Resistant	True positive	Yes
SRR6824683	Isoniazid	Resistant	ahpC c.-57C>T	group 3	Susceptible	False nagative	ahpC c.-57C>T	Resistant	True positive	Yes
SRR6824694	Isoniazid	Resistant	katG p.Ser315Gly	group 3	Susceptible	False nagative	katG p.Ser315Gly	Resistant	True positive	Yes
SRR8651557	Isoniazid	Resistant	ahpC c.-48G>A	group 3	Susceptible	False nagative	ahpC c.-48G>A	Resistant	True positive	Yes
SRR8651572	Isoniazid	Resistant	ahpC c.-48G>A	group 3	Susceptible	False nagative	ahpC c.-48G>A	Resistant	True positive	Yes
SRR8651577	Isoniazid	Resistant	ahpC c.-52C>T	group 3	Susceptible	False nagative	ahpC c.-52C>T	Resistant	True positive	Yes
SRR8651578	Isoniazid	Resistant	katG p.Thr275Pro	group 3	Susceptible	False nagative	katG p.Thr275Pro	Resistant	True positive	Yes
SRR8651578	Isoniazid	Resistant	ahpC c.-48G>A	group 3	Susceptible	False nagative	ahpC c.-48G>A	Resistant	True positive	Yes
SRR8651591	Isoniazid	Resistant	ahpC c.-52C>T	group 3	Susceptible	False nagative	ahpC c.-52C>T	Resistant	True positive	Yes
SRR8651610	Isoniazid	Resistant	katG p.Trp91Arg	group 3	Susceptible	False nagative	katG p.Trp91Arg	Resistant	True positive	Yes
SRR960978	Isoniazid	Resistant	ahpC c.-52C>T	group 3	Susceptible	False nagative	ahpC c.-52C>T	Resistant	True positive	Yes
ERR038742	Isoniazid	Resistant	katG p.Gln525Pro	group 3	Susceptible	False nagative	katG p.Gln525Pro	Resistant	True positive	Yes
ERR751837	Isoniazid	Resistant	katG p.Gly297Val	group 3	Susceptible	False nagative	katG p.Gly297Val	Resistant	True positive	Yes
SRR6824329	Isoniazid	Resistant	katG p.Thr324Pro	group 3	Susceptible	False nagative	katG p.Thr324Pro	Resistant	True positive	Yes
SRR6824350	Isoniazid	Resistant	katG p.Met257Thr	group 3	Susceptible	False nagative	katG p.Met257Thr	Resistant	True positive	Yes
ERR046784	Isoniazid	Resistant	katG p.Val473Phe	Not available	Susceptible	False nagative	katG p.Val473Phe	Resistant	True positive	Yes
ERR046786	Isoniazid	Resistant	katG p.Val473Phe	Not available	Susceptible	False nagative	katG p.Val473Phe	Resistant	True positive	Yes
SRR6824506	Isoniazid	Resistant	katG p.Ala264Thr	Not available	Susceptible	False nagative	katG p.Ala264Thr	Resistant	True positive	Yes
ERR9891963	Isoniazid	Resistant	katG p.Ala65Thr	Not available	Susceptible	False nagative	katG p.Ala65Thr	Resistant	True positive	Yes
ERR1035362	Isoniazid	Resistant	katG p.Trp90*	Not available	Susceptible	False nagative	katG p.Trp90*	Resistant	True positive	Yes
SRR6824520	Isoniazid	Resistant	katG p.Trp90*	Not available	Susceptible	False nagative	katG p.Trp90*	Resistant	True positive	Yes
SRR8651658	Isoniazid	Resistant	katG p.Val710Ala	Not available	Susceptible	False nagative	katG p.Val710Ala	Resistant	True positive	Yes
SRR6367400	Isoniazid	Resistant	-	-	Not detected	False nagative	katG p.Ser315Thr	Resistant	True positive	No
SRR6824434	Isoniazid	Resistant	-	-	Not detected	False nagative	katG c.371delG	Resistant	True positive	No
SRR6824541	Isoniazid	Resistant	-	-	Not detected	False nagative	katG c.22dupA	Resistant	True positive	No
SRR6824330	Isoniazid	Resistant	-	-	Not detected	False nagative	katG p.Asp419His	Resistant	True positive	No
ERR038747	Isoniazid	Resistant	-	-	Not detected	False nagative	katG c.1856dupT	Resistant	True positive	No
ERR040142	Isoniazid	Resistant	-	-	Not detected	False nagative	katG c.-5249_79del	Resistant	True positive	No
ERR1035358	Isoniazid	Resistant	-	-	Not detected	False nagative	katG c.-104_*2462del	Resistant	True positive	No
SRR6824364	Isoniazid	Resistant	-	-	Not detected	False nagative	katG c.-11435_*169del	Resistant	True positive	No
ERR718464	Isoniazid	Resistant	-	-	Not detected	False nagative	katG c.-1180_1265del	Resistant	True positive	No
SRR6824330	Isoniazid	Resistant	-	-	Not detected	False nagative	katG c.1749_1750insG	Resistant	True positive	No
SRR6824444	Isoniazid	Resistant	-	-	Not detected	False nagative	katG c.176_*6700del	Resistant	True positive	No
SRR6824371	Isoniazid	Resistant	-	-	Not detected	False nagative	katG c.1803dupC	Resistant	True positive	No
SRR6824387	Isoniazid	Resistant	-	-	Not detected	False nagative	katG c.1974_*667del	Resistant	True positive	No
SRR6824373	Isoniazid	Resistant	-	-	Not detected	False nagative	katG c.306delT	Resistant	True positive	No
ERR1035296	Isoniazid	Resistant	-	-	Not detected	False nagative	katG c.316dupG	Resistant	True positive	No
ERR1035058	Isoniazid	Resistant	-	-	Not detected	False nagative	katG c.362_364delGCG	Resistant	True positive	No
SRR6824456	Isoniazid	Resistant	-	-	Not detected	False nagative	katG c.-3736_*5689del	Resistant	True positive	No
SRR6824435	Isoniazid	Resistant	-	-	Not detected	False nagative	katG c.464_473delACGGCAAGAA	Resistant	True positive	No
SRR2101741	Isoniazid	Resistant	-	-	Not detected	False nagative	katG c.-5735_*25027del	Resistant	True positive	No
SRR5709881	Isoniazid	Resistant	-	-	Not detected	False nagative	katG c.602_*4483del	Resistant	True positive	No
SRR833112	Isoniazid	Resistant	-	-	Not detected	False nagative	katG c.-6512_*15260del	Resistant	True positive	No
SRR6824531	Isoniazid	Resistant	-	-	Not detected	False nagative	katG c.-6906_*16374del	Resistant	True positive	No
SRR6824352	Isoniazid	Resistant	-	-	Not detected	False nagative	katG c.702delG	Resistant	True positive	No
SRR6824650	Isoniazid	Resistant	-	-	Not detected	False nagative	katG c.720_724dupCCCCA	Resistant	True positive	No
SRR6824360	Isoniazid	Resistant	-	-	Not detected	False nagative	katG c.98_126delGCGGAAACCAGGACTGGTGGCCCAACCGG	Resistant	True positive	No
ERR038294	Rifampicin	Susceptible	rpoB p.Ile491Phe	group 1	Resistant	False positive	rpoB p.Ile491Phe	Resistant	False positive	Yes
ERR038295	Rifampicin	Susceptible	rpoB p.Ile491Phe	group 1	Resistant	False positive	rpoB p.Ile491Phe	Resistant	False positive	Yes
ERR038296	Rifampicin	Susceptible	rpoB p.Ile491Phe	group 1	Resistant	False positive	rpoB p.Ile491Phe	Resistant	False positive	Yes
ERR038751	Rifampicin	Susceptible	rpoB p.Leu452Pro	group 1	Resistant	False positive	rpoB p.Leu452Pro	Resistant	False positive	Yes
ERR040129	Rifampicin	Susceptible	rpoB p.His445Asn	group 1	Resistant	False positive	rpoB p.His445Asn	Resistant	False positive	Yes
ERR046785	Rifampicin	Susceptible	rpoB p.Ile491Phe	group 1	Resistant	False positive	rpoB p.Ile491Phe	Resistant	False positive	Yes
ERR046786	Rifampicin	Susceptible	rpoB p.Ile491Phe	group 1	Resistant	False positive	rpoB p.Ile491Phe	Resistant	False positive	Yes
ERR046792	Rifampicin	Susceptible	rpoB p.Ile491Phe	group 1	Resistant	False positive	rpoB p.Ile491Phe	Resistant	False positive	Yes
ERR046795	Rifampicin	Susceptible	rpoB p.Ile491Phe	group 1	Resistant	False positive	rpoB p.Ile491Phe	Resistant	False positive	Yes
ERR046800	Rifampicin	Susceptible	rpoB p.Ile491Phe	group 1	Resistant	False positive	rpoB p.Ile491Phe	Resistant	False positive	Yes
ERR046911	Rifampicin	Susceptible	rpoB p.Ile491Phe	group 1	Resistant	False positive	rpoB p.Ile491Phe	Resistant	False positive	Yes
ERR1034688	Rifampicin	Susceptible	rpoB p.Gln432Lys	group 1	Resistant	False positive	rpoB p.Gln432Lys	Resistant	False positive	Yes
ERR1034726	Rifampicin	Susceptible	rpoB p.Ser450Leu	group 1	Resistant	False positive	rpoB p.Ser450Leu	Resistant	False positive	Yes
ERR1034748	Rifampicin	Susceptible	rpoB p.Ser450Leu	group 1	Resistant	False positive	rpoB p.Ser450Leu	Resistant	False positive	Yes
ERR1034749	Rifampicin	Susceptible	rpoB p.Leu452Pro	group 1	Resistant	False positive	rpoB p.Leu452Pro	Resistant	False positive	Yes
ERR1034751	Rifampicin	Susceptible	rpoB p.Asp435Phe	group 1	Resistant	False positive	rpoB p.Asp435Phe	Resistant	False positive	Yes
ERR1034759	Rifampicin	Susceptible	rpoB p.Leu452Pro	group 1	Resistant	False positive	rpoB p.Leu452Pro	Resistant	False positive	Yes
ERR1034802	Rifampicin	Susceptible	rpoB p.His445Ser	group 1	Resistant	False positive	rpoB p.His445Ser	Resistant	False positive	Yes
ERR1034977	Rifampicin	Susceptible	rpoB p.Ser450Leu	group 1	Resistant	False positive	rpoB p.Ser450Leu	Resistant	False positive	Yes
ERR1034992	Rifampicin	Susceptible	rpoB p.His445Asn	group 1	Resistant	False positive	rpoB p.His445Asn	Resistant	False positive	Yes
ERR1035063	Rifampicin	Susceptible	rpoB p.Ser450Leu	group 1	Resistant	False positive	rpoB p.Ser450Leu	Resistant	False positive	Yes
ERR1035065	Rifampicin	Susceptible	rpoB p.Leu452Pro	group 1	Resistant	False positive	rpoB p.Leu452Pro	Resistant	False positive	Yes
ERR137244	Rifampicin	Susceptible	rpoB p.Ser450Leu	group 1	Resistant	False positive	rpoB p.Ser450Leu	Resistant	False positive	Yes
ERR144550	Rifampicin	Susceptible	rpoB p.Ser450Leu	group 1	Resistant	False positive	rpoB p.Ser450Leu	Resistant	False positive	Yes
ERR171130	Rifampicin	Susceptible	rpoB p.His445Ser	group 1	Resistant	False positive	rpoB p.His445Ser	Resistant	False positive	Yes
ERR171131	Rifampicin	Susceptible	rpoB p.His445Ser	group 1	Resistant	False positive	rpoB p.His445Ser	Resistant	False positive	Yes
ERR181708	Rifampicin	Susceptible	rpoB p.Leu430Pro	group 1	Resistant	False positive	rpoB p.Leu430Pro	Resistant	False positive	Yes
ERR1873471	Rifampicin	Susceptible	rpoB p.Ser450Leu	group 1	Resistant	False positive	rpoB p.Ser450Leu	Resistant	False positive	Yes
ERR1873488	Rifampicin	Susceptible	rpoB p.Ser450Leu	group 1	Resistant	False positive	rpoB p.Ser450Leu	Resistant	False positive	Yes
ERR1873540	Rifampicin	Susceptible	rpoB p.Ser450Leu	group 1	Resistant	False positive	rpoB p.Ser450Leu	Resistant	False positive	Yes
ERR1873545	Rifampicin	Susceptible	rpoB p.Ser450Leu	group 1	Resistant	False positive	rpoB p.Ser450Leu	Resistant	False positive	Yes
ERR2041928	Rifampicin	Susceptible	rpoB p.Ser450Leu	group 1	Resistant	False positive	rpoB p.Ser450Leu	Resistant	False positive	Yes
ERR2041929	Rifampicin	Susceptible	rpoB p.Ser450Leu	group 1	Resistant	False positive	rpoB p.Ser450Leu	Resistant	False positive	Yes
ERR2041941	Rifampicin	Susceptible	rpoB p.Ser450Leu	group 1	Resistant	False positive	rpoB p.Ser450Leu	Resistant	False positive	Yes
ERR2099775	Rifampicin	Susceptible	rpoB p.Ile491Phe	group 1	Resistant	False positive	rpoB p.Ile491Phe	Resistant	False positive	Yes
ERR2099776	Rifampicin	Susceptible	rpoB p.Ile491Phe	group 1	Resistant	False positive	rpoB p.Ile491Phe	Resistant	False positive	Yes
ERR2099777	Rifampicin	Susceptible	rpoB p.Ile491Phe	group 1	Resistant	False positive	rpoB p.Ile491Phe	Resistant	False positive	Yes
ERR2099778	Rifampicin	Susceptible	rpoB p.Ile491Phe	group 1	Resistant	False positive	rpoB p.Ile491Phe	Resistant	False positive	Yes
ERR2099781	Rifampicin	Susceptible	rpoB p.Ile491Phe	group 1	Resistant	False positive	rpoB p.Ile491Phe	Resistant	False positive	Yes
ERR2099783	Rifampicin	Susceptible	rpoB p.Ile491Phe	group 1	Resistant	False positive	rpoB p.Ile491Phe	Resistant	False positive	Yes
ERR2099784	Rifampicin	Susceptible	rpoB p.Ile491Phe	group 1	Resistant	False positive	rpoB p.Ile491Phe	Resistant	False positive	Yes
ERR2099785	Rifampicin	Susceptible	rpoB p.Ile491Phe	group 1	Resistant	False positive	rpoB p.Ile491Phe	Resistant	False positive	Yes
ERR2099786	Rifampicin	Susceptible	rpoB p.Ile491Phe	group 1	Resistant	False positive	rpoB p.Ile491Phe	Resistant	False positive	Yes
ERR2099787	Rifampicin	Susceptible	rpoB p.Ile491Phe	group 1	Resistant	False positive	rpoB p.Ile491Phe	Resistant	False positive	Yes
ERR2099788	Rifampicin	Susceptible	rpoB p.Ile491Phe	group 1	Resistant	False positive	rpoB p.Ile491Phe	Resistant	False positive	Yes
ERR2099789	Rifampicin	Susceptible	rpoB p.Ile491Phe	group 1	Resistant	False positive	rpoB p.Ile491Phe	Resistant	False positive	Yes
ERR2099790	Rifampicin	Susceptible	rpoB p.Ile491Phe	group 1	Resistant	False positive	rpoB p.Ile491Phe	Resistant	False positive	Yes
ERR2099791	Rifampicin	Susceptible	rpoB p.Ile491Phe	group 1	Resistant	False positive	rpoB p.Ile491Phe	Resistant	False positive	Yes
ERR2124087	Rifampicin	Susceptible	rpoB p.Asp435Tyr	group 1	Resistant	False positive	rpoB p.Asp435Tyr	Resistant	False positive	Yes
ERR2124089	Rifampicin	Susceptible	rpoB p.Ser450Leu	group 1	Resistant	False positive	rpoB p.Ser450Leu	Resistant	False positive	Yes
ERR2124091	Rifampicin	Susceptible	rpoB p.His445Asp	group 1	Resistant	False positive	rpoB p.His445Asp	Resistant	False positive	Yes
ERR2124099	Rifampicin	Susceptible	rpoB p.Leu452Pro	group 1	Resistant	False positive	rpoB p.Leu452Pro	Resistant	False positive	Yes
ERR2124101	Rifampicin	Susceptible	rpoB p.Ser450Leu	group 1	Resistant	False positive	rpoB p.Ser450Leu	Resistant	False positive	Yes
ERR2124105	Rifampicin	Susceptible	rpoB p.Ser450Leu	group 1	Resistant	False positive	rpoB p.Ser450Leu	Resistant	False positive	Yes
ERR234650	Rifampicin	Susceptible	rpoB p.Ser450Leu	group 1	Resistant	False positive	rpoB p.Ser450Leu	Resistant	False positive	Yes
ERR3335755	Rifampicin	Susceptible	rpoB p.Ser431_Gln432insArg	group 2	Resistant	False positive	rpoBc.1292_1294dupGCC	Resistant	False positive	Yes
ERR551390	Rifampicin	Susceptible	rpoB p.Leu430Pro	group 1	Resistant	False positive	rpoB p.Leu430Pro	Resistant	False positive	Yes
ERR552482	Rifampicin	Susceptible	rpoB p.Leu452Pro	group 1	Resistant	False positive	rpoB p.Leu452Pro	Resistant	False positive	Yes
ERR552539	Rifampicin	Susceptible	rpoB p.Leu452Pro	group 1	Resistant	False positive	rpoB p.Leu452Pro	Resistant	False positive	Yes
ERR751999	Rifampicin	Susceptible	rpoB p.Leu430Pro	group 1	Resistant	False positive	rpoB p.Leu430Pro	Resistant	False positive	Yes
ERR752114	Rifampicin	Susceptible	rpoB p.Ser450Leu	group 1	Resistant	False positive	rpoB p.Ser450Leu	Resistant	False positive	Yes
ERR752199	Rifampicin	Susceptible	rpoB p.Asp435Tyr	group 1	Resistant	False positive	rpoB p.Asp435Tyr	Resistant	False positive	Yes
ERR752199	Rifampicin	Susceptible	rpoB p.Asn437Asp	group 2	Resistant	False positive	rpoB p.Asn437Asp	Resistant	False positive	Yes
ERR752199	Rifampicin	Susceptible	rpoB p.Ser441Ala	group 2	Resistant	False positive	rpoB p.Ser441Ala	Resistant	False positive	Yes
ERR867522	Rifampicin	Susceptible	rpoB p.Leu452Pro	group 1	Resistant	False positive	rpoB p.Leu452Pro	Resistant	False positive	Yes
ERR867532	Rifampicin	Susceptible	rpoB p.Leu452Pro	group 1	Resistant	False positive	rpoB p.Leu452Pro	Resistant	False positive	Yes
SRR1019137	Rifampicin	Susceptible	rpoB p.Leu430Pro	group 1	Resistant	False positive	rpoB p.Leu430Pro	Resistant	False positive	Yes
SRR1019138	Rifampicin	Susceptible	rpoB p.Leu430Pro	group 1	Resistant	False positive	rpoB p.Leu430Pro	Resistant	False positive	Yes
SRR1019139	Rifampicin	Susceptible	rpoB p.His445Leu	group 1	Resistant	False positive	rpoB p.His445Leu	Resistant	False positive	Yes
SRR1019146	Rifampicin	Susceptible	rpoB p.Leu430Pro	group 1	Resistant	False positive	rpoB p.Leu430Pro	Resistant	False positive	Yes
SRR1019163	Rifampicin	Susceptible	rpoB p.Asp435Tyr	group 1	Resistant	False positive	rpoB p.Asp435Tyr	Resistant	False positive	Yes
SRR1019169	Rifampicin	Susceptible	rpoB p.His445Gly	group 2	Resistant	False positive	rpoB p.His445Gly	Resistant	False positive	Yes
SRR1159075	Rifampicin	Susceptible	rpoB p.Ser450Leu	group 1	Resistant	False positive	rpoB p.Ser450Leu	Resistant	False positive	Yes
SRR1184027	Rifampicin	Susceptible	rpoB p.Leu452Pro	group 1	Resistant	False positive	rpoB p.Leu452Pro	Resistant	False positive	Yes
SRR1184334	Rifampicin	Susceptible	rpoB p.His445Leu	group 1	Resistant	False positive	rpoB p.His445Leu	Resistant	False positive	Yes
SRR1184356	Rifampicin	Susceptible	rpoB p.Leu430Pro	group 1	Resistant	False positive	rpoB p.Leu430Pro	Resistant	False positive	Yes
SRR2100097	Rifampicin	Susceptible	rpoB p.Leu452Pro	group 1	Resistant	False positive	rpoB p.Leu452Pro	Resistant	False positive	Yes
SRR2100176	Rifampicin	Susceptible	rpoB p.His445Asn	group 1	Resistant	False positive	rpoB p.His445Asn	Resistant	False positive	Yes
SRR2100259	Rifampicin	Susceptible	rpoB p.His445Asn	group 1	Resistant	False positive	rpoB p.His445Asn	Resistant	False positive	Yes
SRR2101039	Rifampicin	Susceptible	rpoB p.Ile491Phe	group 1	Resistant	False positive	rpoB p.Ile491Phe	Resistant	False positive	Yes
SRR2101686	Rifampicin	Susceptible	rpoB p.Leu430Pro	group 1	Resistant	False positive	rpoB p.Leu430Pro	Resistant	False positive	Yes
SRR6367395	Rifampicin	Susceptible	rpoB p.Ser450Leu	group 1	Resistant	False positive	rpoB p.Ser450Leu	Resistant	False positive	Yes
SRR6824317	Rifampicin	Susceptible	rpoB p.Ser450Leu	group 1	Resistant	False positive	rpoB p.Ser450Leu	Resistant	False positive	Yes
SRR6824623	Rifampicin	Susceptible	rpoB p.Ser450Leu	group 1	Resistant	False positive	rpoB p.Ser450Leu	Resistant	False positive	Yes
SRR7585418	Rifampicin	Susceptible	rpoB p.Asp435Tyr	group 1	Resistant	False positive	rpoB p.Asp435Tyr	Resistant	False positive	Yes
SRR7585432	Rifampicin	Susceptible	rpoB p.Ser450Leu	group 1	Resistant	False positive	rpoB p.Ser450Leu	Resistant	False positive	Yes
SRR7585437	Rifampicin	Susceptible	rpoB p.Ser450Leu	group 1	Resistant	False positive	rpoB p.Ser450Leu	Resistant	False positive	Yes
SRR958195	Rifampicin	Susceptible	rpoB p.Leu452Pro	group 1	Resistant	False positive	rpoB p.Leu452Pro	Resistant	False positive	Yes
ERR040129	Rifampicin	Susceptible	rpoB p.Met434Leu	group 1	Resistant	False positive	rpoB p.His445Asn	Resistant	False positive	No					88
ERR867522	Rifampicin	Susceptible	rpoB p.Ser441Ala	group 2	Resistant	False positive	rpoB p.Leu452Pro	Resistant	False positive	No					0.871287
ERR040118	Rifampicin	Susceptible	rpoB p.His445Asn	group 1	Resistant	False positive	-	Not detected	True Negative	No
ERR046784	Rifampicin	Susceptible	rpoB p.Ile491Phe	group 1	Resistant	False positive	-	Not detected	True Negative	No
ERR046794	Rifampicin	Susceptible	rpoB p.Ile491Phe	group 1	Resistant	False positive	-	Not detected	True Negative	No
ERR1213835	Rifampicin	Susceptible	rpoB p.Pro439Leu	group 2	Resistant	False positive	-	Not detected	True Negative	No
ERR3256245	Rifampicin	Susceptible	rpoB p.Ser450Leu	group 1	Resistant	False positive	-	Not detected	True Negative	No
ERR3335730	Rifampicin	Susceptible	rpoB p.Ser450Leu	group 1	Resistant	False positive	-	Not detected	True Negative	No
SRR1019169	Rifampicin	Susceptible	rpoB p.Ser441Leu	group 1	Resistant	False positive	-	Not detected	True Negative	No
SRR6369877	Rifampicin	Susceptible	rpoB p.Asp435His	group 2	Resistant	False positive	-	Not detected	True Negative	No
SRR6369877	Rifampicin	Susceptible	rpoB p.Ser441Ala	group 2	Resistant	False positive	-	Not detected	True Negative	No
SRR6369877	Rifampicin	Susceptible	rpoB p.Lys446Thr	group 2	Resistant	False positive	-	Not detected	True Negative	No
SRR6369877	Rifampicin	Susceptible	rpoB p.Ser450Ala	group 2	Resistant	False positive	-	Not detected	True Negative	No
ERR040119	Rifampicin	Resistant	-	-	Not detected	False nagative	-	Not detected	False nagative	Yes
ERR1034649	Rifampicin	Resistant	-	-	Not detected	False nagative	-	Not detected	False nagative	Yes
ERR1034650	Rifampicin	Resistant	-	-	Not detected	False nagative	-	Not detected	False nagative	Yes
ERR1034651	Rifampicin	Resistant	-	-	Not detected	False nagative	-	Not detected	False nagative	Yes
ERR1034716	Rifampicin	Resistant	-	-	Not detected	False nagative	-	Not detected	False nagative	Yes
ERR1034913	Rifampicin	Resistant	-	-	Not detected	False nagative	-	Not detected	False nagative	Yes
ERR1034919	Rifampicin	Resistant	-	-	Not detected	False nagative	-	Not detected	False nagative	Yes
ERR1034920	Rifampicin	Resistant	-	-	Not detected	False nagative	-	Not detected	False nagative	Yes
ERR1034923	Rifampicin	Resistant	-	-	Not detected	False nagative	-	Not detected	False nagative	Yes
ERR1034934	Rifampicin	Resistant	-	-	Not detected	False nagative	-	Not detected	False nagative	Yes
ERR1034935	Rifampicin	Resistant	-	-	Not detected	False nagative	-	Not detected	False nagative	Yes
ERR1034939	Rifampicin	Resistant	-	-	Not detected	False nagative	-	Not detected	False nagative	Yes
ERR1034941	Rifampicin	Resistant	-	-	Not detected	False nagative	-	Not detected	False nagative	Yes
ERR1034943	Rifampicin	Resistant	-	-	Not detected	False nagative	-	Not detected	False nagative	Yes
ERR1034947	Rifampicin	Resistant	-	-	Not detected	False nagative	-	Not detected	False nagative	Yes
ERR1034949	Rifampicin	Resistant	-	-	Not detected	False nagative	-	Not detected	False nagative	Yes
ERR1034953	Rifampicin	Resistant	-	-	Not detected	False nagative	-	Not detected	False nagative	Yes
ERR1034954	Rifampicin	Resistant	-	-	Not detected	False nagative	-	Not detected	False nagative	Yes
ERR1034955	Rifampicin	Resistant	-	-	Not detected	False nagative	-	Not detected	False nagative	Yes
ERR1034962	Rifampicin	Resistant	-	-	Not detected	False nagative	-	Not detected	False nagative	Yes
ERR1034968	Rifampicin	Resistant	-	-	Not detected	False nagative	-	Not detected	False nagative	Yes
ERR1034969	Rifampicin	Resistant	-	-	Not detected	False nagative	-	Not detected	False nagative	Yes
ERR1034985	Rifampicin	Resistant	-	-	Not detected	False nagative	-	Not detected	False nagative	Yes
ERR1034991	Rifampicin	Resistant	-	-	Not detected	False nagative	-	Not detected	False nagative	Yes
ERR1034997	Rifampicin	Resistant	-	-	Not detected	False nagative	-	Not detected	False nagative	Yes
ERR1035020	Rifampicin	Resistant	-	-	Not detected	False nagative	-	Not detected	False nagative	Yes
ERR1035033	Rifampicin	Resistant	-	-	Not detected	False nagative	-	Not detected	False nagative	Yes
ERR1035094	Rifampicin	Resistant	-	-	Not detected	False nagative	-	Not detected	False nagative	Yes
ERR1035296	Rifampicin	Resistant	-	-	Not detected	False nagative	-	Not detected	False nagative	Yes
ERR1035300	Rifampicin	Resistant	-	-	Not detected	False nagative	-	Not detected	False nagative	Yes
ERR1213829	Rifampicin	Resistant	-	-	Not detected	False nagative	-	Not detected	False nagative	Yes
ERR133798	Rifampicin	Resistant	-	-	Not detected	False nagative	-	Not detected	False nagative	Yes
ERR133824	Rifampicin	Resistant	-	-	Not detected	False nagative	-	Not detected	False nagative	Yes
ERR133842	Rifampicin	Resistant	-	-	Not detected	False nagative	-	Not detected	False nagative	Yes
ERR1873508	Rifampicin	Resistant	-	-	Not detected	False nagative	-	Not detected	False nagative	Yes
ERR2041930	Rifampicin	Resistant	-	-	Not detected	False nagative	-	Not detected	False nagative	Yes
ERR2124083	Rifampicin	Resistant	-	-	Not detected	False nagative	-	Not detected	False nagative	Yes
ERR2124095	Rifampicin	Resistant	-	-	Not detected	False nagative	-	Not detected	False nagative	Yes
ERR227994	Rifampicin	Resistant	-	-	Not detected	False nagative	-	Not detected	False nagative	Yes
ERR3256116	Rifampicin	Resistant	-	-	Not detected	False nagative	-	Not detected	False nagative	Yes
ERR751972	Rifampicin	Resistant	-	-	Not detected	False nagative	-	Not detected	False nagative	Yes
ERR752003	Rifampicin	Resistant	-	-	Not detected	False nagative	-	Not detected	False nagative	Yes
ERR752064	Rifampicin	Resistant	-	-	Not detected	False nagative	-	Not detected	False nagative	Yes
ERR752113	Rifampicin	Resistant	-	-	Not detected	False nagative	-	Not detected	False nagative	Yes
SRR5520609	Rifampicin	Resistant	-	-	Not detected	False nagative	-	Not detected	False nagative	Yes
SRR5709777	Rifampicin	Resistant	-	-	Not detected	False nagative	-	Not detected	False nagative	Yes
SRR5709845	Rifampicin	Resistant	-	-	Not detected	False nagative	-	Not detected	False nagative	Yes
SRR5709846	Rifampicin	Resistant	-	-	Not detected	False nagative	-	Not detected	False nagative	Yes
SRR5709924	Rifampicin	Resistant	-	-	Not detected	False nagative	-	Not detected	False nagative	Yes
SRR5709925	Rifampicin	Resistant	-	-	Not detected	False nagative	-	Not detected	False nagative	Yes
SRR6824298	Rifampicin	Resistant	-	-	Not detected	False nagative	-	Not detected	False nagative	Yes
SRR6824302	Rifampicin	Resistant	-	-	Not detected	False nagative	-	Not detected	False nagative	Yes
SRR6824353	Rifampicin	Resistant	-	-	Not detected	False nagative	-	Not detected	False nagative	Yes
SRR6824460	Rifampicin	Resistant	-	-	Not detected	False nagative	-	Not detected	False nagative	Yes
SRR6824526	Rifampicin	Resistant	-	-	Not detected	False nagative	-	Not detected	False nagative	Yes
SRR6824585	Rifampicin	Resistant	-	-	Not detected	False nagative	-	Not detected	False nagative	Yes
SRR6824599	Rifampicin	Resistant	-	-	Not detected	False nagative	-	Not detected	False nagative	Yes
SRR833192	Rifampicin	Resistant	-	-	Not detected	False nagative	-	Not detected	False nagative	Yes
SRR8651640	Rifampicin	Resistant	-	-	Not detected	False nagative	-	Not detected	False nagative	Yes
ERR1034882	Rifampicin	Resistant	rpoB p.Leu430_Gln432del	Not available	Susceptible	False nagative	rpoB c.1287_1295delGCTGAGCCA	Resistant	True positive	Yes
SRR1019145	Rifampicin	Resistant	rpoB p.Asp435_Gln436del	Not available	Susceptible	False nagative	rpoB c.1303_1308delGACCAG	Resistant	True positive	Yes
SRR6824297	Rifampicin	Resistant	rpoB p.Leu430_Gln432del	Not available	Susceptible	False nagative	rpoB c.1287_1295delGCTGAGCCA	Resistant	True positive	Yes
SRR2024999	Rifampicin	Resistant	-	-	Not detected	False nagative	rpoB c.1297_1299dupTTC	Resistant	True positive	No
SRR6824286	Rifampicin	Resistant	-	-	Not detected	False nagative	rpoB c.1297_1299dupTTC	Resistant	True positive	No
SRR6824525	Rifampicin	Resistant	-	-	Not detected	False nagative	rpoB c.1297_1299dupTTC	Resistant	True positive	No
SRR6824634	Rifampicin	Resistant	-	-	Not detected	False nagative	rpoB c.1297_1299dupTTC	Resistant	True positive	No
SRR6824672	Rifampicin	Resistant	-	-	Not detected	False nagative	rpoB c.1297_1299dupTTC	Resistant	True positive	No
SRR6824682	Rifampicin	Resistant	-	-	Not detected	False nagative	rpoB c.1297_1299dupTTC	Resistant	True positive	No
SRR6824327	Rifampicin	Resistant	-	-	Not detected	False nagative	rpoB c.1294_1299delCAATTC	Resistant	True positive	No
SRR6824375	Rifampicin	Resistant	-	-	Not detected	False nagative	rpoB c.1312_1314delAAC	Resistant	True positive	No
SRR6824443	Rifampicin	Resistant	-	-	Not detected	False nagative	rpoB p.Ser441Leu	Resistant	True positive	No
SRR6824457	Rifampicin	Resistant	-	-	Not detected	False nagative	rpoB c.1300_1305delATGGAC	Resistant	True positive	No
SRR6824654	Rifampicin	Resistant	-	-	Not detected	False nagative	rpoB c.1296_1304delATTCATGGA	Resistant	True positive	No
