# Supplementary material for: GenoMycAnalyzer: a web-based tool for species and drug resistance prediction for Mycobacterium genomes
Source: BMC Genomics. 2024 Apr 20;25:387. doi: 10.1186/s12864-024-10320-3 (PMC11031912; doi:10.1186/s12864-024-10320-3)
Supplement: Supplementary file 4 — Additional file 4: Table S7. Large deletions detected in four target genes. [file 12864_2024_10320_MOESM4_ESM.xlsx]

## Sheet: Table S7
Table S7. Large deletions detected in four target genes
Sample Accession	Target gene	Breackpoint by GenoMycAnalyzer	Breackpoint by DELLY	Manual curation
SRR8651559	pncA	2288682-2288731	Not detected	True positive
SRR8651614	pncA	2288682-2288731	Not detected	True positive
SRR8651593	pncA	2288682-2288731	Not detected	True positive
DRR130118	pncA	2288682-2288828	Not detected	True positive
SRR6824368	pncA	2288682-2288829	Not detected	True positive
ERR2864242	pncA	2288682-2288860	Not detected	True positive
SRR833140	pncA	2288682-2288864	Not detected	True positive
SRR847775	pncA	2288682-2288864	Not detected	True positive
SRR1011483	pncA	2288682-2288864	Not detected	True positive
SRR1011461	pncA	2288682-2288864	Not detected	True positive
SRR833149	pncA	2288682-2288864	Not detected	True positive
SRR6824484	pncA	2288682-2289005	Not detected	True positive
DRR130111	pncA	2288682-2289054	Not detected	True positive
SRR6824340	pncA	2288682-2289139	Not detected	True positive
ERR1034803	pncA	2288682-2289159	Not detected	True positive
ERR1034804	pncA	2288682-2289159	Not detected	True positive
ERR867541	pncA	2288682-2289194	Not detected	True positive
SRR8651618	pncA	2288682-2289241	Not detected	True positive
SRR8651564	pncA	2288682-2289241	Not detected	True positive
ERR867549	pncA	2288682-2289241	Not detected	True positive
ERR2677457	pncA	2288682-2289241	Not detected	True positive
DRR130242	pncA	2288682-2289241	Not detected	True positive
ERR867534	pncA	2288682-2289241	Not detected	True positive
DRR130241	pncA	2288682-2289241	Not detected	True positive
ERR867524	pncA	2288682-2289241	Not detected	True positive
DRR130163	pncA	2288682-2289241	Not detected	True positive
ERR1034590	pncA	2288682-2289241	Not detected	True positive
SRR6824633	pncA	2288682-2289241	Not detected	True positive
ERR2041938	pncA	2288682-2289241	Not detected	True positive
SRR6824651	pncA	2288682-2289241	Not detected	True positive
ERR1034786	pncA	2288682-2289241	Not detected	True positive
SRR6824292	pncA	2288682-2289241	Not detected	True positive
ERR2041940	pncA	2288682-2289241	Not detected	True positive
ERR2677432	pncA	2288684-2288845	2288682-2288846	True positive
SRR1011449	pncA	2288689-2289241	2288686-2289568	True positive
SRR1011473	pncA	2288689-2289241	2288686-2289568	True positive
ERR1873565	pncA	2288689-2289241	2288686-2289568	True positive
ERR1873481	pncA	2288689-2289241	2288686-2289568	True positive
ERR1873491	pncA	2288689-2289241	2288686-2289568	True positive
ERR1873499	pncA	2288689-2289241	2288686-2289568	True positive
ERR1873501	pncA	2288689-2289241	2288686-2289568	True positive
SRR6824418	pncA	2288800-2289241	2288808-2291010	True positive
SRR6824308	pncA	2288802-2289241	2288809-2291010	True positive
SRR6824314	pncA	2288802-2289241	2288808-2291010	True positive
SRR6824315	pncA	2288806-2289241	2288809-2291010	True positive
SRR6824305	pncA	2288808-2289241	2288808-2291011	True positive
SRR6824313	pncA	2288808-2289241	2288808-2291011	True positive
SRR6824316	pncA	2288808-2289241	2288809-2291011	True positive
SRR6824669	pncA	2288858-2288965	2288876-2288961	True positive
SRR6824368	pncA	2288866-2289093	Not detected	True positive
SRR1163135	pncA	2288961-2289059	2288959-2289060	True positive
ERR1034871	pncA	2288981-2289084	2288977-2289085	True positive
SRR6824578	pncA	2289034-2289241	2289044-2291204	True positive
SRR6824468	pncA	2289041-2289241	2289044-2291204	True positive
SRR6824565	pncA	2289062-2289140	2289068-2289138	True positive
ERR1873444	pncA	2289062-2289241	2288953-2291244	True positive
ERR1873511	pncA	2289062-2289241	2288953-2291244	True positive
SRR6824595	pncA	2289136-2289241	2289150-2289227	True positive
SRR6824637	pncA	2289141-2289228	2289150-2289227	True positive
ERR040134	pncA	Not detected	2289236-2289304	Flase positive
SRR833097	pncA	Not detected	2289218-2289584	Flase positive
SRR833137	pncA	Not detected	2289160-2289658	Flase positive
SRR833147	pncA	Not detected	2288683-2288794	Flase positive
SRR847785	pncA	Not detected	2289239-2289562	Flase positive
SRR958195	pncA	Not detected	2288970-2289362	Flase positive
ERR036212	pncA	Not detected	2288715-2289127	Flase positive
ERR1144992	pncA	Not detected	2288727-2289207	Flase positive
ERR2041941	pncA	Not detected	2288806-2291450	Flase positive
ERR760759	pncA	Not detected	2289189-2289750	Flase positive
ERR760863	pncA	Not detected	2289017-2289591	Flase positive
ERR126642	katG	2153890-2153978	Not detected	True positive
SRR6824387	katG	2153890-2154137	Not detected	True positive
SRR6824612	katG	2153890-2155397	Not detected	True positive
SRR5709881	katG	2153890-2155509	Not detected	True positive
SRR6824447	katG	2153890-2155731	Not detected	True positive
SRR6824287	katG	2153890-2155946	Not detected	True positive
SRR6824444	katG	2153890-2155955	Not detected	True positive
SRR833112	katG	2153890-2156111	Not detected	True positive
SRR2101741	katG	2153890-2156111	Not detected	True positive
SRR8651572	katG	2153890-2156111	Not detected	True positive
SRR8651663	katG	2153890-2156111	Not detected	True positive
SRR8651598	katG	2153890-2156111	Not detected	True positive
SRR6824382	katG	2153890-2156111	Not detected	True positive
SRR6824644	katG	2153890-2156111	Not detected	True positive
SRR6824364	katG	2153890-2156111	Not detected	True positive
SRR6824456	katG	2153890-2156111	Not detected	True positive
ERR3014585	katG	2153890-2156111	Not detected	True positive
SRR6824531	katG	2153890-2156111	Not detected	True positive
ERR1035358	katG	2153890-2156111	Not detected	True positive
SRR6824358	katG	2154515-2156111	2154349-2161213	True positive
ERR718464	katG	2154848-2156111	2154846-2157291	True positive
SRR6824331	katG	2155408-2156111	2155405-2156138	True positive
ERR040137	katG	2155726-2156111	2155723-2156764	True positive
SRR6824447	katG	2155744-2156111	Not detected	True positive
ERR040142	katG	2156036-2156111	2156032-2161360	True positive
ERR867540	katG	Not detected	2155212-2545622	Flase positive
SRR832978	katG	Not detected	2154591-2154980	Flase positive
SRR833087	katG	Not detected	2155319-2155624	Flase positive
SRR833097	katG	Not detected	2155670-2155987	Flase positive
SRR833111	katG	Not detected	2154297-2154821	Flase positive
SRR833137	katG	Not detected	2155068-2155579	Flase positive
SRR833140	katG	Not detected	2155461-2156014	Flase positive
SRR833142	katG	Not detected	2155233-2155629	Flase positive
SRR833173	katG	Not detected	2155864-2156398	Flase positive
SRR847775	katG	Not detected	2154732-2155092	Flase positive
SRR847775	katG	Not detected	2156096-2156434	Flase positive
SRR847783	katG	Not detected	2155376-2155692	Flase positive
SRR847786	katG	Not detected	2154405-2154859	Flase positive
SRR847797	katG	Not detected	2155367-2155877	Flase positive
SRR958216	katG	Not detected	2154600-2154930	Flase positive
SRR2024955	katG	Not detected	2155299-2155822	Flase positive
SRR2024956	katG	Not detected	2155125-2155686	Flase positive
SRR2024963	katG	Not detected	2154539-2155054	Flase positive
SRR2024963	katG	Not detected	2155264-2155736	Flase positive
SRR2024965	katG	Not detected	2153966-2154689	Flase positive
SRR2024966	katG	Not detected	2155560-2155987	Flase positive
SRR2024967	katG	Not detected	2155335-2155800	Flase positive
SRR2024973	katG	Not detected	2154439-2155019	Flase positive
SRR2024974	katG	Not detected	2155786-2156422	Flase positive
SRR2024975	katG	Not detected	2154543-2155003	Flase positive
SRR2024975	katG	Not detected	2155619-2155993	Flase positive
SRR2024977	katG	Not detected	2154592-2155150	Flase positive
SRR2024977	katG	Not detected	2155393-2155871	Flase positive
SRR2024981	katG	Not detected	2154471-2155162	Flase positive
SRR2024987	katG	Not detected	2154342-2154737	Flase positive
SRR2024987	katG	Not detected	2155622-2156107	Flase positive
SRR2024988	katG	Not detected	2155337-2155999	Flase positive
SRR2024989	katG	Not detected	2154299-2154889	Flase positive
SRR2024989	katG	Not detected	2155577-2156058	Flase positive
SRR2024992	katG	Not detected	2155700-2156275	Flase positive
SRR2024993	katG	Not detected	2156072-2156391	Flase positive
SRR2024997	katG	Not detected	2154457-2154960	Flase positive
SRR2024997	katG	Not detected	2155546-2156040	Flase positive
SRR2024998	katG	Not detected	2154273-2154605	Flase positive
SRR2024998	katG	Not detected	2155013-2155490	Flase positive
SRR2025000	katG	Not detected	2156100-2156490	Flase positive
SRR2100092	katG	Not detected	2155577-2156017	Flase positive
ERR1873448	katG	Not detected	2155345-2155670	Flase positive
SRR2024879	katG	Not detected	2155440-2155850	Flase positive
SRR2024884	katG	Not detected	2154666-2155061	Flase positive
SRR2024885	katG	Not detected	2155838-2156260	Flase positive
SRR2024888	katG	Not detected	2153981-2154316	Flase positive
SRR2024888	katG	Not detected	2155420-2155823	Flase positive
SRR2024889	katG	Not detected	2154001-2154455	Flase positive
SRR2024889	katG	Not detected	2155284-2155897	Flase positive
SRR2024890	katG	Not detected	2155376-2155848	Flase positive
SRR2024894	katG	Not detected	2155190-2155741	Flase positive
SRR2024896	katG	Not detected	2153962-2154657	Flase positive
SRR2024897	katG	Not detected	2154798-2155291	Flase positive
SRR2024903	katG	Not detected	2154076-2154440	Flase positive
SRR2024903	katG	Not detected	2155307-2155669	Flase positive
SRR2024904	katG	Not detected	2154565-2155042	Flase positive
SRR2024906	katG	Not detected	2154328-2154823	Flase positive
SRR2024908	katG	Not detected	2153989-2154372	Flase positive
SRR2024908	katG	Not detected	2155258-2155707	Flase positive
SRR2024910	katG	Not detected	2154006-2154468	Flase positive
SRR2024910	katG	Not detected	2155308-2155801	Flase positive
SRR2024911	katG	Not detected	2154477-2155064	Flase positive
SRR2024911	katG	Not detected	2155318-2155910	Flase positive
SRR2024913	katG	Not detected	2154320-2154973	Flase positive
SRR2024913	katG	Not detected	2155010-2155443	Flase positive
SRR2024915	katG	Not detected	2154487-2154994	Flase positive
SRR2024917	katG	Not detected	2155370-2155966	Flase positive
SRR2024919	katG	Not detected	2154622-2154933	Flase positive
SRR2024923	katG	Not detected	2154325-2154877	Flase positive
SRR2024923	katG	Not detected	2155325-2155746	Flase positive
SRR2024932	katG	Not detected	2154300-2154756	Flase positive
SRR2024933	katG	Not detected	2155664-2156178	Flase positive
SRR2024935	katG	Not detected	2155489-2155941	Flase positive
SRR2024940	katG	Not detected	2154526-2154853	Flase positive
SRR2024942	katG	Not detected	2154312-2154828	Flase positive
SRR2024945	katG	Not detected	2155846-2156236	Flase positive
SRR2024951	katG	Not detected	2155465-2155872	Flase positive
SRR2024952	katG	Not detected	2155119-2155617	Flase positive
SRR2024958	katG	Not detected	2153955-2154386	Flase positive
SRR2024958	katG	Not detected	2156023-2156421	Flase positive
SRR2024961	katG	Not detected	2154414-2154777	Flase positive
SRR2024961	katG	Not detected	2155309-2155780	Flase positive
SRR2024964	katG	Not detected	2154516-2154945	Flase positive
SRR2024964	katG	Not detected	2155229-2155620	Flase positive
SRR6824370	katG	Not detected	2154867-2155284	Flase positive
SRR6824371	katG	Not detected	2156044-2156441	Flase positive
SRR6824455	katG	Not detected	2155280-2155738	Flase positive
SRR6824672	katG	Not detected	2154474-2155035	Flase positive
ERR037477	katG	Not detected	2154442-2154754	Flase positive
ERR037515	katG	Not detected	2156075-2156508	Flase positive
ERR037546	katG	Not detected	2154360-2154768	Flase positive
ERR1034585	katG	Not detected	2154121-2154275	Flase positive
ERR1035333	katG	Not detected	2155494-2155803	Flase positive
ERR126599	katG	Not detected	2154589-2154932	Flase positive
ERR126637	katG	Not detected	2155065-2155478	Flase positive
ERR161023	katG	Not detected	2154941-2155277	Flase positive
ERR164013	katG	Not detected	2154837-2155265	Flase positive
ERR245653	katG	Not detected	2155991-2156369	Flase positive
ERR245682	katG	Not detected	2155562-2155877	Flase positive
ERR038269	katG	Not detected	2154371-2154819	Flase positive
ERR038278	katG	Not detected	2155764-2156093	Flase positive
ERR039335	katG	Not detected	2155546-2155947	Flase positive
ERR040096	katG	Not detected	2154866-2155173	Flase positive
ERR046782	katG	Not detected	2155754-2156092	Flase positive
ERR046867	katG	Not detected	2155524-2155927	Flase positive
ERR046939	katG	Not detected	2154615-2155066	Flase positive
ERR046942	katG	Not detected	2154971-2155272	Flase positive
ERR1035096	katG	Not detected	2155683-2155998	Flase positive
ERR1213948	katG	Not detected	2154762-2155066	Flase positive
ERR2124083	katG	Not detected	2154784-2155087	Flase positive
ERR2124101	katG	Not detected	2154583-2155005	Flase positive
ERR245755	katG	Not detected	2155490-2155972	Flase positive
ERR245756	katG	Not detected	2154975-2155377	Flase positive
ERR245786	katG	Not detected	2155039-2155417	Flase positive
ERR245788	katG	Not detected	2154285-2155095	Flase positive
ERR245840	katG	Not detected	2155358-2155786	Flase positive
ERR3256161	katG	Not detected	2155927-2156304	Flase positive
ERR3256196	katG	Not detected	2155165-2155641	Flase positive
ERR3256271	katG	Not detected	2155972-2156519	Flase positive
ERR3335727	katG	Not detected	2154747-2155395	Flase positive
ERR3335752	katG	Not detected	2154215-2154845	Flase positive
ERR551723	katG	Not detected	2155533-2156028	Flase positive
ERR552137	katG	Not detected	2154751-2155827	Flase positive
ERR552861	katG	Not detected	2154124-2154659	Flase positive
ERR760597	katG	Not detected	2155476-2155926	Flase positive
ERR760799	katG	Not detected	2154549-2154893	Flase positive
ERR760800	katG	Not detected	2155690-2156140	Flase positive
ERR751907	gid	4407859-4407956	4407855-4407957	True positive
SRR833040	gid	4407919-4408043	4407912-4408043	True positive
SRR1011452	gid	4407922-4408042	4407912-4408043	True positive
SRR1011453	gid	4407922-4408042	4407912-4408043	True positive
SRR1011455	gid	4407922-4408042	4407912-4408043	True positive
SRR1011457	gid	4407922-4408042	4407912-4408043	True positive
SRR1011461	gid	4407922-4408042	4407912-4408043	True positive
SRR1011470	gid	4407922-4408042	4407912-4408043	True positive
SRR1011474	gid	4407922-4408042	4407912-4408043	True positive
SRR1011483	gid	4407922-4408042	4407912-4408043	True positive
SRR1019143	gid	4407922-4408042	4407912-4408043	True positive
SRR1019161	gid	4407922-4408042	4407912-4408043	True positive
SRR1019162	gid	4407922-4408042	4407912-4408043	True positive
SRR1019166	gid	4407922-4408042	4407912-4408043	True positive
SRR1019170	gid	4407922-4408042	4407912-4408043	True positive
SRR1062834	gid	4407922-4408042	4407912-4408043	True positive
SRR832995	gid	4407922-4408042	4407912-4408043	True positive
SRR833013	gid	4407922-4408042	4407912-4408043	True positive
SRR833024	gid	4407922-4408042	4407912-4408043	True positive
SRR833033	gid	4407922-4408042	4407912-4408043	True positive
SRR833037	gid	4407922-4408042	4407912-4408043	True positive
SRR833059	gid	4407922-4408042	4407912-4408043	True positive
SRR833077	gid	4407922-4408042	4407912-4408043	True positive
SRR833078	gid	4407922-4408042	4407912-4408043	True positive
SRR833086	gid	4407922-4408042	4407912-4408043	True positive
SRR833097	gid	4407922-4408042	4407912-4408043	True positive
SRR833105	gid	4407922-4408042	4407912-4408043	True positive
SRR833115	gid	4407922-4408042	4407912-4408043	True positive
SRR833124	gid	4407922-4408042	4407912-4408043	True positive
SRR833130	gid	4407922-4408042	4407912-4408043	True positive
SRR833137	gid	4407922-4408042	4407912-4408043	True positive
SRR833140	gid	4407922-4408042	4407912-4408043	True positive
SRR833149	gid	4407922-4408042	4407912-4408043	True positive
SRR833163	gid	4407922-4408042	4407912-4408043	True positive
SRR833173	gid	4407922-4408042	4407912-4408043	True positive
SRR833177	gid	4407922-4408042	4407912-4408043	True positive
SRR833186	gid	4407922-4408042	4407912-4408043	True positive
SRR833191	gid	4407922-4408042	4407912-4408043	True positive
SRR833196	gid	4407922-4408042	4407912-4408043	True positive
SRR847775	gid	4407922-4408042	4407912-4408043	True positive
SRR847778	gid	4407922-4408042	4407912-4408043	True positive
SRR847779	gid	4407922-4408042	4407912-4408043	True positive
SRR847783	gid	4407922-4408042	4407912-4408043	True positive
SRR847784	gid	4407922-4408042	4407912-4408043	True positive
SRR847785	gid	4407922-4408042	4407912-4408043	True positive
SRR847787	gid	4407922-4408042	4407912-4408043	True positive
SRR847789	gid	4407922-4408042	4407912-4408043	True positive
SRR847791	gid	4407922-4408042	4407912-4408043	True positive
SRR847792	gid	4407922-4408042	4407912-4408043	True positive
SRR847793	gid	4407922-4408042	4407912-4408043	True positive
SRR847794	gid	4407922-4408042	4407912-4408043	True positive
SRR847796	gid	4407922-4408042	4407912-4408043	True positive
SRR847801	gid	4407922-4408042	4407912-4408043	True positive
SRR1181145	gid	4407922-4408042	4407912-4408043	True positive
SRR1181170	gid	4407922-4408042	4407912-4408043	True positive
SRR1183967	gid	4407922-4408042	4407912-4408043	True positive
SRR1183969	gid	4407922-4408042	4407912-4408043	True positive
SRR1184027	gid	4407922-4408042	4407912-4408043	True positive
SRR1184022	gid	4407922-4408042	Not detected	True positive
SRR958195	gid	4407922-4408042	Not detected	True positive
SRR847776	gid	4407922-4408043	4407912-4408043	True positive
SRR847788	gid	4407922-4408043	4407912-4408043	True positive
SRR1180422	gid	4407922-4408043	4407912-4408043	True positive
SRR847781	gid	4407922-4408044	4407912-4408043	True positive
ERR718365	gid	4407954-4408183	4407954-4408173	True positive
ERR751675	gid	4407958-4408172	4407954-4408173	True positive
ERR751696	gid	4407958-4408172	4407954-4408173	True positive
ERR752026	gid	4407986-4408202	4407982-4408590	True positive
ERR2864227	gid	4408077-4408163	4408076-4408164	True positive
SRR6824567	gid	Not detected	4408012-4408491	Flase positive
SRR6824674	gid	Not detected	4407589-4408235	Flase positive
ERR036190	gid	Not detected	4407892-4408375	Flase positive
ERR037479	gid	Not detected	4407636-4408137	Flase positive
ERR1034587	gid	Not detected	4407593-4407660	Flase positive
ERR1035324	gid	Not detected	4408110-4408513	Flase positive
ERR2124083	gid	Not detected	4408144-4408465	Flase positive
ERR3256196	gid	Not detected	4407927-4408381	Flase positive
ERR3256231	gid	Not detected	4407901-4408313	Flase positive
ERR551917	gid	Not detected	4407739-4408221	Flase positive
ERR751635	gid	Not detected	4407947-4408334	Flase positive
SRR833092	gid	Not detected	4407751-4408212	Flase positive
SRR833111	gid	Not detected	4407925-4408271	Flase positive
SRR833142	gid	Not detected	4407999-4408352	Flase positive
ERR038742	gid	Not detected	4407574-4407921	Flase positive
SRR2024954	gid	Not detected	4408184-4408642	Flase positive
SRR2024963	gid	Not detected	4408161-4408585	Flase positive
SRR2024977	gid	Not detected	4407784-4408134	Flase positive
SRR2024984	gid	Not detected	4408169-4408571	Flase positive
SRR2024998	gid	Not detected	4408171-4408562	Flase positive
SRR2024999	gid	Not detected	4407917-4408518	Flase positive
SRR2025000	gid	Not detected	4408132-4408656	Flase positive
ERR2503517	gid	Not detected	4408078-4408532	Flase positive
ERR3014588	ethA	4326005-4327088	Not detected	True positive
SRR924218	ethA	4326005-4327473	Not detected	True positive
ERR1035242	ethA	4326005-4327473	Not detected	True positive
ERR1035202	ethA	4326005-4327473	Not detected	True positive
SRR8651564	ethA	4326269-4327473	4326266-4329630	True positive
ERR038737	ethA	4326695-4327033	4326694-4327034	True positive
ERR038745	ethA	4326695-4327033	4326694-4327034	True positive
ERR040134	ethA	4326695-4327033	4326694-4327034	True positive
ERR1034598	ethA	4326943-4327473	4326943-4328449	True positive
ERR1034598	ethA	Not detected	4326936-4328449	True positive
ERR1035099	ethA	Not detected	4326183-4326519	True positive
SRR6824300	ethA	Not detected	4326038-4326764	Flase positive
SRR6824348	ethA	Not detected	4327354-4327447	Flase positive
SRR6824363	ethA	Not detected	4327393-4327798	Flase positive
SRR6824370	ethA	Not detected	4327254-4327561	Flase positive
SRR6824489	ethA	Not detected	4327106-4327652	Flase positive
SRR6824567	ethA	Not detected	4327456-4328184	Flase positive
SRR6824586	ethA	Not detected	4326683-4328440	Flase positive
SRR6824586	ethA	Not detected	4326684-4328440	Flase positive
SRR6824670	ethA	Not detected	4326659-4327175	Flase positive
SRR6824676	ethA	Not detected	4326292-4326645	Flase positive
SRR6824677	ethA	Not detected	4326854-4326920	Flase positive
SRR6824695	ethA	Not detected	4327093-4327628	Flase positive
SRR6824697	ethA	Not detected	4327355-4327910	Flase positive
ERR1036286	ethA	Not detected	4327440-4327764	Flase positive
ERR1035099	ethA	Not detected	4326677-4327184	Flase positive
ERR1035099	ethA	Not detected	4327266-4329994	Flase positive
SRR832995	ethA	Not detected	4326408-4326755	Flase positive
SRR833013	ethA	Not detected	4326608-4326920	Flase positive
SRR833079	ethA	Not detected	4326008-4326364	Flase positive
SRR833086	ethA	Not detected	4327166-4327496	Flase positive
SRR833087	ethA	Not detected	4327437-4327847	Flase positive
SRR833111	ethA	Not detected	4326723-4327106	Flase positive
SRR833119	ethA	Not detected	4326786-4327179	Flase positive
SRR833131	ethA	Not detected	4326719-4327236	Flase positive
SRR833137	ethA	Not detected	4326924-4327265	Flase positive
SRR833151	ethA	Not detected	4326909-4327254	Flase positive
SRR847786	ethA	Not detected	4326535-4326966	Flase positive
SRR847802	ethA	Not detected	4326070-4326385	Flase positive
ERR040112	ethA	Not detected	4327204-4327579	Flase positive
SRR1162962	ethA	Not detected	4327161-4327596	Flase positive
