# Supplementary material for: GenoMycAnalyzer: a web-based tool for species and drug resistance prediction for Mycobacterium genomes
Source: BMC Genomics. 2024 Apr 20;25:387. doi: 10.1186/s12864-024-10320-3 (PMC11031912; doi:10.1186/s12864-024-10320-3)
Supplement: Supplementary file 5 — Additional file 5: Table S11. Comparison of GenoMycAnalyser's lineage predictions with reported lineages for 1,935 MTBC isolates. [file 12864_2024_10320_MOESM5_ESM.xlsx]

## Sheet: Table S11
Table S11. Comparision of GenoMycAnalyser's lineage predictions with reported lineages for 1,935 MTBC isolates
Sample Accession	Reported lineage	Predicted lineage	Concordance
ERR718235	Lineage1.1	Lineage1.1	Yes
ERR718236	Lineage1.1	Lineage1.1	Yes
ERR718288	Lineage1.1	Lineage1.1	Yes
ERR718374	Lineage1.1	Lineage1.1	Yes
ERR718422	Lineage1.1	Lineage1.1	Yes
ERR718497	Lineage1.1	Lineage1.1	Yes
ERR718556	Lineage1.1	Lineage1.1	Yes
ERR751765	Lineage1.1	Lineage1.1	Yes
ERR751956	Lineage1.1	Lineage1.1	Yes
ERR752159	Lineage1.1	Lineage1.1	Yes
SRR5709792	Lineage1.1	Lineage1.1	Yes
SRR5709857	Lineage1.1	Lineage1.1	Yes
ERR718262	Lineage1.1	Lineage1.1	Yes
ERR751875	Lineage1.1	Lineage1.1	Yes
ERR751915	Lineage1.1	Lineage1.1	Yes
ERR751929	Lineage1.1	Lineage1.1	Yes
ERR751946	Lineage1.1	Lineage1.1	Yes
ERR752075	Lineage1.1	Lineage1.1	Yes
ERR752189	Lineage1.1	Lineage1.1	Yes
ERR768001	Lineage1.1	Lineage1.1	Yes
ERR768038	Lineage1.1	Lineage1.1	Yes
ERR775770	Lineage1.1	Lineage1.1	Yes
ERR775779	Lineage1.1	Lineage1.1	Yes
ERR775792	Lineage1.1	Lineage1.1	Yes
ERR775800	Lineage1.1	Lineage1.1	Yes
ERR553258	Lineage1.1.1	Lineage1.1.1	Yes
ERR718315	Lineage1.1.1	Lineage1.1.1	Yes
ERR718318	Lineage1.1.1	Lineage1.1.1	Yes
ERR718495	Lineage1.1.1	Lineage1.1.1	Yes
ERR751769	Lineage1.1.1	Lineage1.1.1	Yes
ERR752204	Lineage1.1.1	Lineage1.1.1	Yes
ERR2514061	Lineage1.1.1	Lineage1.1.1	Yes
ERR2517617	Lineage1.1.1	Lineage1.1.1	Yes
SRR5065322	Lineage1.1.1	Lineage1.1.1	Yes
SRR5065386	Lineage1.1.1	Lineage1.1.1	Yes
SRR5067268	Lineage1.1.1	Lineage1.1.1	Yes
SRR5067357	Lineage1.1.1	Lineage1.1.1	Yes
SRR5073518	Lineage1.1.1	Lineage1.1.1	Yes
SRR5073987	Lineage1.1.1	Lineage1.1.1	Yes
SRR5074079	Lineage1.1.1	Lineage1.1.1	Yes
SRR5709982	Lineage1.1.1	Lineage1.1.1	Yes
SRR6045746	Lineage1.1.1	Lineage1.1.1	Yes
ERR718301	Lineage1.1.1	Lineage1.1.1	Yes
ERR718353	Lineage1.1.1	Lineage1.1.1	Yes
ERR751680	Lineage1.1.1	Lineage1.1.1	Yes
ERR751824	Lineage1.1.1	Lineage1.1.1	Yes
ERR752230	Lineage1.1.1	Lineage1.1.1	Yes
ERR767998	Lineage1.1.1	Lineage1.1.1	Yes
ERR768010	Lineage1.1.1	Lineage1.1.1	Yes
SRR5709941	Lineage1.1.1	Lineage1.1.1	Yes
ERR718292	Lineage1.1.1.1	Lineage1.1.1.1	Yes
ERR718441	Lineage1.1.1.1	Lineage1.1.1.1	Yes
ERR718449	Lineage1.1.1.1	Lineage1.1.1.1	Yes
ERR751698	Lineage1.1.1.1	Lineage1.1.1.1	Yes
ERR767987	Lineage1.1.1.1	Lineage1.1.1.1	Yes
ERR768035	Lineage1.1.1.1	Lineage1.1.1.1	Yes
SRR5065243	Lineage1.1.1.1	Lineage1.1.1.1	Yes
SRR5065289	Lineage1.1.1.1	Lineage1.1.1.1	Yes
SRR5065603	Lineage1.1.1.1	Lineage1.1.1.1	Yes
SRR5067246	Lineage1.1.1.1	Lineage1.1.1.1	Yes
SRR5067318	Lineage1.1.1.1	Lineage1.1.1.1	Yes
SRR5067486	Lineage1.1.1.1	Lineage1.1.1.1	Yes
SRR5067537	Lineage1.1.1.1	Lineage1.1.1.1	Yes
SRR5067565	Lineage1.1.1.1	Lineage1.1.1.1	Yes
SRR5073517	Lineage1.1.1.1	Lineage1.1.1.1	Yes
SRR5073592	Lineage1.1.1.1	Lineage1.1.1.1	Yes
SRR5073663	Lineage1.1.1.1	Lineage1.1.1.1	Yes
SRR5073795	Lineage1.1.1.1	Lineage1.1.1.1	Yes
SRR5073889	Lineage1.1.1.1	Lineage1.1.1.1	Yes
SRR5073899	Lineage1.1.1.1	Lineage1.1.1.1	Yes
SRR5074172	Lineage1.1.1.1	Lineage1.1.1.1	Yes
ERR552845	Lineage1.1.1.1	Lineage1.1.1.1	Yes
ERR751673	Lineage1.1.1.1	Lineage1.1.1.1	Yes
ERR752247	Lineage1.1.1.1	Lineage1.1.1.1	Yes
ERR846998	Lineage1.1.1.1	Lineage1.1.1.1	Yes
ERR163980	Lineage1.1.2	Lineage1.1.2	Yes
ERR164019	Lineage1.1.2	Lineage1.1.2	Yes
ERR176485	Lineage1.1.2	Lineage1.1.2	Yes
ERR176618	Lineage1.1.2	Lineage1.1.2	Yes
ERR176654	Lineage1.1.2	Lineage1.1.2	Yes
ERR176661	Lineage1.1.2	Lineage1.1.2	Yes
ERR181724	Lineage1.1.2	Lineage1.1.2	Yes
ERR2513085	Lineage1.1.2	Lineage1.1.2	Yes
ERR2513733	Lineage1.1.2	Lineage1.1.2	Yes
ERR2514689	Lineage1.1.2	Lineage1.1.2	Yes
ERR2516941	Lineage1.1.2	Lineage1.1.2	Yes
ERR2517103	Lineage1.1.2	Lineage1.1.2	Yes
SRR2101131	Lineage1.1.2	Lineage1.1.2	Yes
ERR040121	Lineage1.1.2	Lineage1.1.2	Yes
ERR1213947	Lineage1.1.2	Lineage1.1.2	Yes
ERR176757	Lineage1.1.2	Lineage1.1.2	Yes
ERR176795	Lineage1.1.2	Lineage1.1.2	Yes
ERR245742	Lineage1.1.2	Lineage1.1.2	Yes
ERR550711	Lineage1.1.2	Lineage1.1.2	Yes
ERR767963	Lineage1.1.2	Lineage1.1.2	Yes
SRR2100169	Lineage1.1.2	Lineage1.1.2	Yes
SRR2100276	Lineage1.1.2	Lineage1.1.2	Yes
SRR2100949	Lineage1.1.2	Lineage1.1.2	Yes
SRR2101014	Lineage1.1.2	Lineage1.1.2	Yes
ERR718265	Lineage1.1.3	Lineage1.1.3	Yes
ERR718404	Lineage1.1.3	Lineage1.1.3	Yes
ERR718458	Lineage1.1.3	Lineage1.1.3	Yes
ERR718550	Lineage1.1.3	Lineage1.1.3	Yes
ERR752134	Lineage1.1.3	Lineage1.1.3	Yes
ERR752158	Lineage1.1.3	Lineage1.1.3	Yes
ERR752163	Lineage1.1.3	Lineage1.1.3	Yes
ERR768024	Lineage1.1.3	Lineage1.1.3	Yes
ERR2512534	Lineage1.1.3	Lineage1.1.3	Yes
ERR2512969	Lineage1.1.3	Lineage1.1.3	Yes
ERR2513113	Lineage1.1.3	Lineage1.1.3	Yes
ERR2514608	Lineage1.1.3	Lineage1.1.3	Yes
ERR2514775	Lineage1.1.3	Lineage1.1.3	Yes
ERR2517477	Lineage1.1.3	Lineage1.1.3	Yes
SRR2100397	Lineage1.1.3	Lineage1.1.3	Yes
SRR2100976	Lineage1.1.3	Lineage1.1.3	Yes
SRR6045438	Lineage1.1.3	Lineage1.1.3	Yes
SRR6045556	Lineage1.1.3	Lineage1.1.3	Yes
SRR6045930	Lineage1.1.3	Lineage1.1.3	Yes
ERR718494	Lineage1.1.3	Lineage1.1.3	Yes
ERR751961	Lineage1.1.3	Lineage1.1.3	Yes
ERR752291	Lineage1.1.3	Lineage1.1.3	Yes
SRR2100161	Lineage1.1.3	Lineage1.1.3	Yes
SRR2100277	Lineage1.1.3	Lineage1.1.3	Yes
SRR2100430	Lineage1.1.3	Lineage1.1.3	Yes
ERR400381	Lineage1.1.3.1	Lineage1.1.3.1	Yes
ERR2512959	Lineage1.1.3.1	Lineage1.1.3.1	Yes
ERR2513124	Lineage1.1.3.1	Lineage1.1.3.1	Yes
ERR2513176	Lineage1.1.3.1	Lineage1.1.3.1	Yes
ERR2513304	Lineage1.1.3.1	Lineage1.1.3.1	Yes
ERR2513527	Lineage1.1.3.1	Lineage1.1.3.1	Yes
ERR2513776	Lineage1.1.3.1	Lineage1.1.3.1	Yes
ERR2514993	Lineage1.1.3.1	Lineage1.1.3.1	Yes
ERR2516763	Lineage1.1.3.1	Lineage1.1.3.1	Yes
ERR2516833	Lineage1.1.3.1	Lineage1.1.3.1	Yes
ERR2516881	Lineage1.1.3.1	Lineage1.1.3.1	Yes
ERR2517508	Lineage1.1.3.1	Lineage1.1.3.1	Yes
SRR2100038	Lineage1.1.3.1	Lineage1.1.3.1	Yes
SRR2100690	Lineage1.1.3.1	Lineage1.1.3.1	Yes
SRR2100847	Lineage1.1.3.1	Lineage1.1.3.1	Yes
SRR2101252	Lineage1.1.3.1	Lineage1.1.3.1	Yes
SRR2101821	Lineage1.1.3.1	Lineage1.1.3.1	Yes
SRR6044977	Lineage1.1.3.1	Lineage1.1.3.1	Yes
ERR190377	Lineage1.1.3.1	Lineage1.1.3.1	Yes
SRR2099957	Lineage1.1.3.1	Lineage1.1.3.1	Yes
SRR2100170	Lineage1.1.3.1	Lineage1.1.3.1	Yes
SRR2100177	Lineage1.1.3.1	Lineage1.1.3.1	Yes
SRR2100189	Lineage1.1.3.1	Lineage1.1.3.1	Yes
SRR2100399	Lineage1.1.3.1	Lineage1.1.3.1	Yes
SRR2101094	Lineage1.1.3.1	Lineage1.1.3.1	Yes
ERR161063	Lineage1.1.3.2	Lineage1.1.3.2	Yes
ERR181910	Lineage1.1.3.2	Lineage1.1.3.2	Yes
ERR181920	Lineage1.1.3.2	Lineage1.1.3.2	Yes
ERR181963	Lineage1.1.3.2	Lineage1.1.3.2	Yes
ERR400540	Lineage1.1.3.2	Lineage1.1.3.2	Yes
ERR2513017	Lineage1.1.3.2	Lineage1.1.3.2	Yes
ERR2513088	Lineage1.1.3.2	Lineage1.1.3.2	Yes
ERR2513178	Lineage1.1.3.2	Lineage1.1.3.2	Yes
ERR2513204	Lineage1.1.3.2	Lineage1.1.3.2	Yes
ERR2513400	Lineage1.1.3.2	Lineage1.1.3.2	Yes
ERR2513459	Lineage1.1.3.2	Lineage1.1.3.2	Yes
ERR2514714	Lineage1.1.3.2	Lineage1.1.3.2	Yes
ERR2514751	Lineage1.1.3.2	Lineage1.1.3.2	Yes
ERR2516280	Lineage1.1.3.2	Lineage1.1.3.2	Yes
ERR2517018	Lineage1.1.3.2	Lineage1.1.3.2	Yes
ERR2517288	Lineage1.1.3.2	Lineage1.1.3.2	Yes
ERR2517302	Lineage1.1.3.2	Lineage1.1.3.2	Yes
SRR2100696	Lineage1.1.3.2	Lineage1.1.3.2	Yes
SRR2101663	Lineage1.1.3.2	Lineage1.1.3.2	Yes
SRR6046176	Lineage1.1.3.2	Lineage1.1.3.2	Yes
SRR6046774	Lineage1.1.3.2	Lineage1.1.3.2	Yes
ERR245844	Lineage1.1.3.2	Lineage1.1.3.2	Yes
ERR400455	Lineage1.1.3.2	Lineage1.1.3.2	Yes
SRR2099964	Lineage1.1.3.2	Lineage1.1.3.2	Yes
SRR2100196	Lineage1.1.3.2	Lineage1.1.3.2	Yes
ERR551632	Lineage1.1.3.3	Lineage1.1.3.3	Yes
ERR751754	Lineage1.1.3.3	Lineage1.1.3.3	Yes
ERR775795	Lineage1.1.3.3	Lineage1.1.3.3	Yes
ERR2510700	Lineage1.1.3.3	Lineage1.1.3.3	Yes
ERR2512678	Lineage1.1.3.3	Lineage1.1.3.3	Yes
ERR2512769	Lineage1.1.3.3	Lineage1.1.3.3	Yes
ERR2513144	Lineage1.1.3.3	Lineage1.1.3.3	Yes
ERR2513287	Lineage1.1.3.3	Lineage1.1.3.3	Yes
ERR2514053	Lineage1.1.3.3	Lineage1.1.3.3	Yes
ERR2514701	Lineage1.1.3.3	Lineage1.1.3.3	Yes
ERR2517197	Lineage1.1.3.3	Lineage1.1.3.3	Yes
SRR2100461	Lineage1.1.3.3	Lineage1.1.3.3	Yes
SRR2100671	Lineage1.1.3.3	Lineage1.1.3.3	Yes
SRR5709920	Lineage1.1.3.3	Lineage1.1.3.3	Yes
SRR6045312	Lineage1.1.3.3	Lineage1.1.3.3	Yes
ERR552137	Lineage1.1.3.3	Lineage1.1.3.3	Yes
ERR718370	Lineage1.1.3.3	Lineage1.1.3.3	Yes
ERR751669	Lineage1.1.3.3	Lineage1.1.3.3	Yes
ERR751688	Lineage1.1.3.3	Lineage1.1.3.3	Yes
ERR751849	Lineage1.1.3.3	Lineage1.1.3.3	Yes
ERR752022	Lineage1.1.3.3	Lineage1.1.3.3	Yes
ERR752290	Lineage1.1.3.3	Lineage1.1.3.3	Yes
ERR775754	Lineage1.1.3.3	Lineage1.1.3.3	Yes
SRR2100418	Lineage1.1.3.3	Lineage1.1.3.3	Yes
SRR5709968	Lineage1.1.3.3	Lineage1.1.3.3	Yes
ERR400309	Lineage1.2	Lineage1.2	Yes
ERR553088	Lineage1.2	Lineage1.2	Yes
ERR2512840	Lineage1.2	Lineage1.2	Yes
SRR6045034	Lineage1.2	Lineage1.2	Yes
ERR400431	Lineage1.2.1	Lineage1.2.1	Yes
ERR2512498	Lineage1.2.1	Lineage1.2.1	Yes
ERR2513731	Lineage1.2.1	Lineage1.2.1	Yes
ERR2514317	Lineage1.2.1	Lineage1.2.1	Yes
ERR2514637	Lineage1.2.1	Lineage1.2.1	Yes
ERR2515087	Lineage1.2.1	Lineage1.2.1	Yes
ERR2517031	Lineage1.2.1	Lineage1.2.1	Yes
ERR2517163	Lineage1.2.1	Lineage1.2.1	Yes
ERR2517196	Lineage1.2.1	Lineage1.2.1	Yes
ERR2517237	Lineage1.2.1	Lineage1.2.1	Yes
ERR2517297	Lineage1.2.1	Lineage1.2.1	Yes
ERR2517306	Lineage1.2.1	Lineage1.2.1	Yes
ERR2517328	Lineage1.2.1	Lineage1.2.1	Yes
ERR2517440	Lineage1.2.1	Lineage1.2.1	Yes
ERR2517538	Lineage1.2.1	Lineage1.2.1	Yes
ERR2517641	Lineage1.2.1	Lineage1.2.1	Yes
SRR2099948	Lineage1.2.1	Lineage1.2.1	Yes
SRR2100552	Lineage1.2.1	Lineage1.2.1	Yes
SRR2100698	Lineage1.2.1	Lineage1.2.1	Yes
SRR2100809	Lineage1.2.1	Lineage1.2.1	Yes
SRR2100994	Lineage1.2.1	Lineage1.2.1	Yes
SRR2101268	Lineage1.2.1	Lineage1.2.1	Yes
SRR3675261	Lineage1.2.1	Lineage1.2.1	Yes
SRR2100266	Lineage1.2.1	Lineage1.2.1	Yes
SRR2100903	Lineage1.2.1	Lineage1.2.1	Yes
ERR550956	Lineage1.2.2	Lineage1.2.2	Yes
ERR552762	Lineage1.2.2	Lineage1.2.2	Yes
ERR553227	Lineage1.2.2	Lineage1.2.2	Yes
ERR718348	Lineage1.2.2	Lineage1.2.2	Yes
ERR718394	Lineage1.2.2	Lineage1.2.2	Yes
ERR751771	Lineage1.2.2	Lineage1.2.2	Yes
ERR752164	Lineage1.2.2	Lineage1.2.2	Yes
ERR2510788	Lineage1.2.2	Lineage1.2.2	Yes
ERR2513230	Lineage1.2.2	Lineage1.2.2	Yes
ERR2514229	Lineage1.2.2	Lineage1.2.2	Yes
ERR2514341	Lineage1.2.2	Lineage1.2.2	Yes
ERR2516562	Lineage1.2.2	Lineage1.2.2	Yes
ERR2516771	Lineage1.2.2	Lineage1.2.2	Yes
ERR2517121	Lineage1.2.2	Lineage1.2.2	Yes
ERR2517226	Lineage1.2.2	Lineage1.2.2	Yes
SRR5709848	Lineage1.2.2	Lineage1.2.2	Yes
SRR5817479	Lineage1.2.2	Lineage1.2.2	Yes
SRR6045734	Lineage1.2.2	Lineage1.2.2	Yes
SRR6045900	Lineage1.2.2	Lineage1.2.2	Yes
ERR400480	Lineage1.2.2	Lineage1.2.2	Yes
ERR551839	Lineage1.2.2	Lineage1.2.2	Yes
ERR751818	Lineage1.2.2	Lineage1.2.2	Yes
ERR768041	Lineage1.2.2	Lineage1.2.2	Yes
SRR2100428	Lineage1.2.2	Lineage1.2.2	Yes
ERR400524	Lineage1.2.2.1	Lineage1.2.2.1	Yes
ERR1034692	Lineage1.2.2.1	Lineage1.2.2.1	Yes
ERR1035143	Lineage1.2.2.1	Lineage1.2.2.1	Yes
ERR2513027	Lineage1.2.2.1	Lineage1.2.2.1	Yes
ERR2514258	Lineage1.2.2.1	Lineage1.2.2.1	Yes
ERR2517124	Lineage1.2.2.1	Lineage1.2.2.1	Yes
ERR2517270	Lineage1.2.2.1	Lineage1.2.2.1	Yes
ERR2517281	Lineage1.2.2.1	Lineage1.2.2.1	Yes
ERR2517293	Lineage1.2.2.1	Lineage1.2.2.1	Yes
SRR2100219	Lineage1.2.2.1	Lineage1.2.2.1	Yes
SRR2101084	Lineage1.2.2.1	Lineage1.2.2.1	Yes
SRR5067296	Lineage1.2.2.1	Lineage1.2.2.1	Yes
SRR5067655	Lineage1.2.2.1	Lineage1.2.2.1	Yes
SRR5073510	Lineage1.2.2.1	Lineage1.2.2.1	Yes
SRR5073539	Lineage1.2.2.1	Lineage1.2.2.1	Yes
SRR5073617	Lineage1.2.2.1	Lineage1.2.2.1	Yes
SRR5073849	Lineage1.2.2.1	Lineage1.2.2.1	Yes
SRR5074104	Lineage1.2.2.1	Lineage1.2.2.1	Yes
SRR6045039	Lineage1.2.2.1	Lineage1.2.2.1	Yes
SRR6045218	Lineage1.2.2.1	Lineage1.2.2.1	Yes
SRR6046579	Lineage1.2.2.1	Lineage1.2.2.1	Yes
ERR1213909	Lineage1.2.2.1	Lineage1.2.2.1	Yes
ERR400504	Lineage1.2.2.1	Lineage1.2.2.1	Yes
ERR551498	Lineage1.2.2.1	Lineage1.2.2.1	Yes
SRR2100916	Lineage1.2.2.1	Lineage1.2.2.1	Yes
ERR046844	Lineage1.3.1	Lineage1.3.1	Yes
ERR046898	Lineage1.3.1	Lineage1.3.1	Yes
ERR181725	Lineage1.3.1	Lineage1.3.1	Yes
ERR2513197	Lineage1.3.1	Lineage1.3.1	Yes
ERR2513933	Lineage1.3.1	Lineage1.3.1	Yes
ERR2514163	Lineage1.3.1	Lineage1.3.1	Yes
ERR2514336	Lineage1.3.1	Lineage1.3.1	Yes
ERR2514755	Lineage1.3.1	Lineage1.3.1	Yes
ERR2516802	Lineage1.3.1	Lineage1.3.1	Yes
ERR2517086	Lineage1.3.1	Lineage1.3.1	Yes
ERR2517374	Lineage1.3.1	Lineage1.3.1	Yes
ERR2517381	Lineage1.3.1	Lineage1.3.1	Yes
SRR2100241	Lineage1.3.1	Lineage1.3.1	Yes
SRR2100525	Lineage1.3.1	Lineage1.3.1	Yes
SRR2100779	Lineage1.3.1	Lineage1.3.1	Yes
SRR2101132	Lineage1.3.1	Lineage1.3.1	Yes
ERR038258	Lineage1.3.1	Lineage1.3.1	Yes
ERR038259	Lineage1.3.1	Lineage1.3.1	Yes
ERR046893	Lineage1.3.1	Lineage1.3.1	Yes
ERR161100	Lineage1.3.1	Lineage1.3.1	Yes
ERR181807	Lineage1.3.1	Lineage1.3.1	Yes
ERR212131	Lineage1.3.1	Lineage1.3.1	Yes
ERR212157	Lineage1.3.1	Lineage1.3.1	Yes
SRR2101006	Lineage1.3.1	Lineage1.3.1	Yes
SRR2101088	Lineage1.3.1	Lineage1.3.1	Yes
ERR751752	Lineage1.3.2	Lineage1.3.2	Yes
ERR2510255	Lineage1.3.2	Lineage1.3.2	Yes
ERR2510787	Lineage1.3.2	Lineage1.3.2	Yes
ERR2512598	Lineage1.3.2	Lineage1.3.2	Yes
ERR2513093	Lineage1.3.2	Lineage1.3.2	Yes
ERR2514090	Lineage1.3.2	Lineage1.3.2	Yes
ERR2514210	Lineage1.3.2	Lineage1.3.2	Yes
ERR2514483	Lineage1.3.2	Lineage1.3.2	Yes
ERR2514628	Lineage1.3.2	Lineage1.3.2	Yes
ERR2514754	Lineage1.3.2	Lineage1.3.2	Yes
ERR2514757	Lineage1.3.2	Lineage1.3.2	Yes
ERR2514815	Lineage1.3.2	Lineage1.3.2	Yes
ERR2514859	Lineage1.3.2	Lineage1.3.2	Yes
ERR2514864	Lineage1.3.2	Lineage1.3.2	Yes
ERR2514922	Lineage1.3.2	Lineage1.3.2	Yes
SRR2100230	Lineage1.3.2	Lineage1.3.2	Yes
SRR2101171	Lineage1.3.2	Lineage1.3.2	Yes
SRR2101245	Lineage1.3.2	Lineage1.3.2	Yes
SRR2101347	Lineage1.3.2	Lineage1.3.2	Yes
SRR6045868	Lineage1.3.2	Lineage1.3.2	Yes
SRR6046624	Lineage1.3.2	Lineage1.3.2	Yes
SRR6046886	Lineage1.3.2	Lineage1.3.2	Yes
ERR400391	Lineage1.3.2	Lineage1.3.2	Yes
ERR552761	Lineage2.1	Lineage2.1	Yes
ERR752262	Lineage2.1	Lineage2.1	Yes
ERR775761	Lineage2.1	Lineage2.1	Yes
ERR2514124	Lineage2.1	Lineage2.1	Yes
SRR5065301	Lineage2.1	Lineage2.1	Yes
SRR5065368	Lineage2.1	Lineage2.1	Yes
SRR5065560	Lineage2.1	Lineage2.1	Yes
SRR5065579	Lineage2.1	Lineage2.1	Yes
SRR5065616	Lineage2.1	Lineage2.1	Yes
SRR5067405	Lineage2.1	Lineage2.1	Yes
SRR5067433	Lineage2.1	Lineage2.1	Yes
SRR5067458	Lineage2.1	Lineage2.1	Yes
SRR5073602	Lineage2.1	Lineage2.1	Yes
SRR5073882	Lineage2.1	Lineage2.1	Yes
SRR5074068	Lineage2.1	Lineage2.1	Yes
SRR5709748	Lineage2.1	Lineage2.1	Yes
SRR5709814	Lineage2.1	Lineage2.1	Yes
SRR5710022	Lineage2.1	Lineage2.1	Yes
ERR1035097	Lineage2.1	Lineage2.1	Yes
ERR718276	Lineage2.1	Lineage2.1	Yes
ERR751993	Lineage2.1	Lineage2.1	Yes
ERR775766	Lineage2.1	Lineage2.1	Yes
ERR775773	Lineage2.1	Lineage2.1	Yes
ERR775791	Lineage2.1	Lineage2.1	Yes
SRR5709925	Lineage2.1	Lineage2.1	Yes
ERR502912	Lineage2.2	Lineage2.2	Yes
ERR718194	Lineage2.2.1	Lineage2.2.1	Yes
ERR718256	Lineage2.2.1	Lineage2.2.1	Yes
ERR718297	Lineage2.2.1	Lineage2.2.1	Yes
ERR718378	Lineage2.2.1	Lineage2.2.1	Yes
ERR718440	Lineage2.2.1	Lineage2.2.1	Yes
ERR718492	Lineage2.2.1	Lineage2.2.1	Yes
ERR718530	Lineage2.2.1	Lineage2.2.1	Yes
ERR751789	Lineage2.2.1	Lineage2.2.1	Yes
ERR2510746	Lineage2.2.1	Lineage2.2.1	Yes
ERR2516856	Lineage2.2.1	Lineage2.2.1	Yes
ERR2517052	Lineage2.2.1	Lineage2.2.1	Yes
SRR2101320	Lineage2.2.1	Lineage2.2.1	Yes
ERR1213835	Lineage2.2.1	Lineage2.2.1	Yes
ERR718455	Lineage2.2.1	Lineage2.2.1	Yes
ERR751635	Lineage2.2.1	Lineage2.2.1	Yes
ERR751646	Lineage2.2.1	Lineage2.2.1	Yes
ERR751711	Lineage2.2.1	Lineage2.2.1	Yes
ERR751868	Lineage2.2.1	Lineage2.2.1	Yes
ERR752010	Lineage2.2.1	Lineage2.2.1	Yes
ERR752051	Lineage2.2.1	Lineage2.2.1	Yes
ERR752089	Lineage2.2.1	Lineage2.2.1	Yes
ERR752193	Lineage2.2.1	Lineage2.2.1	Yes
ERR752215	Lineage2.2.1	Lineage2.2.1	Yes
ERR767996	Lineage2.2.1	Lineage2.2.1	Yes
ERR775763	Lineage2.2.1	Lineage2.2.1	Yes
SRR2024880	Lineage2.2.1	Lineage2.2.1	Yes
SRR2024888	Lineage2.2.1	Lineage2.2.1	Yes
SRR2024897	Lineage2.2.1	Lineage2.2.1	Yes
SRR2024902	Lineage2.2.1	Lineage2.2.1	Yes
SRR2024905	Lineage2.2.1	Lineage2.2.1	Yes
SRR2024910	Lineage2.2.1	Lineage2.2.1	Yes
SRR2024911	Lineage2.2.1	Lineage2.2.1	Yes
SRR2024915	Lineage2.2.1	Lineage2.2.1	Yes
SRR2024919	Lineage2.2.1	Lineage2.2.1	Yes
SRR2024927	Lineage2.2.1	Lineage2.2.1	Yes
SRR2024931	Lineage2.2.1	Lineage2.2.1	Yes
SRR2024932	Lineage2.2.1	Lineage2.2.1	Yes
SRR2024933	Lineage2.2.1	Lineage2.2.1	Yes
SRR2024934	Lineage2.2.1	Lineage2.2.1	Yes
SRR2024958	Lineage2.2.1	Lineage2.2.1	Yes
SRR2024959	Lineage2.2.1	Lineage2.2.1	Yes
SRR2024964	Lineage2.2.1	Lineage2.2.1	Yes
SRR2024968	Lineage2.2.1	Lineage2.2.1	Yes
SRR2024969	Lineage2.2.1	Lineage2.2.1	Yes
SRR2024972	Lineage2.2.1	Lineage2.2.1	Yes
SRR2024977	Lineage2.2.1	Lineage2.2.1	Yes
SRR2024978	Lineage2.2.1	Lineage2.2.1	Yes
SRR2024979	Lineage2.2.1	Lineage2.2.1	Yes
SRR2024983	Lineage2.2.1	Lineage2.2.1	Yes
SRR2024985	Lineage2.2.1	Lineage2.2.1	Yes
SRR2024998	Lineage2.2.1	Lineage2.2.1	Yes
ERR2510776	Lineage2.2.1.1	Lineage2.2.1.1	Yes
ERR2512444	Lineage2.2.1.1	Lineage2.2.1.1	Yes
ERR2515478	Lineage2.2.1.1	Lineage2.2.1.1	Yes
ERR2515503	Lineage2.2.1.1	Lineage2.2.1.1	Yes
ERR2516846	Lineage2.2.1.1	Lineage2.2.1.1	Yes
ERR2516959	Lineage2.2.1.1	Lineage2.2.1.1	Yes
ERR2517169	Lineage2.2.1.1	Lineage2.2.1.1	Yes
ERR2517359	Lineage2.2.1.1	Lineage2.2.1.1	Yes
ERR2517369	Lineage2.2.1.1	Lineage2.2.1.1	Yes
ERR2517429	Lineage2.2.1.1	Lineage2.2.1.1	Yes
ERR2517590	Lineage2.2.1.1	Lineage2.2.1.1	Yes
ERR2517633	Lineage2.2.1.1	Lineage2.2.1.1	Yes
SRR671758	Lineage2.2.1.1	Lineage2.2.1.1	Yes
SRR671761	Lineage2.2.1.1	Lineage2.2.1.1	Yes
SRR671786	Lineage2.2.1.1	Lineage2.2.1.1	Yes
SRR671841	Lineage2.2.1.1	Lineage2.2.1.1	Yes
SRR5065507	Lineage2.2.1.1	Lineage2.2.1.1	Yes
SRR5067385	Lineage2.2.1.1	Lineage2.2.1.1	Yes
ERR551871	Lineage2.2.1.1	Lineage2.2.1.1	Yes
SRR2024890	Lineage2.2.1.1	Lineage2.2.1.1	Yes
SRR2024912	Lineage2.2.1.1	Lineage2.2.1.1	Yes
SRR2024943	Lineage2.2.1.1	Lineage2.2.1.1	Yes
SRR2024980	Lineage2.2.1.1	Lineage2.2.1.1	Yes
SRR2024986	Lineage2.2.1.1	Lineage2.2.1.1	Yes
SRR2100794	Lineage2.2.1.1	Lineage2.2.1.1	Yes
ERR718324	Lineage2.2.1.2	Lineage2.2.1.2	Yes
ERR2199828	Lineage2.2.1.2	Lineage2.2.1.2	Yes
ERR2510293	Lineage2.2.1.2	Lineage2.2.1.2	Yes
ERR2510534	Lineage2.2.1.2	Lineage2.2.1.2	Yes
ERR2512596	Lineage2.2.1.2	Lineage2.2.1.2	Yes
ERR2513149	Lineage2.2.1.2	Lineage2.2.1.2	Yes
ERR2513218	Lineage2.2.1.2	Lineage2.2.1.2	Yes
ERR2513295	Lineage2.2.1.2	Lineage2.2.1.2	Yes
ERR2513866	Lineage2.2.1.2	Lineage2.2.1.2	Yes
ERR2514123	Lineage2.2.1.2	Lineage2.2.1.2	Yes
ERR2514270	Lineage2.2.1.2	Lineage2.2.1.2	Yes
ERR2514795	Lineage2.2.1.2	Lineage2.2.1.2	Yes
ERR2514858	Lineage2.2.1.2	Lineage2.2.1.2	Yes
ERR2514866	Lineage2.2.1.2	Lineage2.2.1.2	Yes
ERR2515062	Lineage2.2.1.2	Lineage2.2.1.2	Yes
ERR2516906	Lineage2.2.1.2	Lineage2.2.1.2	Yes
ERR2516936	Lineage2.2.1.2	Lineage2.2.1.2	Yes
SRR5067260	Lineage2.2.1.2	Lineage2.2.1.2	Yes
SRR5067541	Lineage2.2.1.2	Lineage2.2.1.2	Yes
SRR5074154	Lineage2.2.1.2	Lineage2.2.1.2	Yes
SRR6045828	Lineage2.2.1.2	Lineage2.2.1.2	Yes
ERR751652	Lineage2.2.1.2	Lineage2.2.1.2	Yes
SRR2024883	Lineage2.2.1.2	Lineage2.2.1.2	Yes
SRR2025000	Lineage2.2.1.2	Lineage2.2.1.2	Yes
SRR5710012	Lineage2.2.1.2	Lineage2.2.1.2	Yes
ERR2512851	Lineage2.2.2	Lineage2.2.2	Yes
ERR2516219	Lineage2.2.2	Lineage2.2.2	Yes
ERR2516446	Lineage2.2.2	Lineage2.2.2	Yes
ERR2516737	Lineage2.2.2	Lineage2.2.2	Yes
ERR2517022	Lineage2.2.2	Lineage2.2.2	Yes
SRR671753	Lineage2.2.2	Lineage2.2.2	Yes
SRR671797	Lineage2.2.2	Lineage2.2.2	Yes
SRR671855	Lineage2.2.2	Lineage2.2.2	Yes
SRR5065656	Lineage2.2.2	Lineage2.2.2	Yes
SRR5067406	Lineage2.2.2	Lineage2.2.2	Yes
SRR5073586	Lineage2.2.2	Lineage2.2.2	Yes
SRR5073824	Lineage2.2.2	Lineage2.2.2	Yes
ERR1035135	Lineage2.2.2	Lineage2.2.2	Yes
ERR1213830	Lineage2.2.2	Lineage2.2.2	Yes
ERR1213857	Lineage2.2.2	Lineage2.2.2	Yes
ERR1213859	Lineage2.2.2	Lineage2.2.2	Yes
ERR1213864	Lineage2.2.2	Lineage2.2.2	Yes
ERR400424	Lineage2.2.2	Lineage2.2.2	Yes
ERR551834	Lineage2.2.2	Lineage2.2.2	Yes
SRR2024907	Lineage2.2.2	Lineage2.2.2	Yes
SRR2024923	Lineage2.2.2	Lineage2.2.2	Yes
SRR2024962	Lineage2.2.2	Lineage2.2.2	Yes
SRR2099982	Lineage2.2.2	Lineage2.2.2	Yes
SRR2100250	Lineage2.2.2	Lineage2.2.2	Yes
SRR5709906	Lineage2.2.2	Lineage2.2.2	Yes
ERR550978	Lineage3	Lineage3	Yes
ERR718224	Lineage3	Lineage3	Yes
ERR752276	Lineage3	Lineage3	Yes
ERR2512556	Lineage3	Lineage3	Yes
ERR2513473	Lineage3	Lineage3	Yes
ERR2513685	Lineage3	Lineage3	Yes
ERR2514038	Lineage3	Lineage3	Yes
ERR2514279	Lineage3	Lineage3	Yes
ERR2514305	Lineage3	Lineage3	Yes
ERR2514456	Lineage3	Lineage3	Yes
ERR2514707	Lineage3	Lineage3	Yes
ERR2514779	Lineage3	Lineage3	Yes
ERR2517625	Lineage3	Lineage3	Yes
SRR2100044	Lineage3	Lineage3	Yes
SRR2100697	Lineage3	Lineage3	Yes
SRR2100827	Lineage3	Lineage3	Yes
SRR2101350	Lineage3	Lineage3	Yes
SRR3675535	Lineage3	Lineage3	Yes
ERR038743	Lineage3	Lineage3	Yes
ERR040118	Lineage3	Lineage3	Yes
ERR040129	Lineage3	Lineage3	Yes
ERR040136	Lineage3	Lineage3	Yes
ERR040139	Lineage3	Lineage3	Yes
ERR040140	Lineage3	Lineage3	Yes
ERR551397	Lineage3.1	Lineage3.1	Yes
ERR1034685	Lineage3.1	Lineage3.1	Yes
ERR2509882	Lineage3.1	Lineage3.1	Yes
ERR2510590	Lineage3.1	Lineage3.1	Yes
ERR2510623	Lineage3.1	Lineage3.1	Yes
ERR2512406	Lineage3.1	Lineage3.1	Yes
ERR2512765	Lineage3.1	Lineage3.1	Yes
ERR2513554	Lineage3.1	Lineage3.1	Yes
ERR2513637	Lineage3.1	Lineage3.1	Yes
ERR2514013	Lineage3.1	Lineage3.1	Yes
ERR2514026	Lineage3.1	Lineage3.1	Yes
ERR2514059	Lineage3.1	Lineage3.1	Yes
ERR2514250	Lineage3.1	Lineage3.1	Yes
ERR2515096	Lineage3.1	Lineage3.1	Yes
ERR2516989	Lineage3.1	Lineage3.1	Yes
SRR2100324	Lineage3.1	Lineage3.1	Yes
SRR2100848	Lineage3.1	Lineage3.1	Yes
SRR6045472	Lineage3.1	Lineage3.1	Yes
SRR6045833	Lineage3.1	Lineage3.1	Yes
SRR6046603	Lineage3.1	Lineage3.1	Yes
ERR1034589	Lineage3.1	Lineage3.1	Yes
ERR1034591	Lineage3.1	Lineage3.1	Yes
ERR553065	Lineage3.1	Lineage3.1	Yes
SRR2100246	Lineage3.1	Lineage3.1	Yes
SRR2100981	Lineage3.1	Lineage3.1	Yes
ERR040133	Lineage3.1.1	Lineage3.1.1	Yes
ERR046771	Lineage3.1.1	Lineage3.1.1	Yes
ERR046773	Lineage3.1.1	Lineage3.1.1	Yes
ERR046940	Lineage3.1.1	Lineage3.1.1	Yes
ERR161199	Lineage3.1.1	Lineage3.1.1	Yes
ERR176577	Lineage3.1.1	Lineage3.1.1	Yes
ERR2513191	Lineage3.1.1	Lineage3.1.1	Yes
SRR2101192	Lineage3.1.1	Lineage3.1.1	Yes
SRR2101195	Lineage3.1.1	Lineage3.1.1	Yes
SRR2101238	Lineage3.1.1	Lineage3.1.1	Yes
SRR6045248	Lineage3.1.1	Lineage3.1.1	Yes
ERR038298	Lineage3.1.1	Lineage3.1.1	Yes
ERR039323	Lineage3.1.1	Lineage3.1.1	Yes
ERR040087	Lineage3.1.1	Lineage3.1.1	Yes
ERR040088	Lineage3.1.1	Lineage3.1.1	Yes
ERR040091	Lineage3.1.1	Lineage3.1.1	Yes
ERR040108	Lineage3.1.1	Lineage3.1.1	Yes
ERR040126	Lineage3.1.1	Lineage3.1.1	Yes
ERR046729	Lineage3.1.1	Lineage3.1.1	Yes
ERR046770	Lineage3.1.1	Lineage3.1.1	Yes
ERR161083	Lineage3.1.1	Lineage3.1.1	Yes
ERR176466	Lineage3.1.1	Lineage3.1.1	Yes
ERR245694	Lineage3.1.1	Lineage3.1.1	Yes
ERR245777	Lineage3.1.1	Lineage3.1.1	Yes
SRR2100763	Lineage3.1.1	Lineage3.1.1	Yes
ERR1034699	Lineage3.1.2	Lineage3.1.2	Yes
ERR1034700	Lineage3.1.2	Lineage3.1.2	Yes
ERR2510243	Lineage3.1.2	Lineage3.1.2	Yes
ERR2512712	Lineage3.1.2	Lineage3.1.2	Yes
ERR2512720	Lineage3.1.2	Lineage3.1.2	Yes
ERR2512807	Lineage3.1.2	Lineage3.1.2	Yes
ERR2512968	Lineage3.1.2	Lineage3.1.2	Yes
ERR2513031	Lineage3.1.2	Lineage3.1.2	Yes
ERR2513556	Lineage3.1.2	Lineage3.1.2	Yes
ERR2514531	Lineage3.1.2	Lineage3.1.2	Yes
ERR2514835	Lineage3.1.2	Lineage3.1.2	Yes
ERR2516820	Lineage3.1.2	Lineage3.1.2	Yes
ERR2517095	Lineage3.1.2	Lineage3.1.2	Yes
ERR2517206	Lineage3.1.2	Lineage3.1.2	Yes
ERR2517269	Lineage3.1.2	Lineage3.1.2	Yes
ERR2517420	Lineage3.1.2	Lineage3.1.2	Yes
ERR2517442	Lineage3.1.2	Lineage3.1.2	Yes
ERR2517455	Lineage3.1.2	Lineage3.1.2	Yes
SRR2100755	Lineage3.1.2	Lineage3.1.2	Yes
SRR2100840	Lineage3.1.2	Lineage3.1.2	Yes
SRR2101294	Lineage3.1.2	Lineage3.1.2	Yes
SRR6044889	Lineage3.1.2	Lineage3.1.2	Yes
SRR6046083	Lineage3.1.2	Lineage3.1.2	Yes
SRR6046613	Lineage3.1.2	Lineage3.1.2	Yes
ERR551663	Lineage3.1.2	Lineage3.1.2	Yes
ERR2509685	Lineage3.1.2.1	Lineage3.1.2.1	Yes
ERR2509686	Lineage3.1.2.1	Lineage3.1.2.1	Yes
ERR2510310	Lineage3.1.2.1	Lineage3.1.2.1	Yes
ERR2510382	Lineage3.1.2.1	Lineage3.1.2.1	Yes
ERR2510481	Lineage3.1.2.1	Lineage3.1.2.1	Yes
ERR2512825	Lineage3.1.2.1	Lineage3.1.2.1	Yes
ERR2513224	Lineage3.1.2.1	Lineage3.1.2.1	Yes
ERR2513227	Lineage3.1.2.1	Lineage3.1.2.1	Yes
ERR2513242	Lineage3.1.2.1	Lineage3.1.2.1	Yes
ERR2513821	Lineage3.1.2.1	Lineage3.1.2.1	Yes
ERR2514329	Lineage3.1.2.1	Lineage3.1.2.1	Yes
ERR2514541	Lineage3.1.2.1	Lineage3.1.2.1	Yes
ERR2514846	Lineage3.1.2.1	Lineage3.1.2.1	Yes
ERR2515004	Lineage3.1.2.1	Lineage3.1.2.1	Yes
ERR2516837	Lineage3.1.2.1	Lineage3.1.2.1	Yes
ERR2516879	Lineage3.1.2.1	Lineage3.1.2.1	Yes
ERR2517012	Lineage3.1.2.1	Lineage3.1.2.1	Yes
ERR2517362	Lineage3.1.2.1	Lineage3.1.2.1	Yes
ERR2517513	Lineage3.1.2.1	Lineage3.1.2.1	Yes
SRR2099961	Lineage3.1.2.1	Lineage3.1.2.1	Yes
SRR2100963	Lineage3.1.2.1	Lineage3.1.2.1	Yes
SRR6045814	Lineage3.1.2.1	Lineage3.1.2.1	Yes
SRR6046220	Lineage3.1.2.1	Lineage3.1.2.1	Yes
ERR551356	Lineage3.1.2.1	Lineage3.1.2.1	Yes
SRR2100155	Lineage3.1.2.1	Lineage3.1.2.1	Yes
ERR072029	Lineage3.1.2.2	Lineage3.1.2.2	Yes
ERR2512564	Lineage3.1.2.2	Lineage3.1.2.2	Yes
ERR2512604	Lineage3.1.2.2	Lineage3.1.2.2	Yes
ERR2513164	Lineage3.1.2.2	Lineage3.1.2.2	Yes
ERR2513265	Lineage3.1.2.2	Lineage3.1.2.2	Yes
ERR2513904	Lineage3.1.2.2	Lineage3.1.2.2	Yes
ERR2514143	Lineage3.1.2.2	Lineage3.1.2.2	Yes
ERR2514338	Lineage3.1.2.2	Lineage3.1.2.2	Yes
ERR2514627	Lineage3.1.2.2	Lineage3.1.2.2	Yes
ERR2514635	Lineage3.1.2.2	Lineage3.1.2.2	Yes
ERR2514697	Lineage3.1.2.2	Lineage3.1.2.2	Yes
ERR2514870	Lineage3.1.2.2	Lineage3.1.2.2	Yes
SRR2100113	Lineage3.1.2.2	Lineage3.1.2.2	Yes
SRR2100122	Lineage3.1.2.2	Lineage3.1.2.2	Yes
SRR2100128	Lineage3.1.2.2	Lineage3.1.2.2	Yes
SRR2100130	Lineage3.1.2.2	Lineage3.1.2.2	Yes
SRR2100291	Lineage3.1.2.2	Lineage3.1.2.2	Yes
SRR2100834	Lineage3.1.2.2	Lineage3.1.2.2	Yes
SRR2100837	Lineage3.1.2.2	Lineage3.1.2.2	Yes
SRR2101209	Lineage3.1.2.2	Lineage3.1.2.2	Yes
SRR6045017	Lineage3.1.2.2	Lineage3.1.2.2	Yes
SRR6045308	Lineage3.1.2.2	Lineage3.1.2.2	Yes
SRR6046508	Lineage3.1.2.2	Lineage3.1.2.2	Yes
ERR046939	Lineage3.1.2.2	Lineage3.1.2.2	Yes
ERR072025	Lineage3.1.2.2	Lineage3.1.2.2	Yes
ERR2200121	Lineage3.2	Lineage3.2	Yes
ERR2510249	Lineage3.2	Lineage3.2	Yes
ERR2510344	Lineage3.2	Lineage3.2	Yes
ERR2510388	Lineage3.2	Lineage3.2	Yes
ERR2510620	Lineage3.2	Lineage3.2	Yes
ERR2512416	Lineage3.2	Lineage3.2	Yes
ERR2512470	Lineage3.2	Lineage3.2	Yes
ERR2513921	Lineage3.2	Lineage3.2	Yes
ERR2513941	Lineage3.2	Lineage3.2	Yes
ERR2513973	Lineage3.2	Lineage3.2	Yes
ERR2514230	Lineage3.2	Lineage3.2	Yes
ERR2514599	Lineage3.2	Lineage3.2	Yes
ERR2517055	Lineage3.2	Lineage3.2	Yes
SRR2100025	Lineage3.2	Lineage3.2	Yes
SRR2100350	Lineage3.2	Lineage3.2	Yes
SRR2100503	Lineage3.2	Lineage3.2	Yes
SRR2100519	Lineage3.2	Lineage3.2	Yes
SRR2100616	Lineage3.2	Lineage3.2	Yes
SRR2100807	Lineage3.2	Lineage3.2	Yes
SRR6045779	Lineage3.2	Lineage3.2	Yes
SRR6045966	Lineage3.2	Lineage3.2	Yes
SRR6045997	Lineage3.2	Lineage3.2	Yes
ERR551013	Lineage3.2	Lineage3.2	Yes
ERR552820	Lineage3.2	Lineage3.2	Yes
SRR2100364	Lineage3.2	Lineage3.2	Yes
ERR133897	Lineage4	Lineage4	Yes
ERR550635	Lineage4	Lineage4	Yes
ERR550924	Lineage4	Lineage4	Yes
ERR1034655	Lineage4	Lineage4	Yes
ERR1034661	Lineage4	Lineage4	Yes
ERR2199860	Lineage4	Lineage4	Yes
ERR2510830	Lineage4	Lineage4	Yes
ERR2512852	Lineage4	Lineage4	Yes
ERR2513713	Lineage4	Lineage4	Yes
ERR2513995	Lineage4	Lineage4	Yes
ERR2514076	Lineage4	Lineage4	Yes
ERR2516176	Lineage4	Lineage4	Yes
ERR2516228	Lineage4	Lineage4	Yes
ERR2516561	Lineage4	Lineage4	Yes
ERR2517277	Lineage4	Lineage4	Yes
ERR2517447	Lineage4	Lineage4	Yes
ERR2517475	Lineage4	Lineage4	Yes
ERR2517519	Lineage4	Lineage4	Yes
ERR046997	Lineage4	Lineage4	Yes
ERR072039	Lineage4	Lineage4	Yes
ERR551574	Lineage4	Lineage4	Yes
ERR551657	Lineage4	Lineage4	Yes
ERR552272	Lineage4	Lineage4	Yes
ERR553346	Lineage4	Lineage4	Yes
ERR553390	Lineage4	Lineage4	Yes
ERR133833	Lineage4.1	Lineage4.1	Yes
ERR133874	Lineage4.1	Lineage4.1	Yes
ERR137251	Lineage4.1	Lineage4.1	Yes
ERR228026	Lineage4.1	Lineage4.1	Yes
ERR234594	Lineage4.1	Lineage4.1	Yes
ERR234627	Lineage4.1	Lineage4.1	Yes
ERR550713	Lineage4.1	Lineage4.1	Yes
ERR550729	Lineage4.1	Lineage4.1	Yes
ERR552132	Lineage4.1	Lineage4.1	Yes
ERR552879	Lineage4.1	Lineage4.1	Yes
ERR553226	Lineage4.1	Lineage4.1	Yes
ERR553347	Lineage4.1	Lineage4.1	Yes
ERR1034926	Lineage4.1	Lineage4.1	Yes
ERR2510806	Lineage4.1	Lineage4.1	Yes
ERR2516380	Lineage4.1	Lineage4.1	Yes
ERR2516555	Lineage4.1	Lineage4.1	Yes
ERR2517391	Lineage4.1	Lineage4.1	Yes
SRR2100180	Lineage4.1	Lineage4.1	Yes
SRR2100687	Lineage4.1	Lineage4.1	Yes
SRR2101661	Lineage4.1	Lineage4.1	Yes
SRR2101824	Lineage4.1	Lineage4.1	Yes
ERR1034947	Lineage4.1	Lineage4.1	Yes
ERR552508	Lineage4.1	Lineage4.1	Yes
ERR1034709	Lineage4.1.1	Lineage4.1.1	Yes
ERR2510181	Lineage4.1.1	Lineage4.1.1	Yes
ERR2510203	Lineage4.1.1	Lineage4.1.1	Yes
ERR2510205	Lineage4.1.1	Lineage4.1.1	Yes
ERR2512505	Lineage4.1.1	Lineage4.1.1	Yes
ERR2512933	Lineage4.1.1	Lineage4.1.1	Yes
ERR2513673	Lineage4.1.1	Lineage4.1.1	Yes
ERR2516499	Lineage4.1.1	Lineage4.1.1	Yes
ERR2516517	Lineage4.1.1	Lineage4.1.1	Yes
ERR2516518	Lineage4.1.1	Lineage4.1.1	Yes
ERR2516523	Lineage4.1.1	Lineage4.1.1	Yes
ERR2516532	Lineage4.1.1	Lineage4.1.1	Yes
ERR2516547	Lineage4.1.1	Lineage4.1.1	Yes
ERR2516598	Lineage4.1.1	Lineage4.1.1	Yes
ERR2516686	Lineage4.1.1	Lineage4.1.1	Yes
ERR2516693	Lineage4.1.1	Lineage4.1.1	Yes
ERR2516703	Lineage4.1.1	Lineage4.1.1	Yes
ERR2516713	Lineage4.1.1	Lineage4.1.1	Yes
ERR2516724	Lineage4.1.1	Lineage4.1.1	Yes
SRR6046112	Lineage4.1.1	Lineage4.1.1	Yes
SRR6046351	Lineage4.1.1	Lineage4.1.1	Yes
ERR038277	Lineage4.1.1	Lineage4.1.1	Yes
ERR038278	Lineage4.1.1	Lineage4.1.1	Yes
ERR1034790	Lineage4.1.1	Lineage4.1.1	Yes
ERR551390	Lineage4.1.1	Lineage4.1.1	Yes
ERR108154	Lineage4.1.1.1	Lineage4.1.1.1	Yes
ERR551725	Lineage4.1.1.1	Lineage4.1.1.1	Yes
ERR2510421	Lineage4.1.1.1	Lineage4.1.1.1	Yes
ERR2512471	Lineage4.1.1.1	Lineage4.1.1.1	Yes
ERR2512734	Lineage4.1.1.1	Lineage4.1.1.1	Yes
ERR2512961	Lineage4.1.1.1	Lineage4.1.1.1	Yes
ERR2513969	Lineage4.1.1.1	Lineage4.1.1.1	Yes
ERR2514214	Lineage4.1.1.1	Lineage4.1.1.1	Yes
ERR2514218	Lineage4.1.1.1	Lineage4.1.1.1	Yes
ERR2514518	Lineage4.1.1.1	Lineage4.1.1.1	Yes
ERR2514899	Lineage4.1.1.1	Lineage4.1.1.1	Yes
ERR2515880	Lineage4.1.1.1	Lineage4.1.1.1	Yes
SRR2100071	Lineage4.1.1.1	Lineage4.1.1.1	Yes
SRR2100325	Lineage4.1.1.1	Lineage4.1.1.1	Yes
SRR2100766	Lineage4.1.1.1	Lineage4.1.1.1	Yes
SRR2100933	Lineage4.1.1.1	Lineage4.1.1.1	Yes
SRR2101313	Lineage4.1.1.1	Lineage4.1.1.1	Yes
SRR2101730	Lineage4.1.1.1	Lineage4.1.1.1	Yes
SRR2101736	Lineage4.1.1.1	Lineage4.1.1.1	Yes
SRR2101772	Lineage4.1.1.1	Lineage4.1.1.1	Yes
SRR6045920	Lineage4.1.1.1	Lineage4.1.1.1	Yes
ERR1213945	Lineage4.1.1.1	Lineage4.1.1.1	Yes
ERR1213950	Lineage4.1.1.1	Lineage4.1.1.1	Yes
ERR400417	Lineage4.1.1.1	Lineage4.1.1.1	Yes
ERR552752	Lineage4.1.1.1	Lineage4.1.1.1	Yes
ERR1034922	Lineage4.1.1.2	Lineage4.1.1.2	Yes
ERR1035048	Lineage4.1.1.2	Lineage4.1.1.2	Yes
ERR2512465	Lineage4.1.1.2	Lineage4.1.1.2	Yes
ERR2512484	Lineage4.1.1.2	Lineage4.1.1.2	Yes
ERR2512589	Lineage4.1.1.2	Lineage4.1.1.2	Yes
ERR2512659	Lineage4.1.1.2	Lineage4.1.1.2	Yes
ERR2512711	Lineage4.1.1.2	Lineage4.1.1.2	Yes
ERR2512719	Lineage4.1.1.2	Lineage4.1.1.2	Yes
ERR2513150	Lineage4.1.1.2	Lineage4.1.1.2	Yes
ERR2513335	Lineage4.1.1.2	Lineage4.1.1.2	Yes
ERR2513636	Lineage4.1.1.2	Lineage4.1.1.2	Yes
ERR2513804	Lineage4.1.1.2	Lineage4.1.1.2	Yes
ERR2513929	Lineage4.1.1.2	Lineage4.1.1.2	Yes
ERR2514574	Lineage4.1.1.2	Lineage4.1.1.2	Yes
ERR2514778	Lineage4.1.1.2	Lineage4.1.1.2	Yes
ERR2514890	Lineage4.1.1.2	Lineage4.1.1.2	Yes
ERR2514937	Lineage4.1.1.2	Lineage4.1.1.2	Yes
ERR2515323	Lineage4.1.1.2	Lineage4.1.1.2	Yes
ERR2516036	Lineage4.1.1.2	Lineage4.1.1.2	Yes
SRR057725	Lineage4.1.1.2	Lineage4.1.1.2	Yes
SRR2100030	Lineage4.1.1.2	Lineage4.1.1.2	Yes
SRR2101498	Lineage4.1.1.2	Lineage4.1.1.2	Yes
SRR6045024	Lineage4.1.1.2	Lineage4.1.1.2	Yes
SRR6045797	Lineage4.1.1.2	Lineage4.1.1.2	Yes
ERR552613	Lineage4.1.1.2	Lineage4.1.1.2	Yes
ERR161177	Lineage4.1.1.3	Lineage4.1.1.3	Yes
ERR163949	Lineage4.1.1.3	Lineage4.1.1.3	Yes
ERR212051	Lineage4.1.1.3	Lineage4.1.1.3	Yes
ERR718332	Lineage4.1.1.3	Lineage4.1.1.3	Yes
ERR2200096	Lineage4.1.1.3	Lineage4.1.1.3	Yes
ERR2512617	Lineage4.1.1.3	Lineage4.1.1.3	Yes
ERR2512834	Lineage4.1.1.3	Lineage4.1.1.3	Yes
ERR2513215	Lineage4.1.1.3	Lineage4.1.1.3	Yes
ERR2513707	Lineage4.1.1.3	Lineage4.1.1.3	Yes
ERR2514396	Lineage4.1.1.3	Lineage4.1.1.3	Yes
ERR2514520	Lineage4.1.1.3	Lineage4.1.1.3	Yes
ERR2514948	Lineage4.1.1.3	Lineage4.1.1.3	Yes
ERR2514976	Lineage4.1.1.3	Lineage4.1.1.3	Yes
SRR2099952	Lineage4.1.1.3	Lineage4.1.1.3	Yes
SRR6045341	Lineage4.1.1.3	Lineage4.1.1.3	Yes
SRR6045593	Lineage4.1.1.3	Lineage4.1.1.3	Yes
SRR6046088	Lineage4.1.1.3	Lineage4.1.1.3	Yes
ERR124641	Lineage4.1.1.3	Lineage4.1.1.3	Yes
ERR163931	Lineage4.1.1.3	Lineage4.1.1.3	Yes
ERR181789	Lineage4.1.1.3	Lineage4.1.1.3	Yes
ERR212156	Lineage4.1.1.3	Lineage4.1.1.3	Yes
ERR245804	Lineage4.1.1.3	Lineage4.1.1.3	Yes
ERR245828	Lineage4.1.1.3	Lineage4.1.1.3	Yes
SRR2100145	Lineage4.1.1.3	Lineage4.1.1.3	Yes
SRR2101747	Lineage4.1.1.3	Lineage4.1.1.3	Yes
ERR046822	Lineage4.1.1.3.1	Lineage4.1.1.3.1	Yes
ERR072096	Lineage4.1.1.3.1	Lineage4.1.1.3.1	Yes
ERR2512740	Lineage4.1.1.3.1	Lineage4.1.1.3.1	Yes
ERR2513026	Lineage4.1.1.3.1	Lineage4.1.1.3.1	Yes
ERR2513859	Lineage4.1.1.3.1	Lineage4.1.1.3.1	Yes
SRR2099994	Lineage4.1.1.3.1	Lineage4.1.1.3.1	Yes
SRR2099997	Lineage4.1.1.3.1	Lineage4.1.1.3.1	Yes
SRR2100001	Lineage4.1.1.3.1	Lineage4.1.1.3.1	Yes
SRR2100204	Lineage4.1.1.3.1	Lineage4.1.1.3.1	Yes
SRR2100555	Lineage4.1.1.3.1	Lineage4.1.1.3.1	Yes
SRR2100600	Lineage4.1.1.3.1	Lineage4.1.1.3.1	Yes
SRR2101142	Lineage4.1.1.3.1	Lineage4.1.1.3.1	Yes
ERR038274	Lineage4.1.1.3.1	Lineage4.1.1.3.1	Yes
ERR038275	Lineage4.1.1.3.1	Lineage4.1.1.3.1	Yes
ERR038276	Lineage4.1.1.3.1	Lineage4.1.1.3.1	Yes
ERR038279	Lineage4.1.1.3.1	Lineage4.1.1.3.1	Yes
ERR038281	Lineage4.1.1.3.1	Lineage4.1.1.3.1	Yes
ERR046782	Lineage4.1.1.3.1	Lineage4.1.1.3.1	Yes
ERR046783	Lineage4.1.1.3.1	Lineage4.1.1.3.1	Yes
ERR046797	Lineage4.1.1.3.1	Lineage4.1.1.3.1	Yes
ERR046798	Lineage4.1.1.3.1	Lineage4.1.1.3.1	Yes
ERR046799	Lineage4.1.1.3.1	Lineage4.1.1.3.1	Yes
ERR046843	Lineage4.1.1.3.1	Lineage4.1.1.3.1	Yes
ERR046908	Lineage4.1.1.3.1	Lineage4.1.1.3.1	Yes
SRR2100101	Lineage4.1.1.3.1	Lineage4.1.1.3.1	Yes
ERR400521	Lineage4.1.2	Lineage4.1.2	Yes
ERR551893	Lineage4.1.2	Lineage4.1.2	Yes
ERR2200091	Lineage4.1.2	Lineage4.1.2	Yes
ERR2510745	Lineage4.1.2	Lineage4.1.2	Yes
ERR2510818	Lineage4.1.2	Lineage4.1.2	Yes
ERR2514031	Lineage4.1.2	Lineage4.1.2	Yes
ERR2514953	Lineage4.1.2	Lineage4.1.2	Yes
ERR2515596	Lineage4.1.2	Lineage4.1.2	Yes
ERR2516397	Lineage4.1.2	Lineage4.1.2	Yes
ERR2516680	Lineage4.1.2	Lineage4.1.2	Yes
ERR2517327	Lineage4.1.2	Lineage4.1.2	Yes
SRR2101282	Lineage4.1.2	Lineage4.1.2	Yes
SRR2101311	Lineage4.1.2	Lineage4.1.2	Yes
SRR5065267	Lineage4.1.2	Lineage4.1.2	Yes
SRR5065279	Lineage4.1.2	Lineage4.1.2	Yes
SRR5065454	Lineage4.1.2	Lineage4.1.2	Yes
SRR5065490	Lineage4.1.2	Lineage4.1.2	Yes
SRR5065657	Lineage4.1.2	Lineage4.1.2	Yes
SRR5067287	Lineage4.1.2	Lineage4.1.2	Yes
SRR5067394	Lineage4.1.2	Lineage4.1.2	Yes
SRR5067634	Lineage4.1.2	Lineage4.1.2	Yes
SRR5073785	Lineage4.1.2	Lineage4.1.2	Yes
SRR5073999	Lineage4.1.2	Lineage4.1.2	Yes
SRR5074072	Lineage4.1.2	Lineage4.1.2	Yes
ERR1035121	Lineage4.1.2	Lineage4.1.2	Yes
ERR550641	Lineage4.1.2.1	Lineage4.1.2.1	Yes
ERR550691	Lineage4.1.2.1	Lineage4.1.2.1	Yes
ERR550799	Lineage4.1.2.1	Lineage4.1.2.1	Yes
ERR551209	Lineage4.1.2.1	Lineage4.1.2.1	Yes
ERR551702	Lineage4.1.2.1	Lineage4.1.2.1	Yes
ERR551903	Lineage4.1.2.1	Lineage4.1.2.1	Yes
ERR552243	Lineage4.1.2.1	Lineage4.1.2.1	Yes
ERR552360	Lineage4.1.2.1	Lineage4.1.2.1	Yes
ERR552368	Lineage4.1.2.1	Lineage4.1.2.1	Yes
ERR552629	Lineage4.1.2.1	Lineage4.1.2.1	Yes
ERR552633	Lineage4.1.2.1	Lineage4.1.2.1	Yes
ERR552817	Lineage4.1.2.1	Lineage4.1.2.1	Yes
ERR552854	Lineage4.1.2.1	Lineage4.1.2.1	Yes
ERR552867	Lineage4.1.2.1	Lineage4.1.2.1	Yes
ERR552890	Lineage4.1.2.1	Lineage4.1.2.1	Yes
ERR552967	Lineage4.1.2.1	Lineage4.1.2.1	Yes
ERR553007	Lineage4.1.2.1	Lineage4.1.2.1	Yes
ERR553080	Lineage4.1.2.1	Lineage4.1.2.1	Yes
ERR553326	Lineage4.1.2.1	Lineage4.1.2.1	Yes
ERR2512744	Lineage4.1.2.1	Lineage4.1.2.1	Yes
SRR2101082	Lineage4.1.2.1	Lineage4.1.2.1	Yes
ERR1034834	Lineage4.1.2.1	Lineage4.1.2.1	Yes
ERR551150	Lineage4.1.2.1	Lineage4.1.2.1	Yes
ERR551594	Lineage4.1.2.1	Lineage4.1.2.1	Yes
ERR553388	Lineage4.1.2.1	Lineage4.1.2.1	Yes
ERR757146	Lineage4.1.2.1.1	Lineage4.1.2.1.1	Yes
ERR757151	Lineage4.1.2.1.1	Lineage4.1.2.1.1	Yes
ERR757170	Lineage4.1.2.1.1	Lineage4.1.2.1.1	Yes
ERR760605	Lineage4.1.2.1.1	Lineage4.1.2.1.1	Yes
ERR760842	Lineage4.1.2.1.1	Lineage4.1.2.1.1	Yes
ERR845305	Lineage4.1.2.1.1	Lineage4.1.2.1.1	Yes
ERR757174	Lineage4.1.2.1.1	Lineage4.1.2.1.1	Yes
ERR760597	Lineage4.1.2.1.1	Lineage4.1.2.1.1	Yes
ERR760749	Lineage4.1.2.1.1	Lineage4.1.2.1.1	Yes
ERR760762	Lineage4.1.2.1.1	Lineage4.1.2.1.1	Yes
ERR760778	Lineage4.1.2.1.1	Lineage4.1.2.1.1	Yes
ERR760785	Lineage4.1.2.1.1	Lineage4.1.2.1.1	Yes
ERR760812	Lineage4.1.2.1.1	Lineage4.1.2.1.1	Yes
ERR760817	Lineage4.1.2.1.1	Lineage4.1.2.1.1	Yes
ERR760820	Lineage4.1.2.1.1	Lineage4.1.2.1.1	Yes
ERR760822	Lineage4.1.2.1.1	Lineage4.1.2.1.1	Yes
ERR760823	Lineage4.1.2.1.1	Lineage4.1.2.1.1	Yes
ERR760825	Lineage4.1.2.1.1	Lineage4.1.2.1.1	Yes
ERR760826	Lineage4.1.2.1.1	Lineage4.1.2.1.1	Yes
ERR760843	Lineage4.1.2.1.1	Lineage4.1.2.1.1	Yes
ERR760846	Lineage4.1.2.1.1	Lineage4.1.2.1.1	Yes
ERR760849	Lineage4.1.2.1.1	Lineage4.1.2.1.1	Yes
ERR760850	Lineage4.1.2.1.1	Lineage4.1.2.1.1	Yes
ERR760896	Lineage4.1.2.1.1	Lineage4.1.2.1.1	Yes
ERR760916	Lineage4.1.2.1.1	Lineage4.1.2.1.1	Yes
ERR550925	Lineage4.1.3	Lineage4.1.3	Yes
ERR552705	Lineage4.1.3	Lineage4.1.3	Yes
ERR552858	Lineage4.1.3	Lineage4.1.3	Yes
ERR1679586	Lineage4.1.3	Lineage4.1.3	Yes
ERR2200041	Lineage4.1.3	Lineage4.1.3	Yes
ERR2200071	Lineage4.1.3	Lineage4.1.3	Yes
ERR2513998	Lineage4.1.3	Lineage4.1.3	Yes
ERR2514497	Lineage4.1.3	Lineage4.1.3	Yes
ERR2514564	Lineage4.1.3	Lineage4.1.3	Yes
ERR2516162	Lineage4.1.3	Lineage4.1.3	Yes
ERR2516255	Lineage4.1.3	Lineage4.1.3	Yes
ERR2516489	Lineage4.1.3	Lineage4.1.3	Yes
ERR2516542	Lineage4.1.3	Lineage4.1.3	Yes
ERR2516606	Lineage4.1.3	Lineage4.1.3	Yes
ERR2516657	Lineage4.1.3	Lineage4.1.3	Yes
ERR2516850	Lineage4.1.3	Lineage4.1.3	Yes
SRR2100065	Lineage4.1.3	Lineage4.1.3	Yes
SRR6045622	Lineage4.1.3	Lineage4.1.3	Yes
SRR6046179	Lineage4.1.3	Lineage4.1.3	Yes
SRR6046222	Lineage4.1.3	Lineage4.1.3	Yes
ERR550698	Lineage4.1.3	Lineage4.1.3	Yes
ERR551001	Lineage4.1.3	Lineage4.1.3	Yes
ERR551482	Lineage4.1.3	Lineage4.1.3	Yes
ERR553332	Lineage4.1.3	Lineage4.1.3	Yes
DRR184883	Lineage4.1.4	Lineage4.1.4	Yes
ERR1034833	Lineage4.1.4	Lineage4.1.4	Yes
ERR1213934	Lineage4.1.4	Lineage4.1.4	Yes
ERR2199944	Lineage4.1.4	Lineage4.1.4	Yes
ERR2510179	Lineage4.1.4	Lineage4.1.4	Yes
ERR2510226	Lineage4.1.4	Lineage4.1.4	Yes
ERR2510239	Lineage4.1.4	Lineage4.1.4	Yes
ERR2516434	Lineage4.1.4	Lineage4.1.4	Yes
ERR2516557	Lineage4.1.4	Lineage4.1.4	Yes
ERR2516603	Lineage4.1.4	Lineage4.1.4	Yes
ERR2516766	Lineage4.1.4	Lineage4.1.4	Yes
ERR2516807	Lineage4.1.4	Lineage4.1.4	Yes
ERR2516913	Lineage4.1.4	Lineage4.1.4	Yes
ERR2516932	Lineage4.1.4	Lineage4.1.4	Yes
ERR2516942	Lineage4.1.4	Lineage4.1.4	Yes
ERR2517042	Lineage4.1.4	Lineage4.1.4	Yes
ERR2517057	Lineage4.1.4	Lineage4.1.4	Yes
ERR2517080	Lineage4.1.4	Lineage4.1.4	Yes
SRR2100610	Lineage4.1.4	Lineage4.1.4	Yes
SRR2101241	Lineage4.1.4	Lineage4.1.4	Yes
SRR6045502	Lineage4.1.4	Lineage4.1.4	Yes
ERR046864	Lineage4.1.4	Lineage4.1.4	Yes
ERR046865	Lineage4.1.4	Lineage4.1.4	Yes
ERR181681	Lineage4.1.4	Lineage4.1.4	Yes
ERR552061	Lineage4.1.4	Lineage4.1.4	Yes
ERR2179736	Lineage4.2	Lineage4.2	Yes
ERR2179737	Lineage4.2	Lineage4.2	Yes
SRR5818596	Lineage4.2	Lineage4.2	Yes
ERR751942	Lineage4.2	Lineage4.2	Yes
SRR6824620	Lineage4.2	Lineage4.2	Yes
ERR067606	Lineage4.2.1	Lineage4.2.1	Yes
ERR067725	Lineage4.2.1	Lineage4.2.1	Yes
ERR133823	Lineage4.2.1	Lineage4.2.1	Yes
ERR2041682	Lineage4.2.1	Lineage4.2.1	Yes
ERR2510251	Lineage4.2.1	Lineage4.2.1	Yes
ERR2510538	Lineage4.2.1	Lineage4.2.1	Yes
ERR2510782	Lineage4.2.1	Lineage4.2.1	Yes
ERR2512593	Lineage4.2.1	Lineage4.2.1	Yes
ERR2512775	Lineage4.2.1	Lineage4.2.1	Yes
ERR2512783	Lineage4.2.1	Lineage4.2.1	Yes
ERR2512903	Lineage4.2.1	Lineage4.2.1	Yes
ERR2513168	Lineage4.2.1	Lineage4.2.1	Yes
ERR2513480	Lineage4.2.1	Lineage4.2.1	Yes
ERR2513502	Lineage4.2.1	Lineage4.2.1	Yes
ERR2513983	Lineage4.2.1	Lineage4.2.1	Yes
ERR2514063	Lineage4.2.1	Lineage4.2.1	Yes
ERR2514064	Lineage4.2.1	Lineage4.2.1	Yes
ERR2514209	Lineage4.2.1	Lineage4.2.1	Yes
ERR2514446	Lineage4.2.1	Lineage4.2.1	Yes
ERR2514765	Lineage4.2.1	Lineage4.2.1	Yes
ERR2515072	Lineage4.2.1	Lineage4.2.1	Yes
SRR2100456	Lineage4.2.1	Lineage4.2.1	Yes
SRR2101081	Lineage4.2.1	Lineage4.2.1	Yes
SRR6046818	Lineage4.2.1	Lineage4.2.1	Yes
SRR6046868	Lineage4.2.1	Lineage4.2.1	Yes
ERR117451	Lineage4.2.1.1	Lineage4.2.1.1	Yes
ERR133967	Lineage4.2.1.1	Lineage4.2.1.1	Yes
ERR133978	Lineage4.2.1.1	Lineage4.2.1.1	Yes
ERR133981	Lineage4.2.1.1	Lineage4.2.1.1	Yes
ERR137214	Lineage4.2.1.1	Lineage4.2.1.1	Yes
ERR229919	Lineage4.2.1.1	Lineage4.2.1.1	Yes
ERR230002	Lineage4.2.1.1	Lineage4.2.1.1	Yes
ERR2199865	Lineage4.2.1.1	Lineage4.2.1.1	Yes
ERR2512541	Lineage4.2.1.1	Lineage4.2.1.1	Yes
ERR2512792	Lineage4.2.1.1	Lineage4.2.1.1	Yes
ERR2512872	Lineage4.2.1.1	Lineage4.2.1.1	Yes
ERR2513523	Lineage4.2.1.1	Lineage4.2.1.1	Yes
ERR2514291	Lineage4.2.1.1	Lineage4.2.1.1	Yes
ERR2514797	Lineage4.2.1.1	Lineage4.2.1.1	Yes
ERR2517161	Lineage4.2.1.1	Lineage4.2.1.1	Yes
SRR1162521	Lineage4.2.1.1	Lineage4.2.1.1	Yes
SRR1163422	Lineage4.2.1.1	Lineage4.2.1.1	Yes
SRR6044803	Lineage4.2.1.1	Lineage4.2.1.1	Yes
ERR551213	Lineage4.2.1.1	Lineage4.2.1.1	Yes
ERR551322	Lineage4.2.1.1	Lineage4.2.1.1	Yes
ERR551483	Lineage4.2.1.1	Lineage4.2.1.1	Yes
ERR551761	Lineage4.2.1.1	Lineage4.2.1.1	Yes
ERR552006	Lineage4.2.1.1	Lineage4.2.1.1	Yes
ERR553137	Lineage4.2.1.1	Lineage4.2.1.1	Yes
SRR2100966	Lineage4.2.1.1	Lineage4.2.1.1	Yes
ERR552749	Lineage4.2.2	Lineage4.2.2	Yes
ERR718240	Lineage4.2.2	Lineage4.2.2	Yes
ERR751950	Lineage4.2.2	Lineage4.2.2	Yes
ERR752123	Lineage4.2.2	Lineage4.2.2	Yes
ERR752202	Lineage4.2.2	Lineage4.2.2	Yes
ERR1213844	Lineage4.2.2	Lineage4.2.2	Yes
ERR2512399	Lineage4.2.2	Lineage4.2.2	Yes
ERR2512895	Lineage4.2.2	Lineage4.2.2	Yes
ERR2514985	Lineage4.2.2	Lineage4.2.2	Yes
ERR2517609	Lineage4.2.2	Lineage4.2.2	Yes
SRR671832	Lineage4.2.2	Lineage4.2.2	Yes
SRR2100107	Lineage4.2.2	Lineage4.2.2	Yes
SRR2100109	Lineage4.2.2	Lineage4.2.2	Yes
SRR2100338	Lineage4.2.2	Lineage4.2.2	Yes
SRR2101146	Lineage4.2.2	Lineage4.2.2	Yes
SRR5073623	Lineage4.2.2	Lineage4.2.2	Yes
SRR5073711	Lineage4.2.2	Lineage4.2.2	Yes
SRR5709841	Lineage4.2.2	Lineage4.2.2	Yes
SRR5709904	Lineage4.2.2	Lineage4.2.2	Yes
SRR6046764	Lineage4.2.2	Lineage4.2.2	Yes
ERR038291	Lineage4.2.2	Lineage4.2.2	Yes
ERR038292	Lineage4.2.2	Lineage4.2.2	Yes
ERR1034688	Lineage4.2.2	Lineage4.2.2	Yes
ERR1213863	Lineage4.2.2	Lineage4.2.2	Yes
ERR751760	Lineage4.2.2	Lineage4.2.2	Yes
ERR1034664	Lineage4.2.2.1	Lineage4.2.2.1	Yes
ERR2199913	Lineage4.2.2.1	Lineage4.2.2.1	Yes
ERR2510691	Lineage4.2.2.1	Lineage4.2.2.1	Yes
ERR2510842	Lineage4.2.2.1	Lineage4.2.2.1	Yes
ERR2514880	Lineage4.2.2.1	Lineage4.2.2.1	Yes
ERR2516274	Lineage4.2.2.1	Lineage4.2.2.1	Yes
ERR2516406	Lineage4.2.2.1	Lineage4.2.2.1	Yes
ERR2516575	Lineage4.2.2.1	Lineage4.2.2.1	Yes
ERR2517177	Lineage4.2.2.1	Lineage4.2.2.1	Yes
ERR2517385	Lineage4.2.2.1	Lineage4.2.2.1	Yes
ERR2517398	Lineage4.2.2.1	Lineage4.2.2.1	Yes
ERR2517427	Lineage4.2.2.1	Lineage4.2.2.1	Yes
SRR2100576	Lineage4.2.2.1	Lineage4.2.2.1	Yes
ERR1034668	Lineage4.2.2.1	Lineage4.2.2.1	Yes
ERR1034669	Lineage4.2.2.1	Lineage4.2.2.1	Yes
ERR1034897	Lineage4.2.2.1	Lineage4.2.2.1	Yes
ERR550825	Lineage4.2.2.1	Lineage4.2.2.1	Yes
ERR551170	Lineage4.2.2.1	Lineage4.2.2.1	Yes
ERR551340	Lineage4.2.2.1	Lineage4.2.2.1	Yes
ERR551813	Lineage4.2.2.1	Lineage4.2.2.1	Yes
ERR552459	Lineage4.2.2.1	Lineage4.2.2.1	Yes
ERR552483	Lineage4.2.2.1	Lineage4.2.2.1	Yes
ERR553143	Lineage4.2.2.1	Lineage4.2.2.1	Yes
ERR553203	Lineage4.2.2.1	Lineage4.2.2.1	Yes
ERR553245	Lineage4.2.2.1	Lineage4.2.2.1	Yes
ERR552884	Lineage4.2.2.2	Lineage4.2.2.2	Yes
ERR1035154	Lineage4.2.2.2	Lineage4.2.2.2	Yes
ERR2510527	Lineage4.2.2.2	Lineage4.2.2.2	Yes
ERR2510579	Lineage4.2.2.2	Lineage4.2.2.2	Yes
ERR2512585	Lineage4.2.2.2	Lineage4.2.2.2	Yes
ERR2512586	Lineage4.2.2.2	Lineage4.2.2.2	Yes
ERR2513740	Lineage4.2.2.2	Lineage4.2.2.2	Yes
ERR2513956	Lineage4.2.2.2	Lineage4.2.2.2	Yes
ERR2514174	Lineage4.2.2.2	Lineage4.2.2.2	Yes
ERR2514232	Lineage4.2.2.2	Lineage4.2.2.2	Yes
ERR2514505	Lineage4.2.2.2	Lineage4.2.2.2	Yes
ERR2516868	Lineage4.2.2.2	Lineage4.2.2.2	Yes
ERR2516904	Lineage4.2.2.2	Lineage4.2.2.2	Yes
ERR2517261	Lineage4.2.2.2	Lineage4.2.2.2	Yes
ERR2517416	Lineage4.2.2.2	Lineage4.2.2.2	Yes
ERR2517569	Lineage4.2.2.2	Lineage4.2.2.2	Yes
ERR2517611	Lineage4.2.2.2	Lineage4.2.2.2	Yes
SRR2100395	Lineage4.2.2.2	Lineage4.2.2.2	Yes
SRR2100727	Lineage4.2.2.2	Lineage4.2.2.2	Yes
SRR6046082	Lineage4.2.2.2	Lineage4.2.2.2	Yes
ERR038741	Lineage4.2.2.2	Lineage4.2.2.2	Yes
ERR550742	Lineage4.2.2.2	Lineage4.2.2.2	Yes
SRR2100202	Lineage4.2.2.2	Lineage4.2.2.2	Yes
SRR2100750	Lineage4.2.2.2	Lineage4.2.2.2	Yes
SRR2101152	Lineage4.2.2.2	Lineage4.2.2.2	Yes
ERR552334	Lineage4.3	Lineage4.3	Yes
ERR552704	Lineage4.3	Lineage4.3	Yes
ERR553033	Lineage4.3	Lineage4.3	Yes
ERR1034672	Lineage4.3	Lineage4.3	Yes
ERR2510180	Lineage4.3	Lineage4.3	Yes
ERR2512652	Lineage4.3	Lineage4.3	Yes
ERR2512752	Lineage4.3	Lineage4.3	Yes
ERR2513073	Lineage4.3	Lineage4.3	Yes
ERR2513148	Lineage4.3	Lineage4.3	Yes
ERR2515009	Lineage4.3	Lineage4.3	Yes
ERR2516304	Lineage4.3	Lineage4.3	Yes
ERR2516556	Lineage4.3	Lineage4.3	Yes
ERR2516611	Lineage4.3	Lineage4.3	Yes
ERR2517209	Lineage4.3	Lineage4.3	Yes
ERR2517218	Lineage4.3	Lineage4.3	Yes
ERR2517279	Lineage4.3	Lineage4.3	Yes
ERR2517459	Lineage4.3	Lineage4.3	Yes
ERR2517648	Lineage4.3	Lineage4.3	Yes
SRR2100570	Lineage4.3	Lineage4.3	Yes
ERR400461	Lineage4.3	Lineage4.3	Yes
ERR551065	Lineage4.3	Lineage4.3	Yes
ERR551889	Lineage4.3	Lineage4.3	Yes
ERR552382	Lineage4.3	Lineage4.3	Yes
ERR553150	Lineage4.3	Lineage4.3	Yes
SRR2100961	Lineage4.3	Lineage4.3	Yes
ERR550620	Lineage4.3.1	Lineage4.3.1	Yes
ERR1193681	Lineage4.3.1	Lineage4.3.1	Yes
ERR2503385	Lineage4.3.1	Lineage4.3.1	Yes
ERR2510750	Lineage4.3.1	Lineage4.3.1	Yes
ERR2513214	Lineage4.3.1	Lineage4.3.1	Yes
ERR2516244	Lineage4.3.1	Lineage4.3.1	Yes
ERR2516351	Lineage4.3.1	Lineage4.3.1	Yes
ERR2517284	Lineage4.3.1	Lineage4.3.1	Yes
ERR2517285	Lineage4.3.1	Lineage4.3.1	Yes
ERR2517318	Lineage4.3.1	Lineage4.3.1	Yes
ERR2517340	Lineage4.3.1	Lineage4.3.1	Yes
ERR2517367	Lineage4.3.1	Lineage4.3.1	Yes
ERR2517389	Lineage4.3.1	Lineage4.3.1	Yes
ERR2517479	Lineage4.3.1	Lineage4.3.1	Yes
ERR2517504	Lineage4.3.1	Lineage4.3.1	Yes
ERR2517509	Lineage4.3.1	Lineage4.3.1	Yes
ERR2517560	Lineage4.3.1	Lineage4.3.1	Yes
ERR2517603	Lineage4.3.1	Lineage4.3.1	Yes
ERR3014591	Lineage4.3.1	Lineage4.3.1	Yes
SRR5065239	Lineage4.3.1	Lineage4.3.1	Yes
SRR5067407	Lineage4.3.1	Lineage4.3.1	Yes
ERR551243	Lineage4.3.1	Lineage4.3.1	Yes
ERR551703	Lineage4.3.1	Lineage4.3.1	Yes
ERR553079	Lineage4.3.1	Lineage4.3.1	Yes
ERR2512386	Lineage4.3.1.1	Lineage4.3.1.1	Yes
ERR2513662	Lineage4.3.1.1	Lineage4.3.1.1	Yes
ERR2513758	Lineage4.3.1.1	Lineage4.3.1.1	Yes
ERR2514150	Lineage4.3.1.1	Lineage4.3.1.1	Yes
ERR2514680	Lineage4.3.1.1	Lineage4.3.1.1	Yes
ERR2514796	Lineage4.3.1.1	Lineage4.3.1.1	Yes
ERR2514961	Lineage4.3.1.1	Lineage4.3.1.1	Yes
ERR2514970	Lineage4.3.1.1	Lineage4.3.1.1	Yes
SRR2100672	Lineage4.3.1.1	Lineage4.3.1.1	Yes
SRR2100793	Lineage4.3.1.1	Lineage4.3.1.1	Yes
SRR3675578	Lineage4.3.1.1	Lineage4.3.1.1	Yes
SRR6045145	Lineage4.3.1.1	Lineage4.3.1.1	Yes
SRR6045396	Lineage4.3.1.1	Lineage4.3.1.1	Yes
SRR6045422	Lineage4.3.1.1	Lineage4.3.1.1	Yes
SRR6045445	Lineage4.3.1.1	Lineage4.3.1.1	Yes
SRR6045805	Lineage4.3.1.1	Lineage4.3.1.1	Yes
SRR6046016	Lineage4.3.1.1	Lineage4.3.1.1	Yes
SRR6046422	Lineage4.3.1.1	Lineage4.3.1.1	Yes
SRR6046636	Lineage4.3.1.1	Lineage4.3.1.1	Yes
ERR039335	Lineage4.3.1.1	Lineage4.3.1.1	Yes
ERR039336	Lineage4.3.1.1	Lineage4.3.1.1	Yes
ERR039337	Lineage4.3.1.1	Lineage4.3.1.1	Yes
ERR039338	Lineage4.3.1.1	Lineage4.3.1.1	Yes
ERR047010	Lineage4.3.1.1	Lineage4.3.1.1	Yes
ERR047012	Lineage4.3.1.1	Lineage4.3.1.1	Yes
ERR553202	Lineage4.3.2	Lineage4.3.2	Yes
ERR1034710	Lineage4.3.2	Lineage4.3.2	Yes
ERR1035183	Lineage4.3.2	Lineage4.3.2	Yes
ERR1213927	Lineage4.3.2	Lineage4.3.2	Yes
ERR2512394	Lineage4.3.2	Lineage4.3.2	Yes
ERR2513920	Lineage4.3.2	Lineage4.3.2	Yes
ERR2516122	Lineage4.3.2	Lineage4.3.2	Yes
ERR2516140	Lineage4.3.2	Lineage4.3.2	Yes
ERR2516141	Lineage4.3.2	Lineage4.3.2	Yes
ERR2516284	Lineage4.3.2	Lineage4.3.2	Yes
ERR2516299	Lineage4.3.2	Lineage4.3.2	Yes
ERR2516302	Lineage4.3.2	Lineage4.3.2	Yes
ERR2516481	Lineage4.3.2	Lineage4.3.2	Yes
ERR2516581	Lineage4.3.2	Lineage4.3.2	Yes
ERR2516589	Lineage4.3.2	Lineage4.3.2	Yes
ERR2516620	Lineage4.3.2	Lineage4.3.2	Yes
ERR2516732	Lineage4.3.2	Lineage4.3.2	Yes
ERR2517529	Lineage4.3.2	Lineage4.3.2	Yes
ERR2517535	Lineage4.3.2	Lineage4.3.2	Yes
SRR2101011	Lineage4.3.2	Lineage4.3.2	Yes
SRR2101753	Lineage4.3.2	Lineage4.3.2	Yes
SRR6339648	Lineage4.3.2	Lineage4.3.2	Yes
ERR551351	Lineage4.3.2	Lineage4.3.2	Yes
ERR553379	Lineage4.3.2	Lineage4.3.2	Yes
SRR2100962	Lineage4.3.2	Lineage4.3.2	Yes
ERR108168	Lineage4.3.2.1	Lineage4.3.2.1	Yes
ERR1034957	Lineage4.3.2.1	Lineage4.3.2.1	Yes
ERR2199982	Lineage4.3.2.1	Lineage4.3.2.1	Yes
ERR2515130	Lineage4.3.2.1	Lineage4.3.2.1	Yes
ERR2515321	Lineage4.3.2.1	Lineage4.3.2.1	Yes
ERR2515351	Lineage4.3.2.1	Lineage4.3.2.1	Yes
ERR2515393	Lineage4.3.2.1	Lineage4.3.2.1	Yes
ERR2515440	Lineage4.3.2.1	Lineage4.3.2.1	Yes
ERR2515605	Lineage4.3.2.1	Lineage4.3.2.1	Yes
ERR2515635	Lineage4.3.2.1	Lineage4.3.2.1	Yes
ERR2515742	Lineage4.3.2.1	Lineage4.3.2.1	Yes
ERR2515891	Lineage4.3.2.1	Lineage4.3.2.1	Yes
ERR2515939	Lineage4.3.2.1	Lineage4.3.2.1	Yes
ERR2515964	Lineage4.3.2.1	Lineage4.3.2.1	Yes
ERR2516083	Lineage4.3.2.1	Lineage4.3.2.1	Yes
SRR2101074	Lineage4.3.2.1	Lineage4.3.2.1	Yes
SRR2101363	Lineage4.3.2.1	Lineage4.3.2.1	Yes
SRR2101395	Lineage4.3.2.1	Lineage4.3.2.1	Yes
SRR2101472	Lineage4.3.2.1	Lineage4.3.2.1	Yes
SRR2101501	Lineage4.3.2.1	Lineage4.3.2.1	Yes
SRR2101514	Lineage4.3.2.1	Lineage4.3.2.1	Yes
SRR2101516	Lineage4.3.2.1	Lineage4.3.2.1	Yes
SRR2101588	Lineage4.3.2.1	Lineage4.3.2.1	Yes
SRR2101768	Lineage4.3.2.1	Lineage4.3.2.1	Yes
SRR2101783	Lineage4.3.2.1	Lineage4.3.2.1	Yes
ERR067664	Lineage4.3.3	Lineage4.3.3	Yes
ERR117466	Lineage4.3.3	Lineage4.3.3	Yes
ERR182035	Lineage4.3.3	Lineage4.3.3	Yes
ERR227990	Lineage4.3.3	Lineage4.3.3	Yes
ERR228009	Lineage4.3.3	Lineage4.3.3	Yes
ERR229983	Lineage4.3.3	Lineage4.3.3	Yes
ERR1035182	Lineage4.3.3	Lineage4.3.3	Yes
ERR1035267	Lineage4.3.3	Lineage4.3.3	Yes
ERR1035276	Lineage4.3.3	Lineage4.3.3	Yes
ERR1035335	Lineage4.3.3	Lineage4.3.3	Yes
ERR1035339	Lineage4.3.3	Lineage4.3.3	Yes
ERR2510187	Lineage4.3.3	Lineage4.3.3	Yes
ERR2512662	Lineage4.3.3	Lineage4.3.3	Yes
ERR2513345	Lineage4.3.3	Lineage4.3.3	Yes
ERR2514854	Lineage4.3.3	Lineage4.3.3	Yes
ERR2514881	Lineage4.3.3	Lineage4.3.3	Yes
ERR2516492	Lineage4.3.3	Lineage4.3.3	Yes
ERR2516600	Lineage4.3.3	Lineage4.3.3	Yes
SRR2101662	Lineage4.3.3	Lineage4.3.3	Yes
ERR1034649	Lineage4.3.3	Lineage4.3.3	Yes
ERR1034650	Lineage4.3.3	Lineage4.3.3	Yes
ERR1034651	Lineage4.3.3	Lineage4.3.3	Yes
ERR1034900	Lineage4.3.3	Lineage4.3.3	Yes
ERR1035263	Lineage4.3.3	Lineage4.3.3	Yes
ERR551355	Lineage4.3.3	Lineage4.3.3	Yes
ERR751508	Lineage4.3.4	Lineage4.3.4	Yes
ERR1193674	Lineage4.3.4	Lineage4.3.4	Yes
ERR2510210	Lineage4.3.4	Lineage4.3.4	Yes
ERR1034794	Lineage4.3.4	Lineage4.3.4	Yes
ERR067693	Lineage4.3.4.1	Lineage4.3.4.1	Yes
ERR117450	Lineage4.3.4.1	Lineage4.3.4.1	Yes
ERR133977	Lineage4.3.4.1	Lineage4.3.4.1	Yes
ERR137280	Lineage4.3.4.1	Lineage4.3.4.1	Yes
ERR182049	Lineage4.3.4.1	Lineage4.3.4.1	Yes
ERR551312	Lineage4.3.4.1	Lineage4.3.4.1	Yes
ERR2199871	Lineage4.3.4.1	Lineage4.3.4.1	Yes
ERR2510138	Lineage4.3.4.1	Lineage4.3.4.1	Yes
ERR2510154	Lineage4.3.4.1	Lineage4.3.4.1	Yes
ERR2510215	Lineage4.3.4.1	Lineage4.3.4.1	Yes
ERR2510218	Lineage4.3.4.1	Lineage4.3.4.1	Yes
ERR2516493	Lineage4.3.4.1	Lineage4.3.4.1	Yes
ERR2516500	Lineage4.3.4.1	Lineage4.3.4.1	Yes
ERR2516636	Lineage4.3.4.1	Lineage4.3.4.1	Yes
ERR2516647	Lineage4.3.4.1	Lineage4.3.4.1	Yes
ERR2516679	Lineage4.3.4.1	Lineage4.3.4.1	Yes
ERR2516699	Lineage4.3.4.1	Lineage4.3.4.1	Yes
ERR2517614	Lineage4.3.4.1	Lineage4.3.4.1	Yes
ERR2517647	Lineage4.3.4.1	Lineage4.3.4.1	Yes
SRR2100929	Lineage4.3.4.1	Lineage4.3.4.1	Yes
ERR1034725	Lineage4.3.4.1	Lineage4.3.4.1	Yes
ERR1034726	Lineage4.3.4.1	Lineage4.3.4.1	Yes
ERR1034752	Lineage4.3.4.1	Lineage4.3.4.1	Yes
ERR1034764	Lineage4.3.4.1	Lineage4.3.4.1	Yes
ERR1035282	Lineage4.3.4.1	Lineage4.3.4.1	Yes
ERR2510132	Lineage4.3.4.2	Lineage4.3.4.2	Yes
ERR2510139	Lineage4.3.4.2	Lineage4.3.4.2	Yes
ERR2510140	Lineage4.3.4.2	Lineage4.3.4.2	Yes
ERR2510196	Lineage4.3.4.2	Lineage4.3.4.2	Yes
ERR2510200	Lineage4.3.4.2	Lineage4.3.4.2	Yes
ERR2510217	Lineage4.3.4.2	Lineage4.3.4.2	Yes
ERR2510235	Lineage4.3.4.2	Lineage4.3.4.2	Yes
ERR2510679	Lineage4.3.4.2	Lineage4.3.4.2	Yes
ERR2510877	Lineage4.3.4.2	Lineage4.3.4.2	Yes
ERR2514448	Lineage4.3.4.2	Lineage4.3.4.2	Yes
ERR2516412	Lineage4.3.4.2	Lineage4.3.4.2	Yes
ERR2516424	Lineage4.3.4.2	Lineage4.3.4.2	Yes
ERR2516463	Lineage4.3.4.2	Lineage4.3.4.2	Yes
ERR2516478	Lineage4.3.4.2	Lineage4.3.4.2	Yes
ERR2516480	Lineage4.3.4.2	Lineage4.3.4.2	Yes
ERR2516491	Lineage4.3.4.2	Lineage4.3.4.2	Yes
ERR2516497	Lineage4.3.4.2	Lineage4.3.4.2	Yes
ERR2516508	Lineage4.3.4.2	Lineage4.3.4.2	Yes
ERR2516572	Lineage4.3.4.2	Lineage4.3.4.2	Yes
ERR2516683	Lineage4.3.4.2	Lineage4.3.4.2	Yes
ERR2516696	Lineage4.3.4.2	Lineage4.3.4.2	Yes
ERR2516731	Lineage4.3.4.2	Lineage4.3.4.2	Yes
ERR1034718	Lineage4.3.4.2	Lineage4.3.4.2	Yes
ERR1034758	Lineage4.3.4.2	Lineage4.3.4.2	Yes
ERR1034784	Lineage4.3.4.2	Lineage4.3.4.2	Yes
ERR046837	Lineage4.3.4.2.1	Lineage4.3.4.2.1	Yes
ERR176521	Lineage4.3.4.2.1	Lineage4.3.4.2.1	Yes
ERR176555	Lineage4.3.4.2.1	Lineage4.3.4.2.1	Yes
ERR181716	Lineage4.3.4.2.1	Lineage4.3.4.2.1	Yes
ERR181730	Lineage4.3.4.2.1	Lineage4.3.4.2.1	Yes
ERR181909	Lineage4.3.4.2.1	Lineage4.3.4.2.1	Yes
ERR212043	Lineage4.3.4.2.1	Lineage4.3.4.2.1	Yes
ERR216980	Lineage4.3.4.2.1	Lineage4.3.4.2.1	Yes
ERR551231	Lineage4.3.4.2.1	Lineage4.3.4.2.1	Yes
ERR553366	Lineage4.3.4.2.1	Lineage4.3.4.2.1	Yes
ERR1034816	Lineage4.3.4.2.1	Lineage4.3.4.2.1	Yes
ERR2199842	Lineage4.3.4.2.1	Lineage4.3.4.2.1	Yes
ERR2199931	Lineage4.3.4.2.1	Lineage4.3.4.2.1	Yes
ERR2199941	Lineage4.3.4.2.1	Lineage4.3.4.2.1	Yes
ERR2199970	Lineage4.3.4.2.1	Lineage4.3.4.2.1	Yes
ERR2199981	Lineage4.3.4.2.1	Lineage4.3.4.2.1	Yes
ERR2200008	Lineage4.3.4.2.1	Lineage4.3.4.2.1	Yes
SRR2101068	Lineage4.3.4.2.1	Lineage4.3.4.2.1	Yes
SRR2101595	Lineage4.3.4.2.1	Lineage4.3.4.2.1	Yes
SRR2101766	Lineage4.3.4.2.1	Lineage4.3.4.2.1	Yes
ERR037470	Lineage4.3.4.2.1	Lineage4.3.4.2.1	Yes
ERR1034941	Lineage4.3.4.2.1	Lineage4.3.4.2.1	Yes
ERR1036298	Lineage4.3.4.2.1	Lineage4.3.4.2.1	Yes
ERR176754	Lineage4.3.4.2.1	Lineage4.3.4.2.1	Yes
SRR2101016	Lineage4.3.4.2.1	Lineage4.3.4.2.1	Yes
ERR718284	Lineage4.4	Lineage4.4	Yes
ERR718434	Lineage4.4	Lineage4.4	Yes
ERR752171	Lineage4.4	Lineage4.4	Yes
ERR1034693	Lineage4.4	Lineage4.4	Yes
ERR2512437	Lineage4.4	Lineage4.4	Yes
ERR2512642	Lineage4.4	Lineage4.4	Yes
ERR2512723	Lineage4.4	Lineage4.4	Yes
ERR2513635	Lineage4.4	Lineage4.4	Yes
ERR2514048	Lineage4.4	Lineage4.4	Yes
ERR2514078	Lineage4.4	Lineage4.4	Yes
ERR2514347	Lineage4.4	Lineage4.4	Yes
ERR2514359	Lineage4.4	Lineage4.4	Yes
ERR2514462	Lineage4.4	Lineage4.4	Yes
ERR2514853	Lineage4.4	Lineage4.4	Yes
ERR2514962	Lineage4.4	Lineage4.4	Yes
SRR2100055	Lineage4.4	Lineage4.4	Yes
SRR2100805	Lineage4.4	Lineage4.4	Yes
SRR2101262	Lineage4.4	Lineage4.4	Yes
SRR6045465	Lineage4.4	Lineage4.4	Yes
ERR550965	Lineage4.4	Lineage4.4	Yes
ERR552663	Lineage4.4	Lineage4.4	Yes
ERR752017	Lineage4.4	Lineage4.4	Yes
ERR767961	Lineage4.4	Lineage4.4	Yes
ERR768022	Lineage4.4	Lineage4.4	Yes
SRR2099928	Lineage4.4	Lineage4.4	Yes
ERR1035311	Lineage4.4.1	Lineage4.4.1	Yes
SRR2099970	Lineage4.4.1	Lineage4.4.1	Yes
ERR553327	Lineage4.4.1.1	Lineage4.4.1.1	Yes
ERR1213882	Lineage4.4.1.1	Lineage4.4.1.1	Yes
ERR2199879	Lineage4.4.1.1	Lineage4.4.1.1	Yes
ERR2512548	Lineage4.4.1.1	Lineage4.4.1.1	Yes
ERR2512646	Lineage4.4.1.1	Lineage4.4.1.1	Yes
ERR2512950	Lineage4.4.1.1	Lineage4.4.1.1	Yes
ERR2512952	Lineage4.4.1.1	Lineage4.4.1.1	Yes
ERR2514116	Lineage4.4.1.1	Lineage4.4.1.1	Yes
ERR2514212	Lineage4.4.1.1	Lineage4.4.1.1	Yes
ERR2514626	Lineage4.4.1.1	Lineage4.4.1.1	Yes
ERR2516296	Lineage4.4.1.1	Lineage4.4.1.1	Yes
ERR2516346	Lineage4.4.1.1	Lineage4.4.1.1	Yes
ERR2516735	Lineage4.4.1.1	Lineage4.4.1.1	Yes
SRR2100533	Lineage4.4.1.1	Lineage4.4.1.1	Yes
SRR6045846	Lineage4.4.1.1	Lineage4.4.1.1	Yes
SRR6046463	Lineage4.4.1.1	Lineage4.4.1.1	Yes
SRR6046746	Lineage4.4.1.1	Lineage4.4.1.1	Yes
SRR6046860	Lineage4.4.1.1	Lineage4.4.1.1	Yes
ERR038754	Lineage4.4.1.1	Lineage4.4.1.1	Yes
ERR040124	Lineage4.4.1.1	Lineage4.4.1.1	Yes
ERR040128	Lineage4.4.1.1	Lineage4.4.1.1	Yes
ERR040130	Lineage4.4.1.1	Lineage4.4.1.1	Yes
ERR212117	Lineage4.4.1.1	Lineage4.4.1.1	Yes
ERR550653	Lineage4.4.1.1	Lineage4.4.1.1	Yes
ERR553158	Lineage4.4.1.1	Lineage4.4.1.1	Yes
ERR552981	Lineage4.4.1.1.1	Lineage4.4.1.1.1	Yes
ERR2512628	Lineage4.4.1.1.1	Lineage4.4.1.1.1	Yes
ERR2515114	Lineage4.4.1.1.1	Lineage4.4.1.1.1	Yes
ERR2515169	Lineage4.4.1.1.1	Lineage4.4.1.1.1	Yes
ERR2515183	Lineage4.4.1.1.1	Lineage4.4.1.1.1	Yes
ERR2515204	Lineage4.4.1.1.1	Lineage4.4.1.1.1	Yes
ERR2515260	Lineage4.4.1.1.1	Lineage4.4.1.1.1	Yes
ERR2515292	Lineage4.4.1.1.1	Lineage4.4.1.1.1	Yes
ERR2515424	Lineage4.4.1.1.1	Lineage4.4.1.1.1	Yes
ERR2515428	Lineage4.4.1.1.1	Lineage4.4.1.1.1	Yes
ERR2515645	Lineage4.4.1.1.1	Lineage4.4.1.1.1	Yes
ERR2515646	Lineage4.4.1.1.1	Lineage4.4.1.1.1	Yes
ERR2515674	Lineage4.4.1.1.1	Lineage4.4.1.1.1	Yes
ERR2515685	Lineage4.4.1.1.1	Lineage4.4.1.1.1	Yes
ERR2515819	Lineage4.4.1.1.1	Lineage4.4.1.1.1	Yes
ERR2515834	Lineage4.4.1.1.1	Lineage4.4.1.1.1	Yes
ERR2515840	Lineage4.4.1.1.1	Lineage4.4.1.1.1	Yes
ERR2515922	Lineage4.4.1.1.1	Lineage4.4.1.1.1	Yes
ERR2515997	Lineage4.4.1.1.1	Lineage4.4.1.1.1	Yes
ERR2516027	Lineage4.4.1.1.1	Lineage4.4.1.1.1	Yes
SRR2101306	Lineage4.4.1.1.1	Lineage4.4.1.1.1	Yes
SRR2101519	Lineage4.4.1.1.1	Lineage4.4.1.1.1	Yes
SRR2101680	Lineage4.4.1.1.1	Lineage4.4.1.1.1	Yes
SRR2101755	Lineage4.4.1.1.1	Lineage4.4.1.1.1	Yes
SRR2101336	Lineage4.4.1.1.1	Lineage4.4.1.1.1	Yes
ERR036205	Lineage4.4.1.2	Lineage4.4.1.2	Yes
ERR176484	Lineage4.4.1.2	Lineage4.4.1.2	Yes
ERR176573	Lineage4.4.1.2	Lineage4.4.1.2	Yes
ERR181932	Lineage4.4.1.2	Lineage4.4.1.2	Yes
ERR211990	Lineage4.4.1.2	Lineage4.4.1.2	Yes
ERR553102	Lineage4.4.1.2	Lineage4.4.1.2	Yes
ERR2517135	Lineage4.4.1.2	Lineage4.4.1.2	Yes
ERR2517203	Lineage4.4.1.2	Lineage4.4.1.2	Yes
ERR2517204	Lineage4.4.1.2	Lineage4.4.1.2	Yes
ERR2517219	Lineage4.4.1.2	Lineage4.4.1.2	Yes
ERR2517243	Lineage4.4.1.2	Lineage4.4.1.2	Yes
ERR2517435	Lineage4.4.1.2	Lineage4.4.1.2	Yes
ERR2517511	Lineage4.4.1.2	Lineage4.4.1.2	Yes
SRR2101175	Lineage4.4.1.2	Lineage4.4.1.2	Yes
SRR5073825	Lineage4.4.1.2	Lineage4.4.1.2	Yes
SRR5074192	Lineage4.4.1.2	Lineage4.4.1.2	Yes
SRR6045201	Lineage4.4.1.2	Lineage4.4.1.2	Yes
SRR6045616	Lineage4.4.1.2	Lineage4.4.1.2	Yes
ERR036229	Lineage4.4.1.2	Lineage4.4.1.2	Yes
ERR037541	Lineage4.4.1.2	Lineage4.4.1.2	Yes
ERR1035112	Lineage4.4.1.2	Lineage4.4.1.2	Yes
ERR164013	Lineage4.4.1.2	Lineage4.4.1.2	Yes
ERR400475	Lineage4.4.1.2	Lineage4.4.1.2	Yes
ERR550737	Lineage4.4.1.2	Lineage4.4.1.2	Yes
SRR2100984	Lineage4.4.1.2	Lineage4.4.1.2	Yes
ERR718205	Lineage4.4.2	Lineage4.4.2	Yes
ERR718269	Lineage4.4.2	Lineage4.4.2	Yes
ERR751685	Lineage4.4.2	Lineage4.4.2	Yes
SRR671725	Lineage4.4.2	Lineage4.4.2	Yes
SRR671740	Lineage4.4.2	Lineage4.4.2	Yes
SRR671749	Lineage4.4.2	Lineage4.4.2	Yes
SRR671760	Lineage4.4.2	Lineage4.4.2	Yes
SRR671764	Lineage4.4.2	Lineage4.4.2	Yes
SRR671790	Lineage4.4.2	Lineage4.4.2	Yes
SRR671831	Lineage4.4.2	Lineage4.4.2	Yes
SRR671835	Lineage4.4.2	Lineage4.4.2	Yes
SRR671861	Lineage4.4.2	Lineage4.4.2	Yes
SRR671878	Lineage4.4.2	Lineage4.4.2	Yes
SRR5065203	Lineage4.4.2	Lineage4.4.2	Yes
SRR5065214	Lineage4.4.2	Lineage4.4.2	Yes
SRR5065517	Lineage4.4.2	Lineage4.4.2	Yes
SRR5067427	Lineage4.4.2	Lineage4.4.2	Yes
SRR5073991	Lineage4.4.2	Lineage4.4.2	Yes
ERR751756	Lineage4.4.2	Lineage4.4.2	Yes
ERR751963	Lineage4.4.2	Lineage4.4.2	Yes
ERR751978	Lineage4.4.2	Lineage4.4.2	Yes
SRR2024896	Lineage4.4.2	Lineage4.4.2	Yes
SRR2024901	Lineage4.4.2	Lineage4.4.2	Yes
SRR2024903	Lineage4.4.2	Lineage4.4.2	Yes
SRR2024949	Lineage4.4.2	Lineage4.4.2	Yes
ERR400358	Lineage4.5	Lineage4.5	Yes
ERR718511	Lineage4.5	Lineage4.5	Yes
ERR718557	Lineage4.5	Lineage4.5	Yes
ERR751793	Lineage4.5	Lineage4.5	Yes
ERR752153	Lineage4.5	Lineage4.5	Yes
ERR1213839	Lineage4.5	Lineage4.5	Yes
ERR1213852	Lineage4.5	Lineage4.5	Yes
ERR2514763	Lineage4.5	Lineage4.5	Yes
SRR671751	Lineage4.5	Lineage4.5	Yes
SRR671763	Lineage4.5	Lineage4.5	Yes
SRR671773	Lineage4.5	Lineage4.5	Yes
SRR671833	Lineage4.5	Lineage4.5	Yes
SRR2100604	Lineage4.5	Lineage4.5	Yes
SRR2100720	Lineage4.5	Lineage4.5	Yes
SRR5065636	Lineage4.5	Lineage4.5	Yes
SRR5065639	Lineage4.5	Lineage4.5	Yes
SRR5073572	Lineage4.5	Lineage4.5	Yes
ERR1213854	Lineage4.5	Lineage4.5	Yes
ERR718361	Lineage4.5	Lineage4.5	Yes
ERR751714	Lineage4.5	Lineage4.5	Yes
ERR751882	Lineage4.5	Lineage4.5	Yes
ERR751955	Lineage4.5	Lineage4.5	Yes
ERR752174	Lineage4.5	Lineage4.5	Yes
ERR768015	Lineage4.5	Lineage4.5	Yes
ERR768027	Lineage4.5	Lineage4.5	Yes
ERR221599	Lineage4.6	Lineage4.6	Yes
ERR551633	Lineage4.6	Lineage4.6	Yes
ERR1035142	Lineage4.6	Lineage4.6	Yes
ERR2510320	Lineage4.6	Lineage4.6	Yes
ERR2510770	Lineage4.6	Lineage4.6	Yes
ERR2510807	Lineage4.6	Lineage4.6	Yes
ERR2512531	Lineage4.6	Lineage4.6	Yes
ERR2512610	Lineage4.6	Lineage4.6	Yes
ERR2512779	Lineage4.6	Lineage4.6	Yes
ERR2513232	Lineage4.6	Lineage4.6	Yes
ERR2513336	Lineage4.6	Lineage4.6	Yes
ERR2513512	Lineage4.6	Lineage4.6	Yes
ERR2513603	Lineage4.6	Lineage4.6	Yes
ERR2514698	Lineage4.6	Lineage4.6	Yes
ERR2514700	Lineage4.6	Lineage4.6	Yes
ERR2517343	Lineage4.6	Lineage4.6	Yes
SRR2100571	Lineage4.6	Lineage4.6	Yes
SRR2100592	Lineage4.6	Lineage4.6	Yes
SRR2100712	Lineage4.6	Lineage4.6	Yes
SRR2100939	Lineage4.6	Lineage4.6	Yes
SRR2100979	Lineage4.6	Lineage4.6	Yes
SRR2101048	Lineage4.6	Lineage4.6	Yes
SRR6046090	Lineage4.6	Lineage4.6	Yes
SRR6046258	Lineage4.6	Lineage4.6	Yes
ERR553160	Lineage4.6	Lineage4.6	Yes
ERR1199118	Lineage4.6.1	Lineage4.6.1	Yes
ERR2512519	Lineage4.6.1	Lineage4.6.1	Yes
ERR2707108	Lineage4.6.1	Lineage4.6.1	Yes
SRR2100234	Lineage4.6.1	Lineage4.6.1	Yes
SRR1049723	Lineage4.6.1	Lineage4.6.1	Yes
SRR1049724	Lineage4.6.1	Lineage4.6.1	Yes
SRR1049743	Lineage4.6.1	Lineage4.6.1	Yes
SRR1049744	Lineage4.6.1	Lineage4.6.1	Yes
SRR1062927	Lineage4.6.1	Lineage4.6.1	Yes
SRR1062937	Lineage4.6.1	Lineage4.6.1	Yes
SRR1140582	Lineage4.6.1	Lineage4.6.1	Yes
SRR1140627	Lineage4.6.1	Lineage4.6.1	Yes
SRR1140677	Lineage4.6.1	Lineage4.6.1	Yes
SRR1173361	Lineage4.6.1	Lineage4.6.1	Yes
SRR1173717	Lineage4.6.1	Lineage4.6.1	Yes
ERR400473	Lineage4.6.1	Lineage4.6.1	Yes
ERR038738	Lineage4.6.1.1	Lineage4.6.1.1	Yes
ERR163979	Lineage4.6.1.1	Lineage4.6.1.1	Yes
ERR181981	Lineage4.6.1.1	Lineage4.6.1.1	Yes
ERR182025	Lineage4.6.1.1	Lineage4.6.1.1	Yes
ERR182040	Lineage4.6.1.1	Lineage4.6.1.1	Yes
ERR221579	Lineage4.6.1.1	Lineage4.6.1.1	Yes
ERR551718	Lineage4.6.1.1	Lineage4.6.1.1	Yes
ERR2512667	Lineage4.6.1.1	Lineage4.6.1.1	Yes
ERR2512967	Lineage4.6.1.1	Lineage4.6.1.1	Yes
ERR2513320	Lineage4.6.1.1	Lineage4.6.1.1	Yes
ERR2513650	Lineage4.6.1.1	Lineage4.6.1.1	Yes
ERR2514484	Lineage4.6.1.1	Lineage4.6.1.1	Yes
ERR2514510	Lineage4.6.1.1	Lineage4.6.1.1	Yes
ERR2516195	Lineage4.6.1.1	Lineage4.6.1.1	Yes
ERR2517154	Lineage4.6.1.1	Lineage4.6.1.1	Yes
SRR2100679	Lineage4.6.1.1	Lineage4.6.1.1	Yes
SRR2101123	Lineage4.6.1.1	Lineage4.6.1.1	Yes
SRR2101220	Lineage4.6.1.1	Lineage4.6.1.1	Yes
SRR2101796	Lineage4.6.1.1	Lineage4.6.1.1	Yes
ERR126599	Lineage4.6.1.1	Lineage4.6.1.1	Yes
ERR176541	Lineage4.6.1.1	Lineage4.6.1.1	Yes
ERR176553	Lineage4.6.1.1	Lineage4.6.1.1	Yes
ERR552316	Lineage4.6.1.1	Lineage4.6.1.1	Yes
ERR553255	Lineage4.6.1.1	Lineage4.6.1.1	Yes
SRR2100738	Lineage4.6.1.1	Lineage4.6.1.1	Yes
ERR038749	Lineage4.6.1.2	Lineage4.6.1.2	Yes
ERR163970	Lineage4.6.1.2	Lineage4.6.1.2	Yes
ERR181837	Lineage4.6.1.2	Lineage4.6.1.2	Yes
ERR2513458	Lineage4.6.1.2	Lineage4.6.1.2	Yes
ERR2515025	Lineage4.6.1.2	Lineage4.6.1.2	Yes
ERR2516415	Lineage4.6.1.2	Lineage4.6.1.2	Yes
ERR2516712	Lineage4.6.1.2	Lineage4.6.1.2	Yes
ERR2517064	Lineage4.6.1.2	Lineage4.6.1.2	Yes
ERR2517173	Lineage4.6.1.2	Lineage4.6.1.2	Yes
SRR6045777	Lineage4.6.1.2	Lineage4.6.1.2	Yes
ERR037477	Lineage4.6.1.2	Lineage4.6.1.2	Yes
ERR038739	Lineage4.6.1.2	Lineage4.6.1.2	Yes
ERR038740	Lineage4.6.1.2	Lineage4.6.1.2	Yes
ERR038748	Lineage4.6.1.2	Lineage4.6.1.2	Yes
ERR038750	Lineage4.6.1.2	Lineage4.6.1.2	Yes
ERR040125	Lineage4.6.1.2	Lineage4.6.1.2	Yes
ERR040127	Lineage4.6.1.2	Lineage4.6.1.2	Yes
ERR040135	Lineage4.6.1.2	Lineage4.6.1.2	Yes
ERR1213941	Lineage4.6.1.2	Lineage4.6.1.2	Yes
ERR126601	Lineage4.6.1.2	Lineage4.6.1.2	Yes
ERR400393	Lineage4.6.1.2	Lineage4.6.1.2	Yes
ERR400500	Lineage4.6.1.2	Lineage4.6.1.2	Yes
SRR2100166	Lineage4.6.1.2	Lineage4.6.1.2	Yes
SRR2100394	Lineage4.6.1.2	Lineage4.6.1.2	Yes
SRR2100904	Lineage4.6.1.2	Lineage4.6.1.2	Yes
ERR400333	Lineage4.6.2	Lineage4.6.2	Yes
ERR2510290	Lineage4.6.2	Lineage4.6.2	Yes
ERR2512687	Lineage4.6.2	Lineage4.6.2	Yes
ERR2513142	Lineage4.6.2	Lineage4.6.2	Yes
ERR2513350	Lineage4.6.2	Lineage4.6.2	Yes
ERR2513456	Lineage4.6.2	Lineage4.6.2	Yes
ERR2514049	Lineage4.6.2	Lineage4.6.2	Yes
ERR2514803	Lineage4.6.2	Lineage4.6.2	Yes
ERR2516242	Lineage4.6.2	Lineage4.6.2	Yes
SRR6045552	Lineage4.6.2	Lineage4.6.2	Yes
SRR6046550	Lineage4.6.2	Lineage4.6.2	Yes
ERR190355	Lineage4.6.2	Lineage4.6.2	Yes
ERR046838	Lineage4.6.2.1	Lineage4.6.2.1	Yes
ERR046839	Lineage4.6.2.1	Lineage4.6.2.1	Yes
ERR552391	Lineage4.6.2.2	Lineage4.6.2.2	Yes
ERR553371	Lineage4.6.2.2	Lineage4.6.2.2	Yes
ERR1679587	Lineage4.6.2.2	Lineage4.6.2.2	Yes
ERR2199776	Lineage4.6.2.2	Lineage4.6.2.2	Yes
ERR2510790	Lineage4.6.2.2	Lineage4.6.2.2	Yes
ERR2512497	Lineage4.6.2.2	Lineage4.6.2.2	Yes
ERR2512912	Lineage4.6.2.2	Lineage4.6.2.2	Yes
ERR2512977	Lineage4.6.2.2	Lineage4.6.2.2	Yes
ERR2513328	Lineage4.6.2.2	Lineage4.6.2.2	Yes
ERR2513571	Lineage4.6.2.2	Lineage4.6.2.2	Yes
ERR2513583	Lineage4.6.2.2	Lineage4.6.2.2	Yes
ERR2513772	Lineage4.6.2.2	Lineage4.6.2.2	Yes
ERR2513845	Lineage4.6.2.2	Lineage4.6.2.2	Yes
ERR2514973	Lineage4.6.2.2	Lineage4.6.2.2	Yes
ERR2516448	Lineage4.6.2.2	Lineage4.6.2.2	Yes
ERR2516760	Lineage4.6.2.2	Lineage4.6.2.2	Yes
ERR2516889	Lineage4.6.2.2	Lineage4.6.2.2	Yes
ERR2516930	Lineage4.6.2.2	Lineage4.6.2.2	Yes
ERR2516952	Lineage4.6.2.2	Lineage4.6.2.2	Yes
ERR2516958	Lineage4.6.2.2	Lineage4.6.2.2	Yes
ERR2516992	Lineage4.6.2.2	Lineage4.6.2.2	Yes
ERR2517030	Lineage4.6.2.2	Lineage4.6.2.2	Yes
SRR2100253	Lineage4.6.2.2	Lineage4.6.2.2	Yes
ERR551455	Lineage4.6.2.2	Lineage4.6.2.2	Yes
ERR551836	Lineage4.6.2.2	Lineage4.6.2.2	Yes
ERR400522	Lineage4.6.3	Lineage4.6.3	Yes
ERR2512988	Lineage4.6.3	Lineage4.6.3	Yes
ERR2513648	Lineage4.6.3	Lineage4.6.3	Yes
ERR2514485	Lineage4.6.3	Lineage4.6.3	Yes
ERR2517545	Lineage4.6.3	Lineage4.6.3	Yes
SRR2099944	Lineage4.6.3	Lineage4.6.3	Yes
SRR2100476	Lineage4.6.3	Lineage4.6.3	Yes
SRR2100726	Lineage4.6.3	Lineage4.6.3	Yes
SRR2100767	Lineage4.6.3	Lineage4.6.3	Yes
SRR2100778	Lineage4.6.3	Lineage4.6.3	Yes
SRR2101273	Lineage4.6.3	Lineage4.6.3	Yes
SRR2101276	Lineage4.6.3	Lineage4.6.3	Yes
SRR2101277	Lineage4.6.3	Lineage4.6.3	Yes
SRR6045572	Lineage4.6.3	Lineage4.6.3	Yes
SRR6046137	Lineage4.6.3	Lineage4.6.3	Yes
SRR6046483	Lineage4.6.3	Lineage4.6.3	Yes
ERR2503532	Lineage4.6.3	Lineage4.6.3	Yes
ERR400395	Lineage4.6.3	Lineage4.6.3	Yes
ERR400498	Lineage4.6.3	Lineage4.6.3	Yes
SRR2100741	Lineage4.6.3	Lineage4.6.3	Yes
SRR2100751	Lineage4.6.3	Lineage4.6.3	Yes
SRR2100759	Lineage4.6.3	Lineage4.6.3	Yes
SRR2100768	Lineage4.6.3	Lineage4.6.3	Yes
SRR2100784	Lineage4.6.3	Lineage4.6.3	Yes
ERR1035307	Lineage4.6.4	Lineage4.6.4	Yes
ERR1035348	Lineage4.6.4	Lineage4.6.4	Yes
ERR1035355	Lineage4.6.4	Lineage4.6.4	Yes
ERR1679639	Lineage4.6.4	Lineage4.6.4	Yes
ERR2512590	Lineage4.6.4	Lineage4.6.4	Yes
ERR2513741	Lineage4.6.4	Lineage4.6.4	Yes
ERR2517224	Lineage4.6.4	Lineage4.6.4	Yes
ERR2707101	Lineage4.6.4	Lineage4.6.4	Yes
SRR2100689	Lineage4.6.4	Lineage4.6.4	Yes
ERR1035259	Lineage4.6.4	Lineage4.6.4	Yes
ERR1035274	Lineage4.6.4	Lineage4.6.4	Yes
ERR1035290	Lineage4.6.4	Lineage4.6.4	Yes
ERR1035303	Lineage4.6.4	Lineage4.6.4	Yes
ERR1035310	Lineage4.6.4	Lineage4.6.4	Yes
ERR1035319	Lineage4.6.4	Lineage4.6.4	Yes
ERR1035324	Lineage4.6.4	Lineage4.6.4	Yes
ERR1035325	Lineage4.6.4	Lineage4.6.4	Yes
ERR1035363	Lineage4.6.4	Lineage4.6.4	Yes
ERR1035364	Lineage4.6.4	Lineage4.6.4	Yes
ERR400432	Lineage4.6.4	Lineage4.6.4	Yes
ERR550875	Lineage4.6.4	Lineage4.6.4	Yes
ERR550944	Lineage4.6.4	Lineage4.6.4	Yes
ERR552058	Lineage4.6.4	Lineage4.6.4	Yes
SRR2100412	Lineage4.6.4	Lineage4.6.4	Yes
ERR2510362	Lineage4.6.5	Lineage4.6.5	Yes
ERR2510489	Lineage4.6.5	Lineage4.6.5	Yes
ERR2512619	Lineage4.6.5	Lineage4.6.5	Yes
ERR2513274	Lineage4.6.5	Lineage4.6.5	Yes
ERR2513393	Lineage4.6.5	Lineage4.6.5	Yes
ERR2513570	Lineage4.6.5	Lineage4.6.5	Yes
ERR2513617	Lineage4.6.5	Lineage4.6.5	Yes
ERR2514126	Lineage4.6.5	Lineage4.6.5	Yes
ERR2514219	Lineage4.6.5	Lineage4.6.5	Yes
ERR2515101	Lineage4.6.5	Lineage4.6.5	Yes
ERR2516269	Lineage4.6.5	Lineage4.6.5	Yes
ERR2516289	Lineage4.6.5	Lineage4.6.5	Yes
ERR2516969	Lineage4.6.5	Lineage4.6.5	Yes
ERR2517259	Lineage4.6.5	Lineage4.6.5	Yes
ERR2517453	Lineage4.6.5	Lineage4.6.5	Yes
ERR2517473	Lineage4.6.5	Lineage4.6.5	Yes
ERR2517507	Lineage4.6.5	Lineage4.6.5	Yes
SRR5818665	Lineage4.6.5	Lineage4.6.5	Yes
SRR5818696	Lineage4.6.5	Lineage4.6.5	Yes
SRR6045507	Lineage4.6.5	Lineage4.6.5	Yes
SRR6045880	Lineage4.6.5	Lineage4.6.5	Yes
SRR6046848	Lineage4.6.5	Lineage4.6.5	Yes
SRR2100924	Lineage4.6.5	Lineage4.6.5	Yes
SRR2100926	Lineage4.6.5	Lineage4.6.5	Yes
SRR2101041	Lineage4.6.5	Lineage4.6.5	Yes
ERR133857	Lineage4.7	Lineage4.7	Yes
ERR133905	Lineage4.7	Lineage4.7	Yes
ERR144546	Lineage4.7	Lineage4.7	Yes
ERR551297	Lineage4.7	Lineage4.7	Yes
ERR1034618	Lineage4.7	Lineage4.7	Yes
ERR1034628	Lineage4.7	Lineage4.7	Yes
ERR1213922	Lineage4.7	Lineage4.7	Yes
ERR2199745	Lineage4.7	Lineage4.7	Yes
ERR2199894	Lineage4.7	Lineage4.7	Yes
ERR2510739	Lineage4.7	Lineage4.7	Yes
ERR2513008	Lineage4.7	Lineage4.7	Yes
ERR2513257	Lineage4.7	Lineage4.7	Yes
ERR2514889	Lineage4.7	Lineage4.7	Yes
ERR2516422	Lineage4.7	Lineage4.7	Yes
ERR2517136	Lineage4.7	Lineage4.7	Yes
ERR2517236	Lineage4.7	Lineage4.7	Yes
SRR1159904	Lineage4.7	Lineage4.7	Yes
SRR1163287	Lineage4.7	Lineage4.7	Yes
SRR2100310	Lineage4.7	Lineage4.7	Yes
SRR2101621	Lineage4.7	Lineage4.7	Yes
SRR6045316	Lineage4.7	Lineage4.7	Yes
ERR245743	Lineage4.7	Lineage4.7	Yes
ERR552145	Lineage4.7	Lineage4.7	Yes
SRR2100783	Lineage4.7	Lineage4.7	Yes
SRR2101046	Lineage4.7	Lineage4.7	Yes
ERR400364	Lineage4.8	Lineage4.8	Yes
ERR550701	Lineage4.8	Lineage4.8	Yes
ERR550998	Lineage4.8	Lineage4.8	Yes
ERR1035147	Lineage4.8	Lineage4.8	Yes
ERR2041758	Lineage4.8	Lineage4.8	Yes
ERR2512566	Lineage4.8	Lineage4.8	Yes
ERR2512983	Lineage4.8	Lineage4.8	Yes
ERR2513812	Lineage4.8	Lineage4.8	Yes
ERR2513881	Lineage4.8	Lineage4.8	Yes
ERR2514275	Lineage4.8	Lineage4.8	Yes
ERR2514454	Lineage4.8	Lineage4.8	Yes
ERR2514788	Lineage4.8	Lineage4.8	Yes
SRR6044772	Lineage4.8	Lineage4.8	Yes
SRR6045004	Lineage4.8	Lineage4.8	Yes
SRR6045599	Lineage4.8	Lineage4.8	Yes
SRR6045714	Lineage4.8	Lineage4.8	Yes
SRR6045967	Lineage4.8	Lineage4.8	Yes
SRR6046226	Lineage4.8	Lineage4.8	Yes
ERR400462	Lineage4.8	Lineage4.8	Yes
ERR551503	Lineage4.8	Lineage4.8	Yes
ERR551712	Lineage4.8	Lineage4.8	Yes
ERR552186	Lineage4.8	Lineage4.8	Yes
ERR552476	Lineage4.8	Lineage4.8	Yes
ERR552544	Lineage4.8	Lineage4.8	Yes
ERR553259	Lineage4.8	Lineage4.8	Yes
ERR171147	Lineage4.8.1	Lineage4.8.1	Yes
ERR1034937	Lineage4.8.1	Lineage4.8.1	Yes
ERR1034988	Lineage4.8.1	Lineage4.8.1	Yes
ERR2199975	Lineage4.8.1	Lineage4.8.1	Yes
ERR2514245	Lineage4.8.1	Lineage4.8.1	Yes
ERR2514668	Lineage4.8.1	Lineage4.8.1	Yes
ERR2515123	Lineage4.8.1	Lineage4.8.1	Yes
ERR2515500	Lineage4.8.1	Lineage4.8.1	Yes
ERR2515992	Lineage4.8.1	Lineage4.8.1	Yes
ERR2516370	Lineage4.8.1	Lineage4.8.1	Yes
SRR2101522	Lineage4.8.1	Lineage4.8.1	Yes
SRR2101538	Lineage4.8.1	Lineage4.8.1	Yes
SRR2101569	Lineage4.8.1	Lineage4.8.1	Yes
SRR2101618	Lineage4.8.1	Lineage4.8.1	Yes
SRR2101729	Lineage4.8.1	Lineage4.8.1	Yes
SRR2101777	Lineage4.8.1	Lineage4.8.1	Yes
SRR3675590	Lineage4.8.1	Lineage4.8.1	Yes
SRR6044857	Lineage4.8.1	Lineage4.8.1	Yes
SRR6045325	Lineage4.8.1	Lineage4.8.1	Yes
SRR6045729	Lineage4.8.1	Lineage4.8.1	Yes
ERR037550	Lineage4.8.1	Lineage4.8.1	Yes
ERR171146	Lineage4.8.1	Lineage4.8.1	Yes
ERR550803	Lineage4.8.1	Lineage4.8.1	Yes
ERR552320	Lineage4.8.1	Lineage4.8.1	Yes
SRR2100226	Lineage4.8.1	Lineage4.8.1	Yes
ERR072051	Lineage4.8.2	Lineage4.8.2	Yes
ERR2509684	Lineage4.8.2	Lineage4.8.2	Yes
ERR2509887	Lineage4.8.2	Lineage4.8.2	Yes
ERR2509889	Lineage4.8.2	Lineage4.8.2	Yes
ERR2512522	Lineage4.8.2	Lineage4.8.2	Yes
ERR2513278	Lineage4.8.2	Lineage4.8.2	Yes
ERR2513592	Lineage4.8.2	Lineage4.8.2	Yes
ERR2513727	Lineage4.8.2	Lineage4.8.2	Yes
ERR2514094	Lineage4.8.2	Lineage4.8.2	Yes
ERR2514112	Lineage4.8.2	Lineage4.8.2	Yes
ERR2514145	Lineage4.8.2	Lineage4.8.2	Yes
ERR2514273	Lineage4.8.2	Lineage4.8.2	Yes
ERR2514299	Lineage4.8.2	Lineage4.8.2	Yes
ERR2514761	Lineage4.8.2	Lineage4.8.2	Yes
ERR2514905	Lineage4.8.2	Lineage4.8.2	Yes
ERR2515052	Lineage4.8.2	Lineage4.8.2	Yes
ERR2515093	Lineage4.8.2	Lineage4.8.2	Yes
SRR2099936	Lineage4.8.2	Lineage4.8.2	Yes
SRR2100063	Lineage4.8.2	Lineage4.8.2	Yes
SRR2100725	Lineage4.8.2	Lineage4.8.2	Yes
SRR3675479	Lineage4.8.2	Lineage4.8.2	Yes
SRR6045715	Lineage4.8.2	Lineage4.8.2	Yes
SRR6046159	Lineage4.8.2	Lineage4.8.2	Yes
SRR6046466	Lineage4.8.2	Lineage4.8.2	Yes
SRR2100104	Lineage4.8.2	Lineage4.8.2	Yes
ERR551119	Lineage4.8.3	Lineage4.8.3	Yes
ERR551690	Lineage4.8.3	Lineage4.8.3	Yes
ERR551796	Lineage4.8.3	Lineage4.8.3	Yes
ERR552057	Lineage4.8.3	Lineage4.8.3	Yes
ERR552107	Lineage4.8.3	Lineage4.8.3	Yes
ERR552167	Lineage4.8.3	Lineage4.8.3	Yes
ERR553070	Lineage4.8.3	Lineage4.8.3	Yes
ERR1465843	Lineage4.8.3	Lineage4.8.3	Yes
ERR552947	Lineage4.8.3	Lineage4.8.3	Yes
ERR550865	Lineage4.8.3	Lineage4.8.3	Yes
ERR551274	Lineage4.8.3	Lineage4.8.3	Yes
ERR551664	Lineage4.8.3	Lineage4.8.3	Yes
ERR551868	Lineage4.8.3	Lineage4.8.3	Yes
ERR551874	Lineage4.8.3	Lineage4.8.3	Yes
ERR551964	Lineage4.8.3	Lineage4.8.3	Yes
ERR552205	Lineage4.8.3	Lineage4.8.3	Yes
ERR552218	Lineage4.8.3	Lineage4.8.3	Yes
ERR552394	Lineage4.8.3	Lineage4.8.3	Yes
ERR552547	Lineage4.8.3	Lineage4.8.3	Yes
ERR552706	Lineage4.8.3	Lineage4.8.3	Yes
ERR552946	Lineage4.8.3	Lineage4.8.3	Yes
ERR552953	Lineage4.8.3	Lineage4.8.3	Yes
ERR552984	Lineage4.8.3	Lineage4.8.3	Yes
ERR553138	Lineage4.8.3	Lineage4.8.3	Yes
ERR163991	Lineage4.9	Lineage4.9	Yes
ERR181826	Lineage4.9	Lineage4.9	Yes
ERR1034930	Lineage4.9	Lineage4.9	Yes
ERR2199890	Lineage4.9	Lineage4.9	Yes
ERR2199906	Lineage4.9	Lineage4.9	Yes
ERR2513250	Lineage4.9	Lineage4.9	Yes
ERR2513789	Lineage4.9	Lineage4.9	Yes
ERR2515931	Lineage4.9	Lineage4.9	Yes
ERR2516579	Lineage4.9	Lineage4.9	Yes
SRR2100047	Lineage4.9	Lineage4.9	Yes
SRR2101462	Lineage4.9	Lineage4.9	Yes
SRR2101642	Lineage4.9	Lineage4.9	Yes
SRR2101653	Lineage4.9	Lineage4.9	Yes
SRR2101671	Lineage4.9	Lineage4.9	Yes
SRR2101685	Lineage4.9	Lineage4.9	Yes
SRR6046003	Lineage4.9	Lineage4.9	Yes
ERR1213837	Lineage4.9	Lineage4.9	Yes
ERR552126	Lineage4.9	Lineage4.9	Yes
ERR552375	Lineage4.9	Lineage4.9	Yes
ERR552644	Lineage4.9	Lineage4.9	Yes
ERR552850	Lineage4.9	Lineage4.9	Yes
ERR552871	Lineage4.9	Lineage4.9	Yes
SRR2100796	Lineage4.9	Lineage4.9	Yes
SRR2101537	Lineage4.9	Lineage4.9	Yes
SRR2101607	Lineage4.9	Lineage4.9	Yes
ERR176594	Lineage4.9.1	Lineage4.9.1	Yes
ERR176608	Lineage4.9.1	Lineage4.9.1	Yes
ERR176808	Lineage4.9.1	Lineage4.9.1	Yes
ERR181901	Lineage4.9.1	Lineage4.9.1	Yes
ERR2200005	Lineage4.9.1	Lineage4.9.1	Yes
ERR2200017	Lineage4.9.1	Lineage4.9.1	Yes
ERR2512392	Lineage4.9.1	Lineage4.9.1	Yes
ERR2513363	Lineage4.9.1	Lineage4.9.1	Yes
ERR2515120	Lineage4.9.1	Lineage4.9.1	Yes
ERR2515166	Lineage4.9.1	Lineage4.9.1	Yes
ERR2515225	Lineage4.9.1	Lineage4.9.1	Yes
ERR2515329	Lineage4.9.1	Lineage4.9.1	Yes
ERR2515338	Lineage4.9.1	Lineage4.9.1	Yes
ERR2515528	Lineage4.9.1	Lineage4.9.1	Yes
ERR2515585	Lineage4.9.1	Lineage4.9.1	Yes
ERR2516030	Lineage4.9.1	Lineage4.9.1	Yes
ERR2516695	Lineage4.9.1	Lineage4.9.1	Yes
SRR2101414	Lineage4.9.1	Lineage4.9.1	Yes
SRR2101449	Lineage4.9.1	Lineage4.9.1	Yes
SRR2101553	Lineage4.9.1	Lineage4.9.1	Yes
ERR1034946	Lineage4.9.1	Lineage4.9.1	Yes
ERR126610	Lineage4.9.1	Lineage4.9.1	Yes
ERR245758	Lineage4.9.1	Lineage4.9.1	Yes
SRR2100439	Lineage4.9.1	Lineage4.9.1	Yes
SRR2101609	Lineage4.9.1	Lineage4.9.1	Yes
ERR502471	Lineage5	Lineage5	Yes
ERR502480	Lineage5	Lineage5	Yes
ERR502494	Lineage5	Lineage5	Yes
ERR502507	Lineage5	Lineage5	Yes
ERR702416	Lineage5	Lineage5	Yes
ERR702423	Lineage5	Lineage5	Yes
ERR751310	Lineage5	Lineage5	Yes
ERR751327	Lineage5	Lineage5	Yes
ERR751328	Lineage5	Lineage5	Yes
ERR751329	Lineage5	Lineage5	Yes
ERR751330	Lineage5	Lineage5	Yes
ERR751333	Lineage5	Lineage5	Yes
ERR751336	Lineage5	Lineage5	Yes
ERR751337	Lineage5	Lineage5	Yes
ERR751338	Lineage5	Lineage5	Yes
ERR751339	Lineage5	Lineage5	Yes
ERR751345	Lineage5	Lineage5	Yes
ERR1082124	Lineage5	Lineage5	Yes
ERR1082126	Lineage5	Lineage5	Yes
ERR1082134	Lineage5	Lineage5	Yes
ERR1215463	Lineage5	Lineage5	Yes
ERR1215464	Lineage5	Lineage5	Yes
ERR2383618	Lineage5	Lineage5	Yes
ERR2513283	Lineage5	Lineage5	Yes
ERR2516651	Lineage5	Lineage5	Yes
ERR439989	Lineage6	Lineage6	Yes
ERR439990	Lineage6	Lineage6	Yes
ERR502523	Lineage6	Lineage6	Yes
ERR502537	Lineage6	Lineage6	Yes
ERR751331	Lineage6	Lineage6	Yes
ERR751332	Lineage6	Lineage6	Yes
ERR2512633	Lineage6	Lineage6	Yes
ERR3170468	Lineage6	Lineage6	Yes
ERR3170479	Lineage6	Lineage6	Yes
SRR2100539	Lineage6	Lineage6	Yes
SRR6045496	Lineage6	Lineage6	Yes
SRR998620	Lineage6	Lineage6	Yes
SRR998621	Lineage6	Lineage6	Yes
SRR998622	Lineage6	Lineage6	Yes
SRR998623	Lineage6	Lineage6	Yes
SRR998644	Lineage6	Lineage6	Yes
SRR998645	Lineage6	Lineage6	Yes
SRR998646	Lineage6	Lineage6	Yes
SRR998647	Lineage6	Lineage6	Yes
SRR1103472	Lineage6	Lineage6	Yes
SRR1162469	Lineage6	Lineage6	Yes
SRR1162716	Lineage6	Lineage6	Yes
ERR181435	Lineage7	Lineage7	Yes
ERR234681	Lineage7	Lineage7	Yes
ERR756344	Lineage7	Lineage7	Yes
ERR756345	Lineage7	Lineage7	Yes
ERR756346	Lineage7	Lineage7	Yes
ERR756347	Lineage7	Lineage7	Yes
ERR756348	Lineage7	Lineage7	Yes
ERR1971850	Lineage7	Lineage7	Yes
ERR1971852	Lineage7	Lineage7	Yes
ERR1971853	Lineage7	Lineage7	Yes
ERR1971854	Lineage7	Lineage7	Yes
ERR1971855	Lineage7	Lineage7	Yes
ERR1971856	Lineage7	Lineage7	Yes
ERR1971859	Lineage7	Lineage7	Yes
ERR1971860	Lineage7	Lineage7	Yes
ERR1971861	Lineage7	Lineage7	Yes
ERR1971862	Lineage7	Lineage7	Yes
ERR1971863	Lineage7	Lineage7	Yes
ERR1971868	Lineage7	Lineage7	Yes
ERR1971870	Lineage7	Lineage7	Yes
ERR1971871	Lineage7	Lineage7	Yes
ERR1971872	Lineage7	Lineage7	Yes
ERR1971874	Lineage7	Lineage7	Yes
ERR1971876	Lineage7	Lineage7	Yes
ERR400415	Lineage7	Lineage7	Yes
SRR10828835	Lineage8	Lineage8	Yes
SRR1173284	Lineage8	Lineage8	Yes
SRR1173725	Lineage8	Lineage8	Yes
ERR1034667	LineageBovis	LineageBovis	Yes
ERR1035141	LineageBovis	LineageBovis	Yes
ERR2199785	LineageBovis	LineageBovis	Yes
ERR2199797	LineageBovis	LineageBovis	Yes
ERR2200072	LineageBovis	LineageBovis	Yes
ERR2512495	LineageBovis	LineageBovis	Yes
ERR2515016	LineageBovis	LineageBovis	Yes
ERR2515036	LineageBovis	LineageBovis	Yes
ERR2516189	LineageBovis	LineageBovis	Yes
ERR2516191	LineageBovis	LineageBovis	Yes
ERR2516215	LineageBovis	LineageBovis	Yes
ERR2516252	LineageBovis	LineageBovis	Yes
ERR2516307	LineageBovis	LineageBovis	Yes
ERR2516311	LineageBovis	LineageBovis	Yes
ERR2516335	LineageBovis	LineageBovis	Yes
ERR2516376	LineageBovis	LineageBovis	Yes
ERR2517151	LineageBovis	LineageBovis	Yes
ERR2517166	LineageBovis	LineageBovis	Yes
ERR2517179	LineageBovis	LineageBovis	Yes
ERR2517357	LineageBovis	LineageBovis	Yes
ERR2517368	LineageBovis	LineageBovis	Yes
ERR2517425	LineageBovis	LineageBovis	Yes
ERR2517495	LineageBovis	LineageBovis	Yes
ERR551252	LineageBovis	LineageBovis	Yes
ERR553061	LineageBovis	LineageBovis	Yes
